# Supplementary material for: Fluorinated Nanosized Zeolitic-Imidazolate Frameworks as Potential Devices for Mechanical Energy Storage
Source: ACS Appl Mater Interfaces. 2024 Aug 23;16(35):46374–83. doi: 10.1021/acsami.4c09969 (PMC11378149; doi:10.1021/acsami.4c09969)
Supplement: Supplementary file 2 — am4c09969_si_002.cif [file am4c09969_si_002.cif]

data_ZIF0
_gsas_GSASII_version  5790
_pd_block_id  2024-07-30T17:07|ZIF0|AlexanderMissyul|MSPD/Mythen
_audit_creation_method  "created in GSAS-II"
_audit_creation_date  2024-07-30T17:07
_audit_author_name  "Alexander Missyul"
_audit_update_record
   "2024-07-30T17:07  Initial software-generated CIF"

# Standard version of Publication_Template template follows
#=============================================================================
# this information describes the project, paper etc. for the CIF             #
# Acta Cryst. Section C papers and editorial correspondence is generated     #
# from the information in this section                                       #
#                                                                            #
#   (from)   CIF submission form for Rietveld refinements (Acta Cryst. C)    #
#                                                 Version 14 December 1998   #
#=============================================================================
# 1. SUBMISSION DETAILS

_publ_contact_author_name            ?   # Name of author for correspondence
_publ_contact_author_address             # Address of author for correspondence
; ?
;
_publ_contact_author_email           ?
_publ_contact_author_fax             ?
_publ_contact_author_phone           ?

_publ_contact_letter
; ?
;
   
_publ_requested_journal              ?
_publ_requested_coeditor_name        ?
_publ_requested_category             ?   # Acta C: one of CI/CM/CO/FI/FM/FO

#==============================================================================

# 2. PROCESSING SUMMARY (IUCr Office Use Only)

_journal_data_validation_number      ?

_journal_date_recd_electronic        ?
_journal_date_to_coeditor            ?
_journal_date_from_coeditor          ?
_journal_date_accepted               ?
_journal_date_printers_first         ?
_journal_date_printers_final         ?
_journal_date_proofs_out             ?
_journal_date_proofs_in              ?
_journal_coeditor_name               ?
_journal_coeditor_code               ?
_journal_coeditor_notes
; ?
;
_journal_techeditor_code             ?
_journal_techeditor_notes
; ?
;
_journal_coden_ASTM                  ?
_journal_name_full                   ?
_journal_year                        ?
_journal_volume                      ?
_journal_issue                       ?
_journal_page_first                  ?
_journal_page_last                   ?
_journal_paper_category              ?
_journal_suppl_publ_number           ?
_journal_suppl_publ_pages            ?

#==============================================================================

# 3. TITLE AND AUTHOR LIST

_publ_section_title
; ?
;
_publ_section_title_footnote
; ?
;         
 
# The loop structure below should contain the names and addresses of all 
# authors, in the required order of publication. Repeat as necessary.

loop_
	_publ_author_name
        _publ_author_footnote
	_publ_author_address
 ?                                   #<--'Last name, first name' 
; ?
;
; ?
;

#==============================================================================

# 4. TEXT

_publ_section_synopsis
;  ?
;
_publ_section_abstract                         
; ?
;          
_publ_section_comment                          
; ?
;
_publ_section_exptl_prep      # Details of the preparation of the sample(s)
                              # should be given here. 
; ?
;
_publ_section_exptl_refinement                  
; ?
;
_publ_section_references
; ?
;
_publ_section_figure_captions
; ?
;
_publ_section_acknowledgements
; ?
;

#=============================================================================
# 5. OVERALL REFINEMENT & COMPUTING DETAILS

_refine_special_details
; ?
;
_pd_proc_ls_special_details
; ?
;

# The following items are used to identify the programs used.
_computing_molecular_graphics     ?
_computing_publication_material   ?

_refine_ls_weighting_scheme       ?        
_refine_ls_weighting_details      ?
_refine_ls_hydrogen_treatment     ?        
_refine_ls_extinction_method      ?        
_refine_ls_extinction_coef        ?         
_refine_ls_number_constraints     ?        

_refine_ls_restrained_S_all       ?        
_refine_ls_restrained_S_obs       ?

#==============================================================================
# 6. SAMPLE PREPARATION DATA

# (In the unusual case where multiple samples are used in a single
#  Rietveld study, this information should be moved into the phase
#  blocks)

# The following three fields describe the preparation of the material.
# The cooling rate is in K/min.  The pressure at which the sample was  
# prepared is in kPa.  The temperature of preparation is in K.
               
_pd_prep_cool_rate                ?        
_pd_prep_pressure                 ?        
_pd_prep_temperature              ?        

_pd_char_colour                   ?       # use ICDD colour descriptions

_pd_proc_info_datetime  2024-07-30T17:07
_pd_calc_method  "Rietveld Refinement"
_computing_structure_refinement
   "GSAS-II (Toby & Von Dreele, J. Appl. Cryst. 46, 544-549, 2013)"
_refine_ls_matrix_type  full
_refine_ls_number_parameters  56
_refine_ls_goodness_of_fit_all  8.126
_refine_ls_shift/su_max  0.1073

# OVERALL WEIGHTED R-FACTOR
_refine_ls_wR_factor_obs  0.07706

# Standard version of Phase_Template template follows
#==============================================================================
# 7. CHEMICAL, STRUCTURAL AND CRYSTAL DATA

_pd_char_particle_morphology      ?

_chemical_name_systematic
; ?
;
_chemical_name_common             ?
_chemical_formula_moiety          ?        
_chemical_formula_structural      ?        
_chemical_formula_analytical      ?
_chemical_melting_point           ?
_chemical_compound_source         ?       # for minerals and 
                                          # natural products
_symmetry_space_group_name_Hall   ?

_exptl_crystal_F_000               ?
_exptl_crystal_density_meas        ?
_exptl_crystal_density_method      ?

_cell_special_details
; ?
;

_geom_special_details             ?

# The following item identifies the program(s) used (if appropriate).
_computing_structure_solution     ?        

#==============================================================================

# 8. Phase information from GSAS-II


# phase info for ZIF-8 follows
_pd_phase_name  ZIF-8
_cell_length_a  17.0081(5)
_cell_length_b  17.0081
_cell_length_c  17.0081
_cell_angle_alpha  90
_cell_angle_beta   90
_cell_angle_gamma  90
_cell_volume  4920.0(4)
_exptl_crystal_density_diffrn  0.8809
_symmetry_cell_setting  cubic
_symmetry_space_group_name_H-M  "I -4 3 m"
loop_
    _space_group_symop_id
    _space_group_symop_operation_xyz
     1  x,y,z
     2  z,x,y
     3  y,z,x
     4  y,-x,-z
     5  -z,y,-x
     6  -x,-z,y
     7  -x,-y,z
     8  -z,x,-y
     9  -y,-z,x
    10  x,-y,-z
    11  z,-x,-y
    12  -y,z,-x
    13  -y,x,-z
    14  -z,-y,x
    15  x,-z,-y
    16  x,z,y
    17  y,x,z
    18  z,y,x
    19  y,-z,-x
    20  -y,-x,z
    21  z,-y,-x
    22  -x,z,-y
    23  -x,y,-z
    24  -z,-x,y
    25  1/2+x,1/2+y,1/2+z
    26  1/2+z,1/2+x,1/2+y
    27  1/2+y,1/2+z,1/2+x
    28  1/2+y,1/2-x,1/2-z
    29  1/2-z,1/2+y,1/2-x
    30  1/2-x,1/2-z,1/2+y
    31  1/2-x,1/2-y,1/2+z
    32  1/2-z,1/2+x,1/2-y
    33  1/2-y,1/2-z,1/2+x
    34  1/2+x,1/2-y,1/2-z
    35  1/2+z,1/2-x,1/2-y
    36  1/2-y,1/2+z,1/2-x
    37  1/2-y,1/2+x,1/2-z
    38  1/2-z,1/2-y,1/2+x
    39  1/2+x,1/2-z,1/2-y
    40  1/2+x,1/2+z,1/2+y
    41  1/2+y,1/2+x,1/2+z
    42  1/2+z,1/2+y,1/2+x
    43  1/2+y,1/2-z,1/2-x
    44  1/2-y,1/2-x,1/2+z
    45  1/2+z,1/2-y,1/2-x
    46  1/2-x,1/2+z,1/2-y
    47  1/2-x,1/2+y,1/2-z
    48  1/2-z,1/2-x,1/2+y

# ATOMIC COORDINATES AND DISPLACEMENT PARAMETERS
loop_ 
   _atom_site_label
   _atom_site_type_symbol
   _atom_site_fract_x
   _atom_site_fract_y
   _atom_site_fract_z
   _atom_site_occupancy
   _atom_site_adp_type
   _atom_site_U_iso_or_equiv
   _atom_site_site_symmetry_multiplicity
Zn1    Zn   0.50000     1.00000     0.75000     1.0000     Uiso 0.0683(17) 12  
C2     C    0.3823(10)  1.0215(13)  0.6177(10)  1.0000     Uiso 0.073(4)   24  
C3     C    0.3702(6)   0.8948(6)   0.6894(6)   1.0000     Uiso 0.073(4)   48  
C5     C    0.4100(7)   1.0945(12)  0.5900(7)   1.0000     Uiso 0.073(4)   24  
N9     N    0.4048(6)   0.9718(7)   0.6779(6)   1.0000     Uiso 0.073(4)   48  

loop_  _atom_type_symbol _atom_type_number_in_cell
        _atom_type_scat_Cromer_Mann_a1 _atom_type_scat_Cromer_Mann_a2 _atom_type_scat_Cromer_Mann_a3
        _atom_type_scat_Cromer_Mann_a4 _atom_type_scat_Cromer_Mann_b1 _atom_type_scat_Cromer_Mann_b2
        _atom_type_scat_Cromer_Mann_b3 _atom_type_scat_Cromer_Mann_b4 _atom_type_scat_Cromer_Mann_c
        _atom_type_scat_length_neutron _atom_type_scat_source
        _atom_type_scat_dispersion_real _atom_type_scat_dispersion_imag _atom_type_scat_dispersion_source
  C       96     2.31       1.02       1.5886     0.865      20.8439    10.2075    0.5687     51.6512    0.2156     0.6648
      https://github.com/AdvancedPhotonSource/GSAS-II/blob/master/GSASII/atmdata.py
     0.000   0.000   https://github.com/AdvancedPhotonSource/GSAS-II/blob/master/GSASII/atmdata.py
  N       48     12.2126    3.1322     2.0125     1.1663     0.0057     9.8933     28.9975    0.5826     -11.529    0.936
      https://github.com/AdvancedPhotonSource/GSAS-II/blob/master/GSASII/atmdata.py
     0.000   0.001   https://github.com/AdvancedPhotonSource/GSAS-II/blob/master/GSASII/atmdata.py
  Zn      12     14.0743    7.0318     5.1652     2.41       3.2655     0.2333     10.3163    58.7097    1.3041     0.568
      https://github.com/AdvancedPhotonSource/GSAS-II/blob/master/GSASII/atmdata.py
     0.256   0.536   https://github.com/AdvancedPhotonSource/GSAS-II/blob/master/GSASII/atmdata.py

# Note that Z affects _cell_formula_sum and _weight
_cell_formula_units_Z  12
_chemical_formula_sum  "C8 N4 Zn"
_chemical_formula_weight  217.5

# MOLECULAR GEOMETRY
loop_
   _geom_bond_atom_site_label_1
   _geom_bond_atom_site_label_2
   _geom_bond_distance
   _geom_bond_site_symmetry_1
   _geom_bond_site_symmetry_2
   _geom_bond_publ_flag
  Zn1    N9     2.088(9)     1_555    1_555 yes
  Zn1    N9     2.088(9)     1_555    7_675 yes
  Zn1    N9     2.088(9)     1_555   28_466 yes
  Zn1    N9     2.088(9)     1_555   37_656 yes
  C2     C5     1.410(20)    1_555    1_555 yes
  C2     N9     1.381(15)    1_555    1_555 yes
  C2     N9     1.381(19)    1_555    5_656 yes
  C3     C3     1.435(22)    1_555    5_656 yes
  C3     N9     1.447(13)    1_555    1_555 yes
  C5     C2     1.410(20)    1_555    1_555 yes
  N9     Zn1    2.088(9)     1_555    1_555 yes
  N9     C2     1.381(15)    1_555    1_555 yes
  N9     C3     1.447(13)    1_555    1_555 yes

loop_
   _geom_angle_atom_site_label_1
   _geom_angle_atom_site_label_2
   _geom_angle_atom_site_label_3
   _geom_angle
   _geom_angle_site_symmetry_1
   _geom_angle_site_symmetry_2
   _geom_angle_site_symmetry_3
   _geom_angle_publ_flag
  C5     C2     N9     134.0(14)     1_555  1_555    1_555 yes
  C5     C2     N9     134.0(11)     1_555  1_555    5_656 yes
  N9     C2     N9     92.1(14)      1_555  1_555    5_656 yes
  C3     C3     N9     101.0(6)      5_656  1_555    1_555 yes
  C2     N9     C3     122.7(13)     1_555  1_555    1_555 yes
_pd_proc_ls_pref_orient_corr
   "March-Dollase correction coef. = 1.000 axis = [0, 0, 1]"
_pd_proc_ls_profile_function
;
Finger-Cox-Jephcoat function parameters U, V, W, X, Y, SH/L:
  peak variance(Gauss) = Utan(Th)^2^+Vtan(Th)+W:
  peak HW(Lorentz) = X/cos(Th)+Ytan(Th); SH/L = S/L+H/L
  U, V, W in (centideg)^2^, X & Y in centideg
    454(26), -69.1(31), 3.33(8), 0.000, 0.000, 0.002, 

;

# Standard version of Instrument_Template template follows
#==============================================================================
# 9. INSTRUMENT CHARACTERIZATION

_exptl_special_details
; ?
;

# if regions of the data are excluded, the reason(s) are supplied here:
_pd_proc_info_excluded_regions
; ?
;

# The following item is used to identify the equipment used to record 
# the powder pattern when the diffractogram was measured at a laboratory 
# other than the authors' home institution, e.g. when neutron or synchrotron
# radiation is used.

_pd_instr_location
; ?
;
_pd_calibration_special_details           # description of the method used
                                          # to calibrate the instrument
; ?
;

_diffrn_source                    ?       
_diffrn_source_target             ?
_diffrn_source_type               ?
_diffrn_measurement_device_type   ?       
_diffrn_detector                  ?       
_diffrn_detector_type             ?       # make or model of detector

_pd_meas_scan_method              ?       # options are 'step', 'cont',
                                          # 'tof', 'fixed' or
                                          # 'disp' (= dispersive)
_pd_meas_special_details
;  ?
;

# The following two items identify the program(s) used (if appropriate).
_computing_data_collection        ?        
_computing_data_reduction         ?                   

# Describe any processing performed on the data, prior to refinement.
# For example: a manual Lp correction or a precomputed absorption correction
_pd_proc_info_data_reduction      ?

# The following item is used for angular dispersive measurements only.

_diffrn_radiation_monochromator   ?        

# The following items are used to define the size of the instrument.
# Not all distances are appropriate for all instrument types.

_pd_instr_dist_src/mono           ?
_pd_instr_dist_mono/spec          ?
_pd_instr_dist_src/spec           ?
_pd_instr_dist_spec/anal          ?
_pd_instr_dist_anal/detc          ?
_pd_instr_dist_spec/detc          ?

# 10. Specimen size and mounting information

# The next three fields give the specimen dimensions in mm.  The equatorial 
# plane contains the incident and diffracted beam.

_pd_spec_size_axial               ?       # perpendicular to 
                                          # equatorial plane

_pd_spec_size_equat               ?       # parallel to 
                                          # scattering vector 
                                          # in transmission

_pd_spec_size_thick               ?       # parallel to 
                                          # scattering vector 
                                          # in reflection

_pd_spec_mounting                         # This field should be
                                          # used to give details of the 
                                          # container.
; ?
;

_pd_spec_mount_mode               ?       # options are 'reflection' 
                                          # or 'transmission'
    
_pd_spec_shape                    ?       # options are 'cylinder' 
                                          # 'flat_sheet' or 'irregular'


_diffrn_radiation_wavelength  0.41380
_refine_ls_R_F_factor        0.03814
_refine_ls_R_Fsqd_factor     0.03610
_pd_proc_ls_prof_R_factor     0.04962
_pd_proc_ls_prof_wR_factor    0.07705
_gsas_proc_ls_prof_R_B_factor   0.06821
_gsas_proc_ls_prof_wR_B_factor  0.10443
_pd_proc_ls_prof_wR_expected  0.00955
_diffrn_radiation_probe  x-ray
_diffrn_radiation_polarisn_ratio  1.0000
_pd_proc_ls_background_function
;
Background function: "chebyschev-1" function with 36 terms:
    5330(24), -1.99(4)e3, 2.8(4)e2, 20(28), -322(26), 150(26), 
    519(26), -274(28), -27(29), 209(30), -305(29), 151(29), -48(27), 
    -63(26), -58(24), 16(23), 51(23), 28(24), -86(25), -57(26), 
    188(26), -79(25), 44(24), -29(23), -12(22), -47(22), 64(23), 
    -49(24), 14(24), -35(24), -10(24), 120(24), -87(23), 32(22), 
    -88(19), 36(18), 
;
_diffrn_ambient_temperature  300
_diffrn_ambient_pressure  100

# STRUCTURE FACTOR TABLE
loop_
   _refln_index_h
   _refln_index_k
   _refln_index_l
   _refln_F_squared_meas
   _refln_F_squared_calc
   _refln_phase_calc
   _refln_d_spacing
   _gsas_i100_meas
  1    1    0    119731.0196 116590.6510 180.0   12.02655 100.00 
  2    0    0    60657.7379 60192.1079 0.0     8.50406  12.64  
  2    1    1    51493.6472 51067.1912 2.5     6.94353  28.60  
  2    2    0    18922.0901 19752.5088 -180.0  6.01328  3.94   
  3    1    0    15891.8140 16434.8612 180.0   5.37844  5.29   
  2    2    2    144540.1653 146057.8468 -163.8  4.90982  13.37  
  3    2    1    2974.1746  2979.9967  38.9    4.54561  1.41   
  4    0    0    1213.1373  2293.8889  0.0     4.25203  0.06   
  3    3    0    3308.5887  3302.8054  0.0     4.00885  0.31   
  4    1    1    9889.7823  9872.4947  -61.2   4.00885  1.83   
  4    2    0    2737.2145  2309.4604  0.0     3.80313  0.46   
  3    3    2    28594.4177 28721.4535 1.8     3.62614  4.33   
  4    2    2    16132.3741 16858.4724 133.1   3.47177  2.24   
  4    3    1    25146.2800 25834.9199 -153.8  3.33557  6.44   
  5    1    0    3265.0380  3354.4523  180.0   3.33557  0.42   
  5    2    1    3098.4316  2976.7395  27.9    3.10524  0.69   
  4    4    0    84392.5972 82408.2497 0.0     3.00664  4.39   
  4    3    3    29352.1033 28757.0500 -156.8  2.91687  2.88   
  5    3    0    1036.1849  1015.1784  180.0   2.91687  0.10   
  4    4    2    23663.4518 22834.8734 39.8    2.83469  2.19   
  6    0    0    3270.9146  3156.3833  0.0     2.83469  0.08   
  5    3    2    14095.3427 14776.5246 -11.2   2.75908  2.47   
  6    1    1    6279.6591  6583.1344  -2.1    2.75908  0.55   
  6    2    0    5720.8230  6222.9449  -180.0  2.68922  0.48   
  5    4    1    7514.5099  7848.9946  165.8   2.62441  1.19   
  6    2    2    47486.3711 46700.8381 -171.6  2.56407  3.60   
  6    3    1    3345.0559  3475.0026  8.5     2.50771  0.48   
  4    4    4    101663.2509 97643.7032 17.5    2.45491  2.35   
  5    4    3    4619.3912  4575.1643  -170.3  2.40531  0.62   
  5    5    0    9548.8381  9457.4155  180.0   2.40531  0.32   
  7    1    0    7748.1118  7673.9302  -180.0  2.40531  0.52   
  6    4    0    3809.0875  3827.4332  0.0     2.35860  0.24   
  5    5    2    631.7608   633.1182   -17.6   2.31451  0.04   
  6    3    3    5455.3116  5467.0335  75.4    2.31451  0.34   
  7    2    1    6770.9633  6785.5123  4.3     2.31451  0.84   
  6    4    2    5285.9390  5650.1002  -135.3  2.27281  0.63   
  7    3    0    1942.6514  3246.5860  -180.0  2.23328  0.11   
  6    5    1    8886.4322  7694.2481  -7.2    2.16003  0.96   
  7    3    2    4888.4099  4232.5918  4.4     2.16003  0.53   
  8    0    0    54404.4862 53481.3378 0.0     2.12601  0.71   
  5    5    4    12136.5278 11300.9799 -167.7  2.09355  0.61   
  7    4    1    4906.1402  4568.3736  154.4   2.09355  0.50   
  8    1    1    1375.6238  1280.9180  165.6   2.09355  0.07   
  6    4    4    5069.9496  5752.6483  -13.6   2.06254  0.25   
  8    2    0    1257.4246  1426.7442  0.0     2.06254  0.06   
  6    5    3    8286.3774  8173.6305  12.0    2.03286  0.79   
  6    6    0    5678.3386  5640.8930  180.0   2.00443  0.13   
  8    2    2    8570.7536  8514.2335  -155.5  2.00443  0.40   
  7    5    0    2891.1980  2876.7416  180.0   1.97715  0.13   
  7    4    3    3075.7861  3060.4068  -172.9  1.97715  0.28   
  8    3    1    5075.5491  5050.1704  177.6   1.97715  0.46   
  6    6    2    32310.1036 32890.4040 176.4   1.95096  1.42   
  7    5    2    1728.5676  1837.8781  43.7    1.92579  0.15   
  8    4    0    30669.4761 34101.1211 0.0     1.90157  1.28   
  8    3    3    2461.5661  2483.1756  135.4   1.87823  0.10   
  9    1    0    9134.4960  9214.6855  180.0   1.87823  0.37   
  8    4    2    7196.1492  6742.7535  -27.2   1.85574  0.57   
  6    5    5    11473.9676 10788.3057 7.3     1.83403  0.45   
  7    6    1    3798.5469  3571.5530  -7.3    1.83403  0.30   
  9    2    1    6891.3577  6479.5431  8.6     1.83403  0.54   
  6    6    4    10465.8560 9896.3578  170.7   1.81307  0.40   
  7    5    4    5121.5869  5151.8124  178.5   1.79281  0.38   
  8    5    1    7889.1474  7935.7054  -170.0  1.79281  0.59   
  9    3    0    3347.0845  3366.8376  180.0   1.79281  0.12   
  7    6    3    5941.4957  6144.0374  -30.5   1.75425  0.42   
  9    3    2    1710.1226  1768.4196  11.7    1.75425  0.12   
  8    4    4    21850.4873 20278.3577 -9.0    1.73588  0.76   
  7    7    0    4071.1151  4314.7519  -180.0  1.71808  0.07   
  8    5    3    2331.3008  2470.8179  149.8   1.71808  0.16   
  9    4    1    1675.5022  1775.7731  159.1   1.71808  0.11   
  8    6    0    5620.1981  6320.5417  0.0     1.70081  0.19   
  10   0    0    23874.9235 26850.0234 0.0     1.70081  0.20   
  7    7    2    2224.6675  2866.9346  31.9    1.68405  0.07   
  10   1    1    379.2847   488.7851   -33.7   1.68405  0.01   
  8    6    2    1157.4273  1258.5559  174.8   1.66778  0.07   
  10   2    0    818.5225   890.0398   180.0   1.66778  0.03   
  9    4    3    5018.3933  4368.9763  -178.1  1.65197  0.32   
  9    5    0    1160.5203  1010.3403  180.0   1.65197  0.04   
  6    6    6    50072.0733 48151.3957 -179.6  1.63661  0.52   
  10   2    2    25622.0124 24639.1969 -175.1  1.63661  0.79   
  7    6    5    3647.7204  3735.8891  -18.0   1.62166  0.22   
  9    5    2    4075.4719  4173.9794  -18.0   1.62166  0.25   
  10   3    1    3057.1453  3131.0391  -14.3   1.62166  0.19   
  7    7    4    4102.4623  3792.0173  121.6   1.59296  0.12   
  8    5    5    1039.0545  960.4263   132.2   1.59296  0.03   
  8    7    1    3054.9821  2823.8029  -161.9  1.59296  0.18   
  8    6    4    1210.4636  1234.4696  -12.7   1.57916  0.07   
  10   4    0    181.3638   184.9606   0.0     1.57916  0.01   
  9    6    1    2184.3083  2072.0931  42.4    1.56572  0.12   
  10   3    3    7756.2382  7357.7749  -7.5    1.56572  0.22   
  10   4    2    4600.8464  4817.7819  159.0   1.55262  0.26   
  9    5    4    1552.4517  1424.5475  -163.5  1.53984  0.09   
  8    7    3    4186.1363  3841.2468  -162.6  1.53984  0.23   
  11   1    0    3843.3368  3526.6901  180.0   1.53984  0.11   
  9    6    3    1661.5777  1751.2079  36.2    1.51520  0.09   
  10   5    1    2576.9354  2715.9425  -7.8    1.51520  0.14   
  11   2    1    2934.1721  3092.4497  16.9    1.51520  0.16   
  8    8    0    18724.8140 15637.0875 -0.0    1.50332  0.25   
  9    7    0    1590.7573  1986.8158  180.0   1.49171  0.04   
  11   3    0    3467.1477  4330.3802  -180.0  1.49171  0.09   
  8    8    2    2367.5862  2487.9045  41.2    1.48037  0.06   
  10   4    4    3144.2242  3304.0103  23.0    1.48037  0.08   
  7    7    6    3026.9967  3256.6634  10.6    1.46928  0.08   
  9    7    2    3453.1912  3715.1945  -19.3   1.46928  0.17   
  10   5    3    1428.6996  1537.0991  -3.7    1.46928  0.07   
  11   3    2    1016.5773  1093.7079  3.9     1.46928  0.05   
  8    6    6    1723.4784  2324.0727  157.9   1.45843  0.04   
  10   6    0    1449.5277  1954.6563  -180.0  1.45843  0.04   
  8    7    5    3231.1455  2936.2434  -161.0  1.44783  0.16   
  11   4    1    453.1600   411.8007   -142.1  1.44783  0.02   
  10   6    2    19590.8833 17029.9708 -178.9  1.43745  0.94   
  9    6    5    996.1760   846.8426   -4.7    1.42729  0.05   
  8    8    4    20181.1447 20020.1303 -2.3    1.41734  0.47   
  12   0    0    14539.9307 14423.9246 0.0     1.41734  0.08   
  9    7    4    1171.3522  1152.6897  152.5   1.40760  0.05   
  9    8    1    980.2330   964.6156   173.6   1.40760  0.05   
  11   4    3    2607.8088  2566.2602  -157.6  1.40760  0.12   
  11   5    0    3122.3549  3072.6083  180.0   1.40760  0.07   
  12   1    1    2658.5427  2616.1855  -169.2  1.40760  0.06   
  12   2    0    2917.6544  3037.0944  -0.0    1.39806  0.07   
  10   5    5    319.1341   259.7205   29.6    1.38871  0.01   
  10   7    1    1469.1278  1195.6184  -23.1   1.38871  0.07   
  11   5    2    2766.0400  2251.0829  -10.7   1.38871  0.12   
  10   6    4    838.2839   882.3846   -140.2  1.37954  0.04   
  12   2    2    1511.2090  1590.7111  -145.5  1.37954  0.03   
  9    8    3    1449.8484  1735.9833  177.2   1.37055  0.06   
  12   3    1    1136.3072  1360.5632  170.2   1.37055  0.05   
  10   7    3    1186.3331  1573.3205  -24.0   1.35309  0.05   
  11   6    1    1681.9199  2230.5700  10.9    1.35309  0.07   
  12   4    0    11550.6413 12363.8385 0.0     1.34461  0.24   
  8    7    7    2357.6793  2075.4341  -164.7  1.33628  0.05   
  9    9    0    2801.9713  2466.5385  -180.0  1.33628  0.03   
  11   5    4    1050.2840  924.5512   -176.8  1.33628  0.04   
  12   3    3    1490.5120  1312.0781  139.2   1.33628  0.03   
  8    8    6    3468.7154  3070.3269  21.1    1.32811  0.07   
  10   8    0    2091.0917  1850.9260  0.0     1.32811  0.04   
  12   4    2    705.8810   624.8093   26.8    1.32811  0.03   
  9    7    6    1321.3212  1171.1303  -20.5   1.32009  0.05   
  9    9    2    1699.6162  1506.4256  -29.3   1.32009  0.03   
  11   6    3    1764.4638  1563.9022  39.4    1.32009  0.07   
  10   8    2    2132.9107  2178.9840  148.7   1.31220  0.09   
  9    8    5    2531.1553  2242.7263  174.4   1.30446  0.10   
  11   7    0    1291.5292  1144.3574  180.0   1.30446  0.03   
  12   5    1    1162.5578  1030.0826  165.0   1.30446  0.05   
  13   1    0    323.4180   286.5640   180.0   1.30446  0.01   
  10   6    6    5468.6791  5366.7126  170.9   1.29686  0.11   
  10   7    5    1619.4857  1693.6297  6.8     1.28938  0.06   
  11   7    2    1215.7929  1271.4548  -4.4    1.28938  0.05   
  13   2    1    432.4421   452.2403   23.2    1.28938  0.02   
  12   4    4    11992.2185 10449.6421 9.0     1.28203  0.23   
  9    9    4    757.3843   880.5522   169.7   1.27481  0.01   
  12   5    3    994.9102   1156.7051  -175.0  1.27481  0.04   
  13   3    0    765.9398   890.4990   180.0   1.27481  0.01   
  10   8    4    393.5321   595.2350   -19.9   1.26771  0.01   
  12   6    0    233.2499   352.8010   0.0     1.26771  0.00   
  10   9    1    745.9559   789.5074   -18.2   1.26073  0.03   
  13   3    2    1574.2787  1666.1904  -10.9   1.26073  0.06   
  11   6    5    511.2666   541.1161   -0.4    1.26073  0.02   
  12   6    2    1952.0704  1888.9238  -172.1  1.25385  0.07   
  11   7    4    1790.0969  1754.4152  169.1   1.24710  0.06   
  11   8    1    854.0019   836.9792   167.3   1.24710  0.03   
  13   4    1    2429.6299  2381.2006  -168.8  1.24710  0.09   
  10   9    3    814.8728   1246.8661  -19.7   1.23390  0.03   
  8    8    8    5799.3330  5482.3720  3.2     1.22746  0.03   
  9    8    7    596.4740   601.4367   174.7   1.22111  0.02   
  11   8    3    568.3466   573.0754   137.4   1.22111  0.02   
  12   5    5    1786.5501  1801.4145  -178.4  1.22111  0.03   
  12   7    1    461.7156   465.5571   -176.9  1.22111  0.02   
  13   4    3    1004.1299  1012.4844  -151.0  1.22111  0.03   
  13   5    0    422.0436   425.5550   -180.0  1.22111  0.01   
  12   6    4    2147.6695  1951.9694  -9.9    1.21487  0.07   
  14   0    0    962.4312   874.7326   180.0   1.21487  0.00   
  9    9    6    1233.3201  1054.1291  -27.6   1.20871  0.02   
  10   7    7    1175.4102  1004.6330  44.7    1.20871  0.02   
  13   5    2    2335.3953  1996.0821  8.3     1.20871  0.08   
  14   1    1    2023.4374  1729.4490  -17.3   1.20871  0.03   
  10   8    6    888.5261   891.6093   -171.3  1.20266  0.03   
  10   10   0    119.1837   119.5973   180.0   1.20266  0.00   
  14   2    0    1443.0359  1448.0433  180.0   1.20266  0.02   
  11   9    0    900.7699   855.4213   180.0   1.19669  0.02   
  12   7    3    994.8916   944.8044   -141.4  1.19669  0.03   
  10   10   2    6398.4326  5859.2215  153.6   1.19081  0.11   
  14   2    2    7416.7991  6791.7675  165.5   1.19081  0.12   
  11   7    6    397.4536   424.6198   -46.5   1.18501  0.01   
  11   9    2    578.0713   617.5828   -38.5   1.18501  0.02   
  13   6    1    842.8637   900.4739   -25.5   1.18501  0.03   
  14   3    1    1340.9321  1432.5856  -11.0   1.18501  0.04   
  10   9    5    1282.0996  1369.7320  3.1     1.18501  0.04   
  12   8    0    4575.5270  5047.9319  0.0     1.17930  0.07   
  11   8    5    309.9558   396.3216   170.4   1.17367  0.01   
  13   5    4    485.5737   620.8735   -179.8  1.17367  0.02   
  12   8    2    469.8422   601.9318   -27.9   1.16812  0.01   
  14   4    0    1284.7761  1645.9730  -0.0    1.16812  0.02   
  13   6    3    422.2887   375.1133   9.0     1.16265  0.01   
  14   3    3    22.4772    19.9662    2.2     1.16265  0.00   
  10   10   4    1669.4071  1419.3493  157.6   1.15726  0.03   
  12   6    6    12.1848    10.3596    141.8   1.15726  0.00   
  14   4    2    536.8781   456.4600   157.6   1.15726  0.02   
  11   9    4    608.4287   541.7027   -173.5  1.15193  0.02   
  12   7    5    696.2555   619.8977   164.7   1.15193  0.02   
  13   7    0    734.9965   654.3899   -180.0  1.15193  0.01   
  11   10   1    375.3802   356.1686   -12.8   1.14151  0.01   
  13   7    2    1260.4796  1195.9695  50.5    1.14151  0.04   
  14   5    1    421.6204   400.0424   23.1    1.14151  0.01   
  12   8    4    3746.0537  3818.0635  -7.8    1.13640  0.11   
  12   9    1    380.1704   465.5779   144.6   1.13136  0.01   
  9    9    8    286.7721   351.1971   -168.8  1.13136  0.00   
  15   1    0    32.4299    39.7155    -180.0  1.13136  0.00   
  10   8    8    530.2289   665.7859   -35.6   1.12639  0.01   
  14   4    4    664.2095   834.0198   25.7    1.12639  0.01   
  10   9    7    536.2191   568.9928   41.5    1.12148  0.02   
  11   10   3    335.8203   356.3457   -20.5   1.12148  0.01   
  13   6    5    187.3587   198.8101   5.8     1.12148  0.01   
  14   5    3    136.5027   144.8457   11.9    1.12148  0.00   
  15   2    1    306.5118   325.2458   -10.0   1.12148  0.01   
  14   6    0    639.8370   594.5114   180.0   1.11664  0.01   
  11   8    7    414.7689   319.3524   -142.4  1.11186  0.01   
  12   9    3    695.0329   535.1424   154.4   1.11186  0.02   
  13   7    4    656.8605   505.7514   160.7   1.11186  0.02   
  13   8    1    702.0990   540.5829   -156.7  1.11186  0.02   
  15   3    0    1022.5787  787.3370   180.0   1.11186  0.01   
  10   10   6    6063.2815  5691.9974  -165.1  1.10713  0.09   
  14   6    2    4579.6285  4299.1955  -163.6  1.10713  0.13   
  11   9    6    563.3689   751.5044   28.3    1.10247  0.02   
  15   3    2    393.2826   524.6183   -12.5   1.10247  0.01   
  11   11   0    116.5854   199.5737   180.0   1.09332  0.00   
  12   7    7    590.2544   1010.4118  125.8   1.09332  0.01   
  13   8    3    131.4985   225.1024   163.2   1.09332  0.00   
  15   4    1    662.8000   1134.5969  177.7   1.09332  0.02   
  12   8    6    140.7702   150.8788   3.1     1.08883  0.00   
  12   10   0    327.0659   350.5521   0.0     1.08883  0.00   
  11   10   5    261.7531   192.3229   -1.8    1.08440  0.01   
  11   11   2    662.9615   487.1105   -7.4    1.08440  0.01   
  14   5    5    1085.2668  797.3991   -13.1   1.08440  0.01   
  14   7    1    1016.8645  747.1405   24.2    1.08440  0.03   
  12   10   2    190.1517   133.4599   -166.5  1.08002  0.01   
  14   6    4    269.8633   189.4062   178.8   1.08002  0.01   
  12   9    5    442.3954   317.4102   -147.6  1.07569  0.01   
  13   9    0    542.1440   388.9779   180.0   1.07569  0.01   
  15   4    3    69.9808    50.2099    -162.8  1.07569  0.00   
  15   5    0    253.9154   182.1794   180.0   1.07569  0.00   
  13   7    6    386.9015   437.1209   -29.2   1.06718  0.01   
  13   9    2    90.3824    102.1140   17.9    1.06718  0.00   
  14   7    3    210.0289   237.2904   -5.2    1.06718  0.01   
  15   5    2    286.3976   323.5718   6.3     1.06718  0.01   
  16   0    0    1633.3595  2318.1820  -0.0    1.06301  0.01   
  11   11   4    55.5672    66.8290    -122.2  1.05888  0.00   
  16   1    1    892.7992   1073.7433  169.3   1.05888  0.01   
  13   8    5    90.8549    109.2686   160.8   1.05888  0.00   
  12   10   4    372.1739   417.8479   16.3    1.05480  0.01   
  14   8    0    176.5326   198.1971   0.0     1.05480  0.00   
  16   2    0    360.3549   404.5785   0.0     1.05480  0.00   
  10   9    9    257.5641   287.6905   37.5    1.05076  0.00   
  15   6    1    189.7843   211.9827   -0.7    1.05076  0.00   
  10   10   8    347.6621   327.4822   -122.6  1.04678  0.00   
  14   8    2    718.6994   676.9827   -129.0  1.04678  0.02   
  16   2    2    192.0731   180.9243   155.2   1.04678  0.00   
  11   9    8    543.6236   485.3864   171.0   1.04283  0.01   
  12   11   1    743.2292   663.6087   171.9   1.04283  0.02   
  13   9    4    604.0650   539.3528   178.6   1.04283  0.02   
  15   5    4    720.2554   643.0960   -168.8  1.04283  0.02   
  16   3    1    119.1596   106.3943   175.4   1.04283  0.00   
  14   6    6    2363.9430  2390.2045  170.3   1.03894  0.03   
  13   10   1    437.7957   442.7688   -17.9   1.03508  0.01   
  14   7    5    122.1284   123.5157   -25.2   1.03508  0.00   
  15   6    3    684.2702   692.0430   8.6     1.03508  0.02   
  11   10   7    373.2533   377.4932   -3.3    1.03508  0.01   
  12   8    8    2777.4150  2865.9708  14.4    1.03127  0.03   
  16   4    0    2799.5591  2888.8209  0.0     1.03127  0.03   
  12   9    7    331.5241   355.4879   -144.3  1.02750  0.01   
  12   11   3    526.8444   564.9266   165.4   1.02750  0.01   
  15   7    0    219.2722   235.1220   180.0   1.02750  0.00   
  16   3    3    778.2705   834.5266   -171.5  1.02750  0.01   
  14   8    4    297.6117   314.0106   -16.8   1.02377  0.01   
  16   4    2    310.9170   328.0490   4.7     1.02377  0.01   
  11   11   6    1066.9027  947.6850   21.0    1.02008  0.01   
  13   10   3    505.1903   448.7394   -21.9   1.02008  0.01   
  14   9    1    685.3628   608.7791   28.2    1.02008  0.02   
  15   7    2    322.1245   286.1297   24.4    1.02008  0.01   
  12   10   6    519.2461   581.4104   -179.0  1.01643  0.01   
  13   8    7    450.1011   468.7323   -145.4  1.01282  0.01   
  16   5    1    139.3500   145.1182   -149.8  1.01282  0.00   
_reflns_number_total  282
_reflns_limit_h_min  1
_reflns_limit_h_max  16
_reflns_limit_k_min  0
_reflns_limit_k_max  11
_reflns_limit_l_min  0
_reflns_limit_l_max  9
_reflns_d_resolution_low    12.027
_reflns_d_resolution_high   1.013

# POWDER DATA TABLE
_pd_meas_2theta_range_min  0.54960
_pd_meas_2theta_range_max  59.69760
_pd_meas_2theta_range_inc  0.00600
_pd_proc_2theta_range_min  0.55630
_pd_proc_2theta_range_max  59.70430
_pd_proc_2theta_range_inc  0.00600
_pd_proc_number_of_points  9859

loop_
   _pd_meas_intensity_total
   _pd_calc_intensity_total
   _pd_proc_intensity_bkg_calc
   _pd_proc_ls_weight
  5758.7859    0            0           0         
  5717.7703    0            0           0         
  5718.259     0            0           0         
  5759.4917    0            0           0         
  5762.0832    0            0           0         
  5808.8971    0            0           0         
  5887.978     0            0           0         
  5751.9734    0            0           0         
  5788.2266    0            0           0         
  5642.311     0            0           0         
  5699.0783    0            0           0         
  5767.2271    0            0           0         
  5752.3458    0            0           0         
  5756.0324    0            0           0         
  5816.4572    0            0           0         
  5817.7695    0            0           0         
  5818.7939    0            0           0         
  5795.5551    0            0           0         
  5785.1693    0            0           0         
  5840.3346    0            0           0         
  5918.5432    0            0           0         
  5884.3282    0            0           0         
  5827.1106    0            0           0         
  5782.4068    0            0           0         
  5856.1168    0            0           0         
  5851.6398    0            0           0         
  5905.9969    0            0           0         
  5850.4561    0            0           0         
  5687.8105    0            0           0         
  5822.1499    0            0           0         
  5892.3984    0            0           0         
  5949.2534    0            0           0         
  5815.3846    0            0           0         
  5836.3879    0            0           0         
  5805.9454    0            0           0         
  5751.7324    0            0           0         
  5870.3395    0            0           0         
  5873.6517    0            0           0         
  5732.6164    0            0           0         
  6011.7518    0            0           0         
  5869.8333    0            0           0         
  5910.622     0            0           0         
  5980.0261    0            0           0         
  5873.5112    0            0           0         
  5861.4184    0            0           0         
  5757.4905    0            0           0         
  5764.5755    0            0           0         
  5953.2821    0            0           0         
  5616.6165    0            0           0         
  5867.558     0            0           0         
  5825.3204    0            0           0         
  5760.062     0            0           0         
  5836.9496    0            0           0         
  5746.8404    0            0           0         
  5872.6562    0            0           0         
  5951.8484    0            0           0         
  5867.8037    0            0           0         
  5805.5056    0            0           0         
  5931.3621    0            0           0         
  5917.0647    0            0           0         
  5882.0643    0            0           0         
  5943.1338    0            0           0         
  5897.5658    0            0           0         
  5876.9117    0            0           0         
  5927.4108    0            0           0         
  5883.7983    0            0           0         
  5902.0848    0            0           0         
  6024.6057    0            0           0         
  5949.7276    0            0           0         
  6013.3074    0            0           0         
  5870.4842    0            0           0         
  5899.89      0            0           0         
  5844.8893    0            0           0         
  6031.0117    0            0           0         
  5885.7208    0            0           0         
  5993.4208    0            0           0         
  6015.8698    0            0           0         
  6130.9528    0            0           0         
  6063.7537    0            0           0         
  6085.1327    0            0           0         
  6169.8445    0            0           0         
  6126.1415    0            0           0         
  6291.5711    0            0           0         
  6284.9351    0            0           0         
  6435.9956    0            0           0         
  6483.6146    0            0           0         
  6483.1984    0            0           0         
  6570.222     0            0           0         
  6552.1173    0            0           0         
  6570.9905    0            0           0         
  6685.4816    0            0           0         
  6625.4713    0            0           0         
  6619.622     0            0           0         
  6615.4143    0            0           0         
  6536.7003    0            0           0         
  6630.5618    0            0           0         
  6745.7086    0            0           0         
  6691.747     0            0           0         
  6721.1882    0            0           0         
  6737.1664    0            0           0         
  6830.0433    0            0           0         
  6790.576     0            0           0         
  6725.6486    0            0           0         
  6877.5042    0            0           0         
  6898.1428    0            0           0         
  6963.5818    0            0           0         
  6979.107     0            0           0         
  7027.2744    0            0           0         
  7128.9869    0            0           0         
  7170.1413    0            0           0         
  7176.7789    0            0           0         
  7250.1494    0            0           0         
  7211.528     0            0           0         
  7231.5887    0            0           0         
  7359.8727    0            0           0         
  7467.023     0            0           0         
  7313.974     0            0           0         
  7256.733     0            0           0         
  7406.9954    0            0           0         
  7440.3573    0            0           0         
  7413.1654    0            0           0         
  7490.7526    0            0           0         
  7496.3901    0            0           0         
  7566.5656    0            0           0         
  7422.1024    0            0           0         
  7516.2072    0            0           0         
  7576.1133    0            0           0         
  7618.5965    0            0           0         
  7655.1691    0            0           0         
  7799.4029    0            0           0         
  7692.7744    0            0           0         
  7762.3075    0            0           0         
  7804.1949    0            0           0         
  7873.5086    0            0           0         
  7879.8574    0            0           0         
  7873.4822    0            0           0         
  7862.7048    0            0           0         
  7875.7388    0            0           0         
  7843.2249    0            0           0         
  7968.0852    0            0           0         
  7898.8395    0            0           0         
  7955.3354    0            0           0         
  7955.8251    7945.3181    7311.4078   0.0001254884 
  8059.6706    8033.5348    7386.3081   0.0001236467 
  8089.1847    8100.1452    7439.1693   0.0001237447 
  8030.3158    8148.3509    7473.1738   0.0001244622 
  8128.7412    8181.0612    7491.21     0.0001218602 
  7995.5123    8200.911     7495.892    0.0001254563 
  8156.6894    8210.2819    7489.5791   0.0001220221 
  8075.1584    8211.3205    7474.3935   0.0001234313 
  8160.8315    8205.9531    7452.2371   0.0001225975 
  8131.0427    8195.9058    7424.8081   0.0001226782 
  8094.9025    8182.715     7393.6154   0.0001236207 
  8187.3217    8167.7455    7359.9934   0.0001217618 
  8143.2516    8152.2016    7325.1152   0.0001220359 
  8208.1814    8137.1421    7290.0051   0.0001218055 
  8189.9426    8123.4911    7255.5508   0.0001217897 
  8234.2481    8112.0485    7222.5144   0.0001225189 
  8190.9927    8103.5013    7191.5427   0.0001217005 
  8177.8775    8098.4358    7163.1774   0.0001217988 
  8268.8382    8097.3429    7137.8641   0.0001211187 
  8298.9336    8100.6311    7115.961    0.0001202395 
  8378.4442    8108.6316    7097.747    0.0001199276 
  8318.2865    8121.6075    7083.4293   0.0001201892 
  8414.1334    8139.7629    7073.1503   0.0001181474 
  8327.5139    8163.2454    7066.9946   0.0001198245 
  8332.5515    8192.1584    7064.9945   0.0001196079 
  8528.7978    8226.5616    7067.1364   0.0001118673 
  8485.3164    8266.4796    7073.3657   0.0001145207 
  8465.8727    8311.9095    7083.5918   0.0001160668 
  8458.5346    8362.8198    7097.6929   0.0001166597 
  8608.2135    8419.1632    7115.5198   0.000114448 
  8622.1376    8480.8732    7136.9004   0.0001145378 
  8626.3474    8547.8737    7161.6426   0.0001147449 
  8618.6665    8620.0839    7189.5384   0.0001155135 
  8783.053     8697.4169    7220.3663   0.00011325 
  8749.3862    8779.7868    7253.8946   0.0001131322 
  8845.8682    8867.1164    7289.8835   0.0001130158 
  8840.8731    8959.3316    7328.0878   0.000112804 
  8830.8346    9056.375     7368.2589   0.0001125098 
  9094.4558    9158.201     7410.1466   0.0001089506 
  9164.818     9264.7839    7453.5012   0.0001083482 
  9119.9067    9376.1236    7498.0745   0.0001088286 
  9209.4838    9492.2418    7543.6219   0.0001079332 
  9312.9211    9613.1965    7589.9029   0.0001067408 
  9421.6071    9739.0741    7636.6827   0.0001055466 
  9564.1892    9870.007     7683.7332   0.0001038061 
  9586.9929    10006.1662   7730.8336   0.0001035141 
  9859.2078    10147.7715   7777.7711   0.0001007209 
  9974.752     10295.1057   7824.3418   0.0000994285 
  10137.429    10448.5034   7870.351    0.0000988759 
  10317.345    10608.3791   7915.6137   0.0000966113 
  10630.284    10775.2168   7959.9552   0.000094159 
  10684.061    10949.5891   8003.2107   0.0000938203 
  10822.716    11132.1757   8045.2263   0.0000918679 
  10974.541    11323.7612   8085.8585   0.0000912832 
  11144.103    11525.2526   8124.9746   0.0000899316 
  11493.359    11737.7193   8162.4527   0.0000870008 
  11479.786    11962.3782   8198.1815   0.0000864998 
  11647.311    12200.6579   8232.0605   0.0000856142 
  11984.092    12454.1938   8263.9993   0.0000828159 
  12263.434    12724.8794   8293.9184   0.0000810262 
  12379.746    13014.9262   8321.7478   0.0000805138 
  12674.015    13326.877    8347.4279   0.0000782125 
  12911.141    13663.721    8370.9085   0.0000769426 
  13431.554    14028.9229   8392.1489   0.000074384 
  13697.274    14426.5376   8411.1173   0.000073346 
  14218.893    14861.3622   8427.7909   0.0000702823 
  14617.08     15340.8265   8442.1552   0.0000683612 
  15188.311    15868.0381   8454.2038   0.0000657155 
  15758.687    16452.7663   8463.9381   0.0000638305 
  16371.323    17104.5602   8471.3669   0.0000612221 
  16895.249    17834.9982   8476.5058   0.0000587861 
  17989.77     18658.0634   8479.3774   0.0000555957 
  19157.911    19590.9508   8480.0104   0.0000520316 
  20443.651    20654.7684   8478.4394   0.0000489234 
  21548.837    21875.8719   8474.7045   0.000046077 
  23000.6      23287.2835   8468.8511   0.0000434613 
  25118.97     24930.9775   8460.9292   0.0000396474 
  28084.548    26861.4801   8450.9935   0.0000354371 
  32495.859    29151.7448   8439.1025   0.0000307563 
  37374.63     31905.8519   8425.3186   0.0000266981 
  43043.407    35288.1933   8409.7075   0.0000232269 
  53259.901    39589.3127   8392.3379   0.0000187113 
  70034.015    45368.9127   8373.2812   0.0000142437 
  92031.773    53724.2158   8352.6113   0.0000108189 
  113392.79    66715.9779   8330.4041   0.0000088538 
  137945.13    87884.7457   8306.7371   0.0000072241 
  177383.71    122584.6884  8281.6896   0.0000056283 
  238269.85    177654.9921  8255.3417   0.0000042136 
  315453.84    259877.8867  8227.7747   0.0000031576 
  387772.35    373080.5638  8199.0704   0.000002568 
  479424.93    514409.6997  8169.311    0.0000020836 
  614899.51    670552.1897  8138.579    0.0000016189 
  776359.56    814502.3664  8106.9566   0.0000012854 
  891741.42    906254.9998  8074.5257   0.0000011201 
  920392.51    909790.7342  8041.368    0.0000010894 
  884880.33    823509.0258  8007.5641   0.0000011336 
  757348.53    681875.8925  7973.194    0.0000013174 
  558605.17    525458.6322  7938.3366   0.0000018088 
  363786.33    382365.6043  7903.0693   0.0000027434 
  248000.71    266818.2293  7867.4685   0.0000040238 
  153803.26    182316.6136  7831.6089   0.0000065613 
  96568.039    125396.7291  7795.5633   0.0000103728 
  69147.305    89376.9524   7759.4033   0.0000145167 
  54574.756    67355.8885   7723.1979   0.0000182706 
  46790.815    53845.5547   7687.0148   0.0000213258 
  39961.899    45178.0947   7650.919    0.0000249626 
  33971.832    39201.385    7614.9737   0.0000293673 
  29786.56     34763.1881   7579.2398   0.0000333253 
  28011.491    31275.6512   7543.7758   0.0000347999 
  25747.787    28434.4776   7508.6379   0.0000380727 
  23584.031    26068.9912   7473.8798   0.0000417498 
  21832.097    24072.1094   7439.5527   0.0000450284 
  19923.59     22369.1103   7405.7055   0.0000495533 
  19135.851    20904.5867   7372.3844   0.0000521761 
  18413.191    19635.8695   7339.6331   0.0000540192 
  17262.964    18529.3599   7307.4927   0.0000574582 
  16260.963    17558.451    7276.0019   0.0000614572 
  15469.852    16701.6769   7245.1967   0.0000644187 
  15023.265    15941.7108   7215.1105   0.0000660818 
  14531.684    15264.3936   7185.7742   0.0000683297 
  14105.935    14658.0312   7157.2163   0.0000708087 
  13568.224    14112.9885   7129.4626   0.0000735356 
  13137.829    13621.1823   7102.5366   0.0000755107 
  12868.696    13175.8641   7076.4591   0.0000769805 
  12512.001    12771.3356   7051.2487   0.0000795944 
  12167.837    12402.7368   7026.9216   0.0000817905 
  11989.917    12065.9542   7003.4916   0.0000833244 
  11624.031    11757.4353   6980.9703   0.0000851717 
  11354.85     11474.1407   6959.3669   0.0000876372 
  11247.8      11213.4429   6938.6886   0.000088736 
  11013.047    10973.0423   6918.9404   0.0000903872 
  10826.664    10750.9553   6900.1253   0.0000921765 
  10686.182    10545.4278   6882.2441   0.0000940983 
  10552.961    10354.9321   6865.2958   0.0000950663 
  10439.173    10178.1218   6849.2775   0.0000957823 
  10268.498    10013.7935   6834.1845   0.000097429 
  9955.5594    9860.8928    6820.0103   0.0001003114 
  9903.8155    9718.4783    6806.7468   0.0001006442 
  9926.002     9585.7015    6794.3841   0.0001005 
  9732.376     9461.8146    6782.911    0.0001023129 
  9568.3494    9346.1346    6772.3147   0.0001046384 
  9520.7475    9242.7111    6762.581    0.0001043933 
  9415.5286    9141.7014    6753.6944   0.0001054408 
  9430.5624    9047.2427    6745.6381   0.000105226 
  9305.393     8958.8837    6738.3941   0.0001069076 
  9125.725     8876.2084    6731.9434   0.0001091295 
  9095.4985    8798.8454    6726.2658   0.000109955 
  9142.3374    8726.4469    6721.3403   0.0001095683 
  8964.9768    8658.7024    6717.1449   0.000111321 
  8959.1868    8595.3195    6713.6567   0.0001115087 
  8902.0281    8536.0335    6710.8521   0.0001122392 
  8890.3515    8480.6006    6708.7069   0.0001128979 
  8735.8409    8428.7916    6707.1962   0.0001149282 
  8760.4718    8380.3998    6706.2945   0.0001147297 
  8700.1646    8335.2283    6705.9758   0.000114414 
  8660.8193    8293.098     6706.2137   0.000115708 
  8540.8897    8253.8427    6706.9815   0.0001164866 
  8522.2398    8217.3045    6708.2521   0.0001170264 
  8459.2755    8183.3389    6709.9981   0.0001176923 
  8446.8267    8151.812     6712.1921   0.0001177103 
  8396.9208    8122.5953    6714.8065   0.000119006 
  8392.083     8095.5736    6717.8134   0.0001187497 
  8447.3513    8070.635     6721.1851   0.0001185124 
  8271.4955    8047.6782    6724.894    0.0001207883 
  8268.7757    8026.609     6728.9124   0.0001207546 
  8246.4288    8007.3368    6733.2128   0.0001211402 
  8278.6268    7989.781     6737.7679   0.0001208631 
  8094.4301    7973.8638    6742.5506   0.0001232247 
  8229.9453    7959.5161    6747.534    0.0001209424 
  8135.3744    7946.6719    6752.6916   0.0001229706 
  8129.082     7935.2723    6757.9972   0.0001225864 
  8081.8999    7925.2646    6763.4251   0.0001235756 
  8154.2914    7916.5988    6768.9497   0.0001223721 
  8121.3588    7909.2328    6774.5463   0.0001225062 
  8088.3694    7903.1285    6780.1904   0.0001228874 
  8127.2944    7898.2539    6785.858    0.0001223276 
  8086.5638    7894.5834    6791.5258   0.0001238915 
  8095.0915    7892.0953    6797.171    0.0001235746 
  7966.5814    7890.7758    6802.7714   0.0001256474 
  7979.2175    7890.6162    6808.3056   0.000125716 
  8042.347     7891.6146    6813.7524   0.000124149 
  7948.049     7893.7783    6819.0918   0.0001259899 
  7992.8852    7897.119     6824.3041   0.0001253566 
  7970.0881    7901.6587    6829.3705   0.0001250309 
  8032.7347    7907.4288    6834.2728   0.0001246404 
  8057.3226    7914.4684    6838.9937   0.0001243402 
  8013.2834    7922.83      6843.5166   0.0001244546 
  7989.1618    7932.5771    6847.8254   0.0001250039 
  7966.5019    7943.7855    6851.9051   0.0001252537 
  8052.7438    7956.5482    6855.7413   0.0001245388 
  7952.6222    7970.9734    6859.3205   0.0001251518 
  7948.4361    7987.191     6862.6298   0.0001227252 
  8018.3289    8005.3505    6865.6572   0.0001235412 
  8057.232     8025.6276    6868.3916   0.0001224999 
  7943.0843    8048.2288    6870.8224   0.0001236002 
  8062.4689    8073.3937    6872.9401   0.0001231259 
  8068.7335    8101.4011    6874.7357   0.0001233227 
  8126.9385    8132.5775    6876.2013   0.0001228874 
  8101.8608    8167.3029    6877.3295   0.000123683 
  8149.2547    8206.0213    6878.1138   0.0001226767 
  8218.4037    8249.2618    6878.5486   0.0001215341 
  8242.5185    8297.6398    6878.6287   0.0001209133 
  8252.9049    8351.8865    6878.35     0.0001209602 
  8292.9998    8412.8694    6877.7089   0.000120621 
  8359.2883    8481.6213    6876.7029   0.0001192365 
  8474.7068    8559.3942    6875.3297   0.000117793 
  8538.0244    8647.6868    6873.5881   0.000116778 
  8692.9341    8748.3257    6871.4775   0.0001145951 
  8619.9695    8863.5435    6868.9979   0.0001153061 
  8889.5143    8996.0887    6866.1501   0.0001118668 
  8899.7701    9149.9092    6862.9355   0.0001119121 
  9107.0535    9328.2843    6859.3561   0.0001092701 
  9265.6624    9537.1706    6855.4145   0.0001076263 
  9601.9391    9783.5668    6851.1141   0.0001036362 
  9782.0479    10076.6166   6846.4587   0.0001021669 
  10017.678    10428.7443   6841.4526   0.0000995751 
  10603.924    10857.7873   6836.101    0.000094426 
  11134.84     11392.1703   6830.4094   0.0000900465 
  12151.488    12082.7514   6824.3837   0.0000822077 
  13432.034    13028.1996   6818.0305   0.0000746253 
  14842.877    14422.5857   6811.3569   0.0000674161 
  17598.904    16626.8446   6804.3703   0.0000568789 
  21812.68     20245.9343   6797.0787   0.000045928 
  27725.526    26154.1707   6789.4904   0.0000361328 
  36098.469    35379.4073   6781.6142   0.0000275013 
  45029.786    48777.2023   6773.4592   0.0000221229 
  60638.878    66503.6676   6765.0348   0.0000164736 
  80819.002    87395.7936   6756.351    0.0000124098 
  103440.56    108309.1011  6747.4179   0.0000096084 
  123146.78    123697.4564  6738.246    0.0000081012 
  131567.9     127318.7064  6728.8459   0.0000076041 
  127378.31    117363.3315  6719.2288   0.0000078326 
  110711.41    98463.6014   6709.4057   0.0000090333 
  85631.283    76995.333    6699.3883   0.0000116862 
  60603.699    57356.3362   6689.1881   0.0000165353 
  43819.638    41648.7182   6678.817    0.0000229604 
  28172.839    30319.7467   6668.287    0.0000356902 
  19219.257    22801.9517   6657.6102   0.0000520617 
  15412.442    18101.7597   6646.799    0.0000648761 
  13350.538    15238.3717   6635.8656   0.0000748727 
  12029.684    13463.7319   6624.8225   0.0000828419 
  11084.946    12298.9852   6613.6823   0.0000898741 
  10332.975    11473.8728   6602.4575   0.0000962932 
  9870.0555    10847.9535   6591.1607   0.0001009867 
  9542.5047    10350.0213   6579.8046   0.000104755 
  9359.5814    9942.1575    6568.4017   0.0001070861 
  9025.8045    9602.0275    6556.9646   0.0001108926 
  8800.6935    9314.8341    6545.5059   0.0001139714 
  8607.1125    9069.9433    6534.0381   0.0001165102 
  8483.0639    8859.3634    6522.5736   0.0001175265 
  8436.8051    8676.9006    6511.1248   0.0001181964 
  8310.8647    8517.7288    6499.7038   0.0001199032 
  8198.4895    8378.0175    6488.3229   0.0001217942 
  8069.4909    8254.7023    6476.994    0.0001242826 
  8017.7186    8145.317     6465.7291   0.0001244574 
  7918.5159    8047.843     6454.5397   0.0001257 
  7963.1125    7960.6404    6443.4376   0.0001249605 
  7919.2004    7882.3539    6432.4339   0.0001257457 
  7887.6804    7811.8596    6421.54     0.0001263208 
  7880.7516    7748.2232    6410.7667   0.0001263491 
  7757.6858    7690.6553    6400.1249   0.0001285752 
  7747.2073    7638.4987    6389.625    0.0001297086 
  7672.2766    7591.1966    6379.2774   0.0001298143 
  7690.2182    7548.2777    6369.0922   0.0001303417 
  7674.3868    7509.3427    6359.079    0.0001308885 
  7632.8817    7474.0489    6349.2476   0.0001314369 
  7668.8131    7442.1086    6339.6072   0.0001310502 
  7619.0719    7413.2757    6330.1667   0.0001321272 
  7638.7459    7387.3411    6320.9349   0.0001308735 
  7608.312     7364.1287    6311.9203   0.0001314273 
  7640.8739    7343.4883    6303.1309   0.000131063 
  7603.2242    7325.2962    6294.5745   0.0001315691 
  7533.9225    7309.4495    6286.2588   0.0001331023 
  7501.7425    7295.9087    6278.191    0.0001328873 
  7613.6483    7284.5205    6270.3778   0.0001304392 
  7585.8306    7275.2779    6262.826    0.0001299076 
  7553.2648    7268.1462    6255.5417   0.0001301752 
  7609.7905    7263.1039    6248.5309   0.000130081 
  7623.7609    7260.1424    6241.7992   0.0001299333 
  7524.7697    7259.2661    6235.3518   0.0001318534 
  7641.3219    7260.4922    6229.1937   0.0001305997 
  7619.9544    7263.8498    6223.3294   0.0001311016 
  7651.3597    7269.3803    6217.7633   0.0001305311 
  7642.5458    7277.1382    6212.4993   0.0001308316 
  7657.9214    7287.1905    6207.5408   0.0001302152 
  7684.7683    7299.6207    6202.8913   0.0001296732 
  7675.9191    7314.5249    6198.5536   0.0001299756 
  7718.4027    7332.0162    6194.5302   0.000129561 
  7727.3834    7352.2252    6190.8235   0.0001290065 
  7791.6477    7375.3008    6187.4353   0.0001278129 
  7816.2406    7401.4174    6184.3673   0.0001272169 
  7731.0406    7430.7695    6181.6206   0.0001289917 
  7932.5024    7463.58      6179.1962   0.0001259061 
  7886.0893    7500.1022    6177.0948   0.0001263392 
  7944.1913    7540.622     6175.3165   0.0001250257 
  7985.8217    7585.4717    6173.8614   0.0001249019 
  8004.6868    7635.0231    6172.7292   0.0001244987 
  8004.3279    7689.7027    6171.9191   0.0001242235 
  8061.2826    7749.9975    6171.4302   0.000123713 
  8140.9391    7816.4634    6171.2614   0.0001232062 
  8195.1027    7889.749     6171.4109   0.0001219844 
  8267.9242    7970.5923    6171.8771   0.0001209938 
  8350.4597    8059.8494    6172.6577   0.0001198719 
  8362.672     8158.5145    6173.7504   0.0001198598 
  8494.3881    8267.7414    6175.1525   0.0001176377 
  8607.4011    8388.8979    6176.8611   0.0001162042 
  8598.0377    8523.5741    6178.8729   0.0001161452 
  8697.8828    8673.6564    6181.1846   0.0001149508 
  8884.864     8841.3854    6183.7924   0.000112352 
  9060.3286    9029.4292    6186.6923   0.0001098757 
  9270.4121    9241.027     6189.8803   0.0001077777 
  9332.4523    9480.0664    6193.3518   0.000106386 
  9581.0585    9751.2991    6197.1024   0.0001038709 
  9789.9237    10060.5599   6201.127    0.0001017375 
  10083.469    10415.0566   6205.4207   0.0000992561 
  10404.698    10823.8555   6209.9783   0.0000959134 
  10810.863    11298.3348   6214.7943   0.0000923597 
  11132.139    11853.0244   6219.863    0.0000896855 
  11619.174    12506.7047   6225.1787   0.0000860497 
  12369.764    13284.0482   6230.7355   0.0000812296 
  13170.505    14218.7258   6236.5271   0.0000755331 
  14074.616    15359.1703   6242.5473   0.0000710441 
  15448.793    16782.5281   6248.7897   0.0000646945 
  17070.387    18626.8251   6255.2477   0.0000586141 
  19787.423    21160.2451   6261.9146   0.0000504315 
  24151.9      24910.4824   6268.7836   0.0000414113 
  29792.936    30854.3711   6275.8478   0.000033473 
  37907.224    40606.3989   6283.1001   0.000026374 
  52659.847    56433.7876   6290.5334   0.0000190638 
  75091.892    80854.7964   6298.1404   0.000013404 
  107192.68    115672.448   6305.9139   0.0000093804 
  145912.69    160515.0233  6313.8464   0.0000068508 
  192263.96    211088.1197  6321.9305   0.0000052027 
  247850.51    257164.0525  6330.1587   0.0000040322 
  285464.23    282580.7126  6338.5234   0.0000035072 
  289555.73    274640.8261  6347.0169   0.0000034521 
  262959.08    237646.479   6355.6318   0.0000037887 
  218002.56    187816.0696  6364.3601   0.0000045898 
  155861.47    139010.8714  6373.1944   0.0000064274 
  101402.02    98510.4006   6382.1268   0.0000098837 
  66277.589    68576.5594   6391.1496   0.0000151025 
  45288.128    48389.626    6400.255    0.0000219627 
  33703.697    35664.2317   6409.4355   0.0000296057 
  25852.575    27910.8832   6418.6832   0.0000386661 
  21326.46     23141.6228   6427.9904   0.0000469456 
  18991.311    20050.219    6437.3496   0.0000526925 
  17364.622    17891.3616   6446.753    0.0000577329 
  16015.508    16276.275    6456.1931   0.000062714 
  14685.669    15008.0588   6465.6623   0.0000684624 
  13542.566    13982.3595   6475.1532   0.0000738577 
  12938.628    13137.558    6484.6583   0.000077368 
  12384.915    12433.0982   6494.1703   0.0000808212 
  11883.991    11839.9231   6503.6818   0.000084316 
  11413.285    11336.2792   6513.1856   0.0000876664 
  11025.216    10905.5017   6522.6746   0.0000908507 
  10746.543    10534.5475   6532.1417   0.0000928983 
  10400.15     10213.1943   6541.5799   0.0000962511 
  10220.382    9933.2831    6550.9825   0.0000972507 
  9971.5629    9688.2536    6560.3425   0.0001001095 
  9688.2386    9472.7994    6569.6535   0.0001031544 
  9630.6635    9282.5491    6578.9087   0.0001039755 
  9486.0356    9113.9366    6588.1019   0.0001052669 
  9343.3265    8963.994     6597.2266   0.0001069712 
  9221.8372    8830.2447    6606.2766   0.0001088007 
  9032.3276    8710.617     6615.2461   0.0001111933 
  9073.1339    8603.3427    6624.1289   0.0001105733 
  8866.4425    8506.94      6632.9193   0.0001130862 
  8746.3688    8420.1404    6641.6117   0.0001143895 
  8718.0254    8341.8575    6650.2005   0.0001145836 
  8640.4374    8271.1618    6658.6804   0.0001161362 
  8445.1055    8207.2393    6667.0461   0.0001185893 
  8570.5173    8149.3971    6675.2927   0.0001168131 
  8498.8525    8097.0304    6683.4151   0.0001177851 
  8462.4922    8049.6135    6691.4087   0.0001179303 
  8291.7169    8006.6901    6699.2688   0.0001207154 
  8243.0696    7967.8551    6706.9911   0.0001209022 
  8305.4236    7932.7627    6714.5712   0.0001202464 
  8169.7148    7901.1081    6722.005    0.0001222587 
  8224.2269    7872.6273    6729.2887   0.0001214243 
  8055.5836    7847.0923    6736.4183   0.0001240988 
  8072.4869    7824.3007    6743.3905   0.0001233407 
  8080.7792    7804.0852    6750.2016   0.000123449 
  8042.5846    7786.302     6756.8486   0.0001244187 
  8152.7185    7770.8331    6763.3282   0.0001230077 
  8018.5588    7757.5838    6769.6376   0.0001250374 
  7981.5713    7746.4779    6775.774    0.0001252548 
  8013.7254    7737.4659    6781.735    0.0001247694 
  7949.3221    7730.6668    6787.518    0.0001263149 
  7958.3944    7725.7775    6793.121    0.0001256089 
  7851.5341    7722.9637    6798.5419   0.0001274812 
  7932.5868    7722.2655    6803.7788   0.0001263601 
  7877.0328    7723.7541    6808.8301   0.0001265521 
  7947.1559    7727.529     6813.6942   0.0001257266 
  7851.9312    7733.728     6818.3699   0.0001264257 
  7931.1323    7742.527     6822.8559   0.0001262766 
  7873.0905    7754.1485    6827.1514   0.0001270094 
  7898.5839    7768.8737    6831.2554   0.0001259732 
  7893.2279    7787.0492    6835.1674   0.0001262467 
  7879.0164    7809.1097    6838.8869   0.000127458 
  7845.4396    7835.5886    6842.4137   0.0001273143 
  7865.3981    7867.1468    6845.7475   0.0001268431 
  7906.9831    7904.6087    6848.8884   0.000126359 
  7995.193     7949.0015    6851.8366   0.0001250992 
  7982.4593    8001.6263    6854.5925   0.0001250072 
  7967.6407    8064.1252    6857.1567   0.0001251588 
  8109.1655    8138.6006    6859.5297   0.0001230587 
  8081.1602    8227.775     6861.7125   0.0001235944 
  8239.9705    8335.2155    6863.706    0.0001213136 
  8276.9174    8465.7328    6865.5114   0.0001206299 
  8442.4626    8626.0448    6867.13     0.0001178369 
  8626.7004    8826.3181    6868.5633   0.0001159744 
  8889.004     9083.7399    6869.8128   0.0001124338 
  9194.6003    9430.6135    6870.8803   0.0001087733 
  9642.7434    9930.7626    6871.7677   0.000104139 
  10299.095    10706.3718   6872.4769   0.0000975941 
  11280.824    11970.2654   6873.0102   0.0000889541 
  13105.19     14041.9887   6873.3698   0.0000764157 
  15956.346    17309.9284   6873.5582   0.0000628906 
  19420.068    22106.6811   6873.5778   0.0000512481 
  24632.553    28494.4662   6873.4314   0.0000407157 
  31256.313    35984.5278   6873.1217   0.000032094 
  39076.922    43176.9674   6872.6517   0.0000255994 
  45319.402    47587.9249   6872.0243   0.0000220559 
  46668.869    46937.3398   6871.2427   0.0000214013 
  43721.785    41600.6801   6870.3101   0.000022819 
  37318.864    34140.5424   6869.2299   0.0000267768 
  28516.976    26817.8139   6868.0055   0.0000349583 
  20634.485    20781.3326   6866.6404   0.0000485477 
  15855.564    16359.0241   6865.1383   0.000063305 
  12866.643    13401.7408   6863.5029   0.0000775845 
  11049.353    11547.4186   6861.7379   0.0000906066 
  10052.685    10416.1146   6859.8474   0.0001002125 
  9451.9036    9712.9369    6857.8352   0.0001065233 
  8993.1465    9249.0971    6855.7055   0.0001116201 
  8685.0623    8919.2308    6853.4623   0.0001155146 
  8480.9979    8669.0552    6851.1098   0.0001181385 
  8298.0675    8470.9432    6848.6524   0.0001203448 
  8172.1071    8309.8868    6846.0942   0.0001226027 
  8105.2881    8176.7313    6843.4397   0.0001233021 
  7916.5733    8067.0262    6840.6934   0.0001268051 
  7903.6003    7972.8707    6837.8597   0.0001260461 
  7842.8375    7892.6239    6834.9431   0.0001275331 
  7800.8625    7823.7225    6831.9483   0.0001279641 
  7773.3044    7764.1677    6828.8798   0.0001286404 
  7759.4406    7712.4006    6825.7424   0.0001289535 
  7667.3021    7667.1825    6822.5406   0.000130381 
  7733.7449    7627.5249    6819.2792   0.000129388 
  7599.6622    7592.6335    6815.963    0.0001318826 
  7598.0011    7561.8613    6812.5968   0.0001319531 
  7537.2833    7534.6859    6809.1852   0.0001333583 
  7503.2236    7510.6793    6805.7332   0.0001333644 
  7631.2235    7489.4915    6802.2456   0.0001312449 
  7532.4528    7470.8364    6798.7271   0.0001329152 
  7516.753     7454.4785    6795.1827   0.0001336095 
  7537.6436    7440.2286    6791.6171   0.0001329033 
  7510.7756    7427.9336    6788.0351   0.0001336963 
  7452.4178    7417.4724    6784.4418   0.0001342383 
  7557.1439    7408.7522    6780.8417   0.0001323034 
  7469.1866    7401.7045    6777.2399   0.0001337581 
  7497.0901    7396.2839    6773.641    0.0001334532 
  7545.7908    7392.4657    6770.0498   0.0001325524 
  7550.8698    7390.2455    6766.4712   0.0001325463 
  7528.9002    7389.6379    6762.9098   0.0001324067 
  7573.2417    7390.678     6759.3705   0.0001317288 
  7526.6431    7393.4208    6755.8578   0.0001328537 
  7537.5351    7397.9426    6752.3764   0.0001327077 
  7568.369     7404.3431    6748.931    0.0001322094 
  7619.7719    7412.7472    6745.5262   0.0001312556 
  7617.3341    7423.3104    6742.1664   0.000131857 
  7621.7671    7436.2197    6738.8563   0.0001317159 
  7601.8601    7451.7011    6735.6003   0.0001320588 
  7661.7283    7470.0262    6732.4027   0.0001310416 
  7696.5131    7491.5189    6729.2679   0.0001297332 
  7700.027     7516.5718    6726.2004   0.000130264 
  7682.571     7545.6528    6723.2042   0.0001301203 
  7697.1438    7579.3273    6720.2837   0.0001298944 
  7850.479     7618.2804    6717.4429   0.0001272567 
  7874.854     7663.3435    6714.686    0.0001270312 
  7934.2569    7715.5438    6712.017    0.0001257543 
  7947.6292    7776.1404    6709.4398   0.0001257191 
  8031.514     7846.7028    6706.9582   0.000124477 
  8085.1184    7929.2006    6704.5762   0.0001237367 
  8170.4359    8026.1248    6702.2975   0.0001222226 
  8230.1344    8140.6827    6700.1256   0.0001207684 
  8366.9683    8277.0165    6698.0644   0.0001191899 
  8490.4149    8440.5883    6696.1171   0.0001178614 
  8636.0185    8638.7653    6694.2874   0.000115826 
  8842.8279    8881.9041    6692.5785   0.0001126076 
  9114.6384    9186.7397    6690.9937   0.0001094162 
  9502.6315    9578.1878    6689.5362   0.0001051627 
  10028.906    10107.752    6688.2093   0.0000998391 
  10649.541    10875.0472   6687.0157   0.0000937371 
  11683.68     12069.1669   6685.9586   0.0000853937 
  13200.108    14013.9733   6685.0408   0.0000755889 
  15746.831    17181.4428   6684.265    0.0000635103 
  20093.968    22117.1665   6683.634    0.000049977 
  25352.129    29233.9562   6683.1502   0.0000395194 
  33399.589    38478.414    6682.8163   0.0000301157 
  43675.569    48875.0278   6682.6345   0.0000230364 
  52719.433    57926.9303   6682.6073   0.0000189974 
  58770.02     61761.3625   6682.7367   0.0000170495 
  57917.259    58122.3042   6683.0251   0.000017218 
  51423.388    49164.4198   6683.4743   0.000019475 
  40175.562    38769.7438   6684.0863   0.0000248778 
  30185.348    29482.2843   6684.863    0.0000332011 
  22248.957    22311.3663   6685.806    0.0000449958 
  17143.361    17328.0326   6686.9171   0.0000581696 
  13876.442    14127.2827   6688.1977   0.0000718379 
  11805.127    12163.4908   6689.6494   0.0000846931 
  10761.895    10961.3808   6691.2734   0.0000926651 
  10155.817    10193.1537   6693.0711   0.000098334 
  9771.0908    9666.6116    6695.0435   0.0001023421 
  9319.5536    9280.3731    6697.1918   0.0001072815 
  9065.0691    8982.9451    6699.5169   0.0001106783 
  8914.8989    8747.1537    6702.0196   0.0001128556 
  8772.2293    8557.0627    6704.7008   0.0001142767 
  8595.0598    8402.2362    6707.5611   0.0001167411 
  8524.6747    8275.2923    6710.6011   0.0001180136 
  8413.2026    8170.7576    6713.8212   0.0001192463 
  8385.7317    8084.5115    6717.2219   0.000119416 
  8319.1305    8013.3882    6720.8034   0.0001203125 
  8272.1862    7954.9319    6724.5659   0.0001210252 
  8235.0914    7907.2266    6728.5096   0.0001215181 
  8281.5872    7868.7553    6732.6344   0.0001210161 
  8251.9388    7838.3272    6736.9402   0.0001211825 
  8291.4832    7814.9992    6741.4269   0.0001208554 
  8166.2367    7798.0237    6746.0943   0.0001222464 
  8222.6142    7786.8159    6750.9418   0.0001218333 
  8224.8694    7780.9176    6755.9691   0.000121476 
  8175.8178    7779.9851    6761.1757   0.0001227222 
  8291.9471    7783.7711    6766.5609   0.0001205891 
  8264.139     7792.1074    6772.124    0.0001211004 
  8179.3999    7804.9037    6777.8643   0.0001231247 
  8266.339     7822.1349    6783.7807   0.0001210933 
  8263.3666    7843.8455    6789.8724   0.0001210076 
  8400.3894    7873.0225    6796.1383   0.0001196819 
  8353.0276    7904.1111    6802.5773   0.0001199566 
  8407.0246    7940.2222    6809.1881   0.0001192668 
  8482.927     7981.6827    6815.9695   0.0001184236 
  8469.6957    8028.9065    6822.92     0.0001183872 
  8517.6269    8082.4132    6830.0384   0.000117533 
  8486.8408    8142.8294    6837.3229   0.0001179428 
  8633.4764    8210.9188    6844.772    0.0001157566 
  8539.287     8287.6041    6852.3842   0.0001166879 
  8720.2384    8373.9992    6860.1575   0.0001145158 
  8804.7245    8471.4656    6868.0902   0.0001137499 
  8865.4013    8581.6438    6876.1804   0.0001129569 
  8967.8205    8706.5414    6884.4262   0.0001116552 
  9048.5743    8848.6202    6892.8255   0.0001107562 
  9236.1435    9010.9127    6901.3763   0.0001086805 
  9287.0759    9197.2199    6910.0765   0.0001079291 
  9435.9962    9412.2818    6918.9238   0.0001062058 
  9604.7277    9662.1141    6927.9159   0.0001043733 
  9846.6776    9954.4127    6937.0506   0.0001018025 
  10106.169    10299.1265   6946.3254   0.0000992017 
  10286.221    10709.3737   6955.738    0.0000972427 
  10654.239    11202.6459   6965.2859   0.000093883 
  11284.871    11803.126    6974.9664   0.0000887094 
  11929.64     12546.2288   6984.7771   0.0000838495 
  12689.35     13489.0177   6994.7152   0.0000788288 
  13556.925    14734.7592   7004.7782   0.0000736673 
  14991.72     16484.2719   7014.9632   0.0000665765 
  17281.432    19127.3372   7025.2675   0.0000579582 
  21076.583    23362.4713   7035.6883   0.000047276 
  26325.754    30275.924    7046.2227   0.0000381588 
  35794.885    41244.8075   7056.8679   0.000028009 
  50916.018    57517.6499   7067.6208   0.0000197053 
  71569.672    79441.1519   7078.4786   0.0000140089 
  98786.708    105322.3952  7089.4382   0.0000101506 
  121950.04    129767.2359  7100.4967   0.000008196 
  139027.45    142985.9718  7111.6508   0.0000071945 
  140381.92    137164.6043  7122.8976   0.0000071019 
  124565.3     115995.362   7134.2339   0.0000080014 
  99348.816    89794.2784   7145.6565   0.0000100977 
  74407.475    65902.4892   7157.1624   0.0000134457 
  51357.175    47295.5405   7168.7482   0.0000194974 
  33092.922    34298.442    7180.4109   0.0000303463 
  23313.812    25918.5573   7192.1471   0.0000429711 
  19293.624    20760.2843   7203.9536   0.0000519805 
  16463.207    17591.0941   7215.8272   0.0000607209 
  14914.735    15556.6978   7227.7645   0.0000672373 
  13545.52     14155.8836   7239.7623   0.0000741007 
  12668.336    13123.9201   7251.8173   0.000079105 
  11937.973    12326.0032   7263.9261   0.0000839273 
  11356.104    11690.3504   7276.0854   0.0000879761 
  11061.292    11174.4064   7288.292    0.0000902623 
  10613.816    10750.1875   7300.5424   0.0000943077 
  10280.484    10397.8002   7312.8333   0.0000969585 
  9989.0044    10102.5288   7325.1615   0.000100086 
  9928.5448    9853.2513    7337.5235   0.0001004699 
  9714.3752    9641.3799    7349.916    0.000102862 
  9635.7614    9460.2676    7362.3357   0.0001035927 
  9462.4625    9304.6703    7374.7792   0.000105594 
  9398.2853    9170.4193    7387.2432   0.0001060899 
  9379.2468    9054.176     7399.7245   0.0001064436 
  9246.5934    8953.2215    7412.2196   0.0001078456 
  9139.3751    8865.3571    7424.7253   0.0001092602 
  9204.1244    8788.7734    7437.2383   0.0001091338 
  9017.0036    8721.9765    7449.7553   0.0001112578 
  8886.8997    8663.7301    7462.2731   0.0001125964 
  8982.9092    8612.9955    7474.7883   0.0001123261 
  8915.0209    8568.9145    7487.2978   0.0001122064 
  8898.3473    8530.7674    7499.7983   0.0001126485 
  8806.282     8497.952     7512.2867   0.0001138582 
  8793.1218    8469.9703    7524.7597   0.0001137833 
  8772.3938    8446.4043    7537.2142   0.0001143406 
  8714.791     8426.9196    7549.647    0.000114848 
  8735.2615    8411.2498    7562.0551   0.0001146489 
  8636.6411    8399.1915    7574.4353   0.0001156903 
  8691.0527    8390.6042    7586.7845   0.000114855 
  8737.4469    8385.4038    7599.0998   0.0001145123 
  8693.1587    8383.5726    7611.3781   0.0001148255 
  8642.4845    8385.1607    7623.6164   0.0001156679 
  8693.3352    8390.2914    7635.8118   0.0001150999 
  8718.9798    8399.1772    7647.9613   0.0001147954 
  8734.6516    8412.1325    7660.062    0.0001146559 
  8625.2583    8429.6044    7672.1111   0.0001161643 
  8742.1889    8452.2084    7684.1058   0.0001143748 
  8745.9071    8480.7733    7696.0432   0.0001147306 
  8719.6302    8516.4189    7707.9205   0.0001147943 
  8743.0161    8560.6592    7719.7351   0.0001146441 
  8857.0397    8615.5714    7731.4842   0.0001129857 
  9032.8578    8684.3872    7743.1652   0.0001112079 
  9027.9421    8770.98      7754.7755   0.0001110642 
  9071.9113    8883.0102    7766.3124   0.0001102581 
  9197.7977    9034.1527    7777.7735   0.0001083829 
  9445.0386    9251.0925    7789.1562   0.0001058231 
  9740.4266    9584.8692    7800.458    0.0001025343 
  10229.75     10123.5661   7811.6766   0.0000978314 
  10901.516    10996.9945   7822.8095   0.000092177 
  12041.099    12356.2997   7833.8545   0.0000831134 
  13964.237    14314.9181   7844.8091   0.0000718543 
  16040.052    16850.7554   7855.6712   0.0000623198 
  18703.436    19651.2586   7866.4385   0.0000535481 
  20836.615    21909.1575   7877.1088   0.0000480363 
  21944.787    22477.3191   7887.6801   0.000045633 
  21256.951    20983.7296   7898.1502   0.0000470944 
  18983.358    18338.045    7908.5171   0.000052745 
  16295.786    15606.0509   7918.7788   0.0000613694 
  13621.823    13336.7201   7928.9333   0.0000735687 
  11593.103    11679.7339   7938.9788   0.0000864511 
  10459.211    10577.8966   7948.9134   0.0000960626 
  9817.4863    9889.5685    7958.7352   0.0001019202 
  9383.0801    9469.1734    7968.4425   0.0001065497 
  9160.2199    9206.0389    7978.0336   0.0001089757 
  9005.5712    9031.0892    7987.5068   0.0001108388 
  8887.7195    8906.5341    7996.8605   0.0001123311 
  8793.6511    8812.9272    8006.093    0.0001137338 
  8768.7108    8740.1576    8015.2029   0.0001143721 
  8618.4347    8682.4395    8024.1887   0.0001161056 
  8569.1599    8636.0874    8033.0488   0.000116537 
  8535.2481    8598.5542    8041.782    0.0001169798 
  8539.4794    8567.9658    8050.3869   0.000117326 
  8594.5997    8542.9305    8058.8621   0.0001159742 
  8477.4394    8522.3763    8067.2065   0.0001176337 
  8546.3593    8505.4756    8075.4188   0.0001169138 
  8484.987     8491.5861    8083.4978   0.0001175368 
  8480.4181    8480.1925    8091.4424   0.000118035 
  8501.8312    8470.8893    8099.2516   0.0001175061 
  8492.5163    8463.345     8106.9243   0.0001177483 
  8400.7126    8457.2914    8114.4596   0.0001188376 
  8548.2042    8452.5115    8121.8565   0.0001170629 
  8459.1711    8450.6106    8129.1142   0.0001183672 
  8486.3344    8447.8761    8136.2318   0.000117888 
  8516.4293    8445.962     8143.2085   0.0001176948 
  8407.7415    8444.7653    8150.0435   0.0001189304 
  8540.4387    8444.2022    8156.7363   0.0001176551 
  8441.1617    8444.2016    8163.286    0.0001184613 
  8392.0193    8444.7066    8169.6921   0.0001186591 
  8499.8338    8445.6703    8175.954    0.0001179664 
  8447.9799    8447.0564    8182.0712   0.0001182884 
  8399.9483    8448.8386    8188.0432   0.0001189323 
  8463.7603    8450.9991    8193.8696   0.0001177468 
  8450.0089    8453.53      8199.55     0.0001185917 
  8495.0435    8456.4328    8205.0839   0.0001177371 
  8465.1101    8459.7198    8210.4712   0.0001183199 
  8462.3071    8463.4172    8215.7115   0.0001179214 
  8409.7121    8467.5658    8220.8045   0.0001184018 
  8488.4017    8472.2263    8225.7502   0.0001177704 
  8489.2011    8477.485     8230.5483   0.0001175096 
  8374.9203    8483.4614    8235.1988   0.0001192248 
  8445.6186    8490.3239    8239.7015   0.0001187513 
  8537.7683    8498.3112    8244.0564   0.0001179333 
  8470.6296    8507.7773    8248.2636   0.0001185953 
  8527.8758    8519.2992    8252.3231   0.0001173513 
  8520.7006    8533.9123    8256.2349   0.0001176807 
  8520.9334    8553.6258    8259.9992   0.0001176601 
  8489.023     8582.3126    8263.6161   0.00011808 
  8463.9677    8626.8313    8267.0858   0.0001180108 
  8551.088     8697.6901    8270.4086   0.0001171422 
  8604.0249    8807.7869    8273.5847   0.0001160338 
  8687.6733    8968.0756    8276.6144   0.000115275 
  8619.69      9179.5487    8279.4979   0.000116386 
  8680.9795    9420.1401    8282.2358   0.0001147032 
  8778.8196    9625.3818    8284.8283   0.0001137174 
  8881.2246    9693.7323    8287.2759   0.0001126603 
  8684.4295    9580.7527    8289.5791   0.0001154122 
  8665.432     9360.1705    8291.7382   0.0001153425 
  8671.5438    9128.2251    8293.754    0.0001152528 
  8645.0975    8935.2256    8295.6268   0.0001158388 
  8535.6069    8794.8119    8297.3572   0.0001170414 
  8587.5022    8703.2771    8298.9459   0.0001164418 
  8560.5583    8646.0139    8300.3935   0.0001169668 
  8584.5904    8611.7478    8301.7007   0.0001163731 
  8455.2842    8591.0171    8302.8681   0.0001187781 
  8606.1155    8577.9451    8303.8964   0.000116859 
  8622.5276    8569.3206    8304.7863   0.0001163541 
  8524.9892    8563.4982    8305.5387   0.000117141 
  8546.3263    8559.6251    8306.1543   0.0001170091 
  8568.2423    8557.217     8306.634    0.0001164715 
  8529.2173    8555.9739    8306.9784   0.0001169642 
  8599.8865    8555.6966    8307.1886   0.0001162761 
  8600.2742    8556.2486    8307.2653   0.000116599 
  8617.3437    8557.5413    8307.2094   0.0001166899 
  8632.2222    8559.5185    8307.0219   0.0001163848 
  8577.3323    8562.1502    8306.7038   0.0001165795 
  8655.0144    8565.4296    8306.2558   0.0001158723 
  8596.9163    8569.367     8305.6791   0.0001164762 
  8642.294     8573.9922    8304.9746   0.0001157733 
  8621.6107    8579.3514    8304.1433   0.0001164565 
  8569.9809    8585.5063    8303.1863   0.0001166971 
  8581.5856    8592.5399    8302.1045   0.0001165234 
  8612.6471    8600.552     8300.899    0.0001160304 
  8665.8564    8609.6683    8299.5709   0.0001154267 
  8630.955     8620.0422    8298.1213   0.0001165257 
  8635.0961    8631.8553    8296.5513   0.000116083 
  8628.3741    8645.3338    8294.8619   0.0001160147 
  8693.2792    8660.7455    8293.0544   0.0001148574 
  8690.158     8678.4228    8291.1297   0.0001151733 
  8737.9687    8698.7731    8289.0892   0.0001142079 
  8805.2567    8722.2917    8286.9338   0.0001131315 
  8751.0567    8749.6055    8284.6649   0.0001145643 
  8852.9323    8781.4868    8282.2835   0.0001132894 
  8778.579     8818.9241    8279.7909   0.0001138027 
  8829.4246    8863.1825    8277.1882   0.0001133655 
  8898.4426    8915.8829    8274.4767   0.0001126444 
  8994.3189    8979.1738    8271.6575   0.0001116261 
  9039.1717    9055.8871    8268.7319   0.0001110394 
  9025.4551    9150.8168    8265.7011   0.0001104608 
  9145.9706    9267.6273    8262.5663   0.0001091614 
  9374.6644    9415.4858    8259.3287   0.0001068548 
  9507.4605    9608.2845    8255.9897   0.0001051005 
  9762.1275    9871.6477    8252.5504   0.0001025604 
  10092.879    10255.304    8249.012    0.0000994589 
  10576.746    10852.0645   8245.3759   0.0000945006 
  11429.704    11816.5154   8241.6432   0.0000874413 
  12881.961    13365.1468   8237.8153   0.0000776244 
  15038.661    15728.9996   8233.8934   0.0000665603 
  18333.219    19044.4031   8229.8787   0.0000545199 
  21561.803    23164.1659   8225.7725   0.0000464827 
  25796.849    27330.4709   8221.5761   0.0000388897 
  29178.447    29883.9746   8217.2908   0.0000342101 
  29369.323    29216.2969   8212.9177   0.0000341106 
  26869.974    25793.4356   8208.4582   0.000037198 
  23658.123    21490.4563   8203.9135   0.0000422908 
  19369.805    17626.0839   8199.2848   0.0000517245 
  15331.785    14672.6804   8194.5735   0.0000654209 
  12796.552    12639.8875   8189.7807   0.0000783116 
  11307.202    11337.0706   8184.9078   0.0000887619 
  10655.46     10529.2777   8179.956    0.0000937104 
  10093.534    10021.711    8174.9265   0.0000990976 
  9720.8866    9685.0059    8169.8206   0.000102756 
  9434.5184    9445.6006    8164.6394   0.0001057349 
  9218.3886    9264.9355    8159.3843   0.0001087639 
  9120.8398    9122.9576    8154.0565   0.0001099076 
  9034.0397    9008.4867    8148.6572   0.0001105314 
  8828.9356    8914.5199    8143.1876   0.0001134721 
  8903.6898    8836.3213    8137.6489   0.0001128259 
  8747.1766    8770.4627    8132.0424   0.0001142187 
  8841.5708    8714.4078    8126.3692   0.0001133163 
  8764.5949    8666.2563    8120.6305   0.0001145469 
  8675.7639    8624.5383    8114.8276   0.0001152843 
  8614.0414    8588.1304    8108.9616   0.0001162147 
  8648.8632    8556.1461    8103.0337   0.0001153721 
  8606.4973    8517.7811    8097.045    0.0001166712 
  8558.2181    8492.7436    8090.9968   0.0001169989 
  8539.5555    8470.4455    8084.8901   0.0001175767 
  8537.7277    8450.5427    8078.7261   0.0001170995 
  8451.8678    8432.7587    8072.506    0.0001181181 
  8518.5168    8416.8779    8066.2309   0.0001176398 
  8483.2773    8402.7385    8059.9019   0.0001181144 
  8523.5771    8390.2194    8053.5202   0.0001169741 
  8470.0527    8379.2435    8047.0867   0.0001184753 
  8416.8133    8369.7704    8040.6027   0.0001188825 
  8468.7364    8361.7995    8034.0691   0.0001182318 
  8394.1359    8355.3725    8027.4872   0.0001192547 
  8388.6672    8350.5781    8020.8579   0.0001196907 
  8377.0967    8347.5609    8014.1823   0.0001194865 
  8462.5618    8346.5352    8007.4615   0.0001182018 
  8425.5644    8347.8067    8000.6964   0.0001191013 
  8463.8236    8351.7984    7993.8882   0.0001184994 
  8429.4239    8359.1044    7987.0378   0.0001185274 
  8449.9722    8370.56      7980.1462   0.0001179838 
  8415.1967    8387.4033    7973.2145   0.0001183696 
  8466.8249    8411.6127    7966.2436   0.0001184485 
  8538.8386    8446.6727    7959.2346   0.0001175226 
  8567.2517    8499.2493    7952.1883   0.000116494 
  8745.956     8582.0594    7945.1057   0.0001151374 
  8798.9415    8717.6377    7937.9878   0.0001141311 
  9038.8475    8940.5042    7930.8355   0.000111271 
  9459.4995    9293.1469    7923.6497   0.0001060654 
  9993.6596    9811.8467    7916.4314   0.0001001183 
  10711.107    10498.8789   7909.1815   0.0000934957 
  11592.702    11273.8764   7901.9007   0.0000864669 
  12351.682    11899.4542   7894.5901   0.000080974 
  12661.073    12025.8686   7887.2505   0.000079095 
  12327.789    11559.6039   7879.8827   0.0000811936 
  11776.923    10798.368    7872.4877   0.0000848269 
  10899.242    10049.6683   7865.0662   0.0000921237 
  10051.585    9450.3832    7857.619    0.0000999342 
  9432.5251    9024.2875    7850.147    0.000105964 
  8978.082     8745.0925    7842.651    0.0001113415 
  8901.8389    8570.5369    7835.1318   0.0001125331 
  8637.9454    8461.8139    7827.5902   0.0001153566 
  8543.2244    8391.5172    7820.0269   0.0001172632 
  8470.2266    8343.3673    7812.4427   0.0001186124 
  8509.43      8308.6616    7804.8384   0.0001177098 
  8417.8651    8282.9257    7797.2146   0.0001189759 
  8328.1777    8263.7455    7789.5722   0.0001205138 
  8367.8845    8249.7017    7781.9118   0.0001197006 
  8287.4324    8239.8909    7774.2342   0.0001209637 
  8370.6203    8233.7133    7766.5401   0.0001198618 
  8366.9116    8230.7756    7758.8301   0.0001194239 
  8353.2303    8230.8352    7751.105    0.0001198718 
  8313.8969    8233.7683    7743.3653   0.0001200429 
  8310.1212    8239.5447    7735.6118   0.0001201118 
  8333.3179    8248.2237    7727.8452   0.0001203486 
  8320.6843    8259.9387    7720.066    0.0001201679 
  8349.6949    8274.9068    7712.2748   0.0001197304 
  8373.6613    8293.4305    7704.4724   0.0001192374 
  8373.1357    8315.8977    7696.6593   0.0001199028 
  8277.9934    8342.8153    7688.8361   0.0001201505 
  8407.7884    8374.8057    7681.0034   0.0001186405 
  8476.9096    8412.6581    7673.1618   0.0001181792 
  8402.4183    8457.3598    7665.3119   0.000119172 
  8509.0357    8510.13      7657.4542   0.0001176983 
  8589.7976    8572.5285    7649.5893   0.0001165383 
  8599.6957    8646.5049    7641.7177   0.0001163535 
  8578.8729    8734.5782    7633.8401   0.0001168032 
  8720.9729    8840.0112    7625.9568   0.0001143901 
  8835.547     8967.0365    7618.0684   0.0001134859 
  8933.6375    9121.3329    7610.1755   0.0001117983 
  9042.3734    9311.0312    7602.2785   0.0001107675 
  9312.7905    9545.7636    7594.3779   0.0001076585 
  9675.6759    9841.7056    7586.4743   0.0001038573 
  9865.1756    10223.7712   7578.5681   0.0001012401 
  10368.185    10736.2938   7570.6598   0.0000961562 
  11107.872    11463.251    7562.7498   0.0000903114 
  12264.907    12563.4963   7554.8386   0.0000816452 
  14132.244    14312.6355   7546.9266   0.0000708366 
  16318.234    17120.1012   7539.0144   0.0000614551 
  19559.654    21471.7574   7531.1023   0.0000512855 
  25843.682    27744.6814   7523.1907   0.0000388506 
  34654.35     35864.0493   7515.2801   0.0000289613 
  43448.275    44657.1501   7507.3709   0.0000231266 
  48568.605    50995.4475   7499.4635   0.0000205715 
  50173.469    51006.4171   7491.5583   0.0000199691 
  46450.99     44677.8226   7483.6556   0.0000216075 
  37831.889    35878.6857   7475.756    0.0000265748 
  28772.614    27743.009    7467.8597   0.0000347071 
  22893.78     21452.7691   7459.9672   0.0000437251 
  18402.535    17084.8639   7452.0787   0.0000539481 
  14657.588    14263.2885   7444.1947   0.0000683022 
  12493.135    12502.3248   7436.3156   0.0000801601 
  11421.234    11391.6448   7428.4416   0.0000878699 
  10732.366    10655.5466   7420.5731   0.0000935199 
  10206.486    10134.6794   7412.7106   0.0000980144 
  9803.684     9744.8823    7404.8542   0.0001020128 
  9467.4055    9441.7881    7397.0043   0.0001061034 
  9299.0875    9200.4075    7389.1613   0.0001074901 
  9060.4384    9005.1988    7381.3254   0.0001109301 
  8981.7053    8845.5303    7373.4971   0.0001112578 
  8916.1929    8713.8634    7365.6765   0.0001125664 
  8687.0084    8604.6208    7357.8641   0.0001153701 
  8686.4342    8515.1109    7350.0601   0.0001150698 
  8663.4629    8439.3095    7342.2647   0.0001151717 
  8508.5066    8376.2951    7334.4784   0.0001171911 
  8452.2198    8324.2954    7326.7013   0.0001183547 
  8404.5268    8281.9677    7318.9338   0.000118833 
  8346.3552    8248.3343    7311.1762   0.0001206007 
  8378.043     8222.7247    7303.4287   0.0001199329 
  8398.5262    8204.7179    7295.6915   0.0001197092 
  8373.1743    8194.1401    7287.9651   0.0001200903 
  8315.8764    8191.0449    7280.2495   0.0001206869 
  8290.1251    8195.733     7272.5452   0.0001212181 
  8283.8072    8208.7722    7264.8523   0.0001208801 
  8340.7867    8231.052     7257.1711   0.0001199345 
  8340.678     8263.8463    7249.5018   0.0001198631 
  8401.104     8308.939     7241.8447   0.0001189735 
  8454.6969    8367.1412    7234.2001   0.000118381 
  8476.0967    8445.1143    7226.5681   0.0001181525 
  8581.3855    8545.9155    7218.9491   0.0001170325 
  8713.196     8676.2553    7211.3432   0.0001147183 
  8913.531     8846.3803    7203.7507   0.0001120715 
  9088.4576    9073.3877    7196.1718   0.0001098018 
  9364.0673    9388.4622    7188.6067   0.0001065618 
  9789.8983    9851.1823    7181.0557   0.0001014206 
  10571.444    10570.4726   7173.519    0.0000941337 
  11717.38     11724.7063   7165.9968   0.0000848414 
  13129.784    13557.9766   7158.4893   0.0000755961 
  15426.178    16323.0268   7150.9967   0.0000643084 
  19468.354    20151.9909   7143.5193   0.0000505875 
  23396.156    24807.043    7136.0572   0.0000431222 
  26869.712    29223.9971   7128.6106   0.0000373615 
  28896.659    31283.562    7121.1798   0.0000346815 
  27956.543    29534.4128   7113.765    0.0000358431 
  24650.753    25225.3113   7106.3663   0.0000406547 
  20483.455    20526.0291   7098.9839   0.0000488756 
  16752.008    16600.3705   7091.6181   0.00005964 
  14138.655    13737.0044   7084.2691   0.0000707939 
  11786.419    11825.494    7076.9369   0.0000847718 
  10479.699    10616.6598   7069.6219   0.0000956903 
  9673.2363    9862.8501    7062.3242   0.0001029483 
  9325.784     9379.0681    7055.0439   0.0001073718 
  9017.5173    9050.8243    7047.7813   0.0001104779 
  8829.1883    8815.2975    7040.5366   0.0001131141 
  8644.8782    8639.474     7033.3099   0.0001160111 
  8459.7586    8505.5652    7026.1013   0.0001183563 
  8478.1256    8403.0146    7018.9112   0.0001177515 
  8311.4262    8325.0132    7011.7396   0.0001204686 
  8212.6694    8266.9356    7004.5867   0.0001215611 
  8210.8956    8225.509     6997.4526   0.0001217526 
  8238.0759    8198.494     6990.3377   0.0001215496 
  8287.4985    8184.3503    6983.2419   0.0001207444 
  8141.5192    8182.1276    6976.1655   0.0001230368 
  8181.3232    8191.3644    6969.1087   0.0001227908 
  8223.6702    8211.9803    6962.0715   0.0001219318 
  8179.326     8244.323     6955.0542   0.0001221786 
  8231.7249    8289.0957    6948.0569   0.0001213602 
  8287.1166    8347.447     6941.0797   0.0001204421 
  8396.3281    8421.0211    6934.1229   0.0001194475 
  8437.5678    8512.002     6927.1865   0.0001181919 
  8465.1423    8623.3502    6920.2707   0.0001186723 
  8614.3891    8758.897     6913.3757   0.0001163935 
  8824.5845    8923.7366    6906.5015   0.0001133899 
  9056.7084    9125.5443    6899.6484   0.0001108217 
  9148.0685    9371.425     6892.8165   0.0001095648 
  9459.5298    9674.545     6886.0059   0.0001058458 
  9754.3683    10051.7692   6879.2167   0.0001026829 
  10238.194    10527.6808   6872.4491   0.000097664 
  10917.027    11140.7009   6865.7032   0.0000918654 
  11830.172    11956.7283   6858.9791   0.0000843852 
  12824.701    13098.8366   6852.2771   0.0000784401 
  14360.726    14797.9839   6845.5971   0.0000695779 
  16992.253    17460.2458   6838.9393   0.0000587282 
  20908.605    21707.3445   6832.3038   0.000047799 
  26845.26     28310.7591   6825.6908   0.0000374548 
  35310.825    37946.5306   6819.1004   0.0000282454 
  46251.097    50680.3715   6812.5326   0.0000217078 
  60693.997    64966.3301   6805.9876   0.0000165291 
  71410.293    76090.7226   6799.4656   0.000013996 
  73621.542    77405.7848   6792.9665   0.0000136257 
  68086.413    67920.4231   6786.4905   0.0000147456 
  57388.129    53776.0705   6780.0378   0.0000174644 
  42625.459    40457.5392   6773.6083   0.0000235586 
  29982.294    30083.666    6767.2023   0.0000334143 
  22982.771    22834.2822   6760.8198   0.0000434517 
  18793.547    18112.2661   6754.4608   0.0000533308 
  15312.518    15138.6803   6748.1256   0.0000652461 
  13299.407    13247.2067   6741.8141   0.0000747273 
  11858.792    11985.1576   6735.5264   0.0000844033 
  11117.808    11088.5046   6729.2627   0.0000898644 
  10582.056    10415.3131   6723.023    0.0000949388 
  9911.5092    9890.2304    6716.8074   0.0001011836 
  9490.9444    9470.7858    6710.6159   0.000106043 
  9128.2309    9128.7972    6704.4487   0.0001099134 
  8804.9806    8846.4988    6698.3057   0.0001141549 
  8706.6972    8610.6327    6692.1871   0.0001151107 
  8450.9373    8411.498     6686.0929   0.0001185235 
  8230.9988    8241.7368    6680.0232   0.0001218835 
  8190.276     8095.7354    6673.978    0.0001221843 
  8090.4159    7969.1886    6667.9574   0.0001230962 
  7924.7261    7858.6787    6661.9614   0.0001259859 
  7811.2213    7761.5419    6655.99     0.0001277282 
  7811.8849    7675.6208    6650.0434   0.0001281694 
  7698.335     7599.1773    6644.1215   0.0001298541 
  7616.8965    7530.8174    6638.2244   0.0001316549 
  7533.5634    7469.3739    6632.3522   0.0001315806 
  7504.2379    7413.9036    6626.5047   0.000133215 
  7342.4011    7359.5749    6620.6822   0.0001349594 
  7354.4249    7313.7991    6614.8845   0.0001342998 
  7302.0443    7271.9801    6609.1117   0.0001354129 
  7277.8749    7233.6386    6603.3638   0.0001342964 
  7195.1701    7198.3793    6597.6409   0.0001375694 
  7173.6247    7165.8555    6591.9429   0.0001393378 
  7244.2656    7135.7708    6586.2699   0.0001385024 
  7167.5293    7107.8766    6580.6218   0.0001405267 
  7174.3256    7081.9494    6574.9986   0.0001406119 
  7032.0726    7057.8034    6569.4003   0.0001428553 
  7009.664     7035.2714    6563.827    0.0001431502 
  7058.3524    7014.208     6558.2786   0.000141749 
  7070.1676    6994.491     6552.7551   0.0001415101 
  7005.2846    6976.1059    6547.2564   0.0001426391 
  6954.6968    6958.7639    6541.7826   0.0001441102 
  6921.45      6942.4772    6536.3335   0.0001447573 
  6913.2562    6927.1717    6530.9093   0.0001438325 
  6940.4554    6912.7857    6525.5098   0.0001436168 
  6856.7896    6899.2623    6520.1349   0.0001464389 
  6823.2716    6886.5553    6514.7847   0.0001458416 
  6835.4398    6874.6235    6509.4592   0.0001463442 
  6812.3732    6863.4318    6504.1581   0.0001476297 
  6844.2206    6852.9536    6498.8816   0.0001458915 
  6768.1672    6843.1657    6493.6294   0.000148067 
  6784.8283    6834.0522    6488.4017   0.0001474156 
  6739.1958    6825.6018    6483.1982   0.0001484236 
  6758.7379    6817.8086    6478.0189   0.000148015 
  6751.2542    6810.6739    6472.8638   0.0001486336 
  6827.1602    6804.2038    6467.7327   0.0001463575 
  6712.4364    6798.4121    6462.6257   0.0001501837 
  6841.0446    6793.3195    6457.5425   0.0001458688 
  6797.089     6788.9545    6452.483    0.000147688 
  6761.9959    6785.3563    6447.4473   0.0001483529 
  6703.6285    6782.5748    6442.4352   0.0001489041 
  6742.6658    6780.6727    6437.4465   0.0001485669 
  6699.5149    6779.7294    6432.4813   0.0001497989 
  6715.8733    6779.8432    6427.5393   0.0001486776 
  6699.7004    6781.1368    6422.6204   0.0001492329 
  6736.7419    6783.7639    6417.7246   0.0001489396 
  6755.8017    6787.9145    6412.8516   0.0001485838 
  6688.4345    6793.83      6408.0015   0.0001493233 
  6744.0996    6802.2969    6403.1739   0.0001490229 
  6722.8729    6812.7428    6398.3689   0.000149149 
  6753.1282    6826.1517    6393.5862   0.0001482717 
  6764.1493    6843.176     6388.8258   0.0001476305 
  6793.9205    6864.6853    6384.0874   0.0001473558 
  6867.9393    6891.8498    6379.3709   0.000146189 
  6861.9891    6926.2746    6374.6762   0.0001458682 
  6946.9042    6970.2811    6370.003    0.0001436811 
  6988.5991    7027.4219    6365.3513   0.000143021 
  6994.1018    7103.7196    6360.7208   0.0001431551 
  7158.4744    7210.1848    6356.1115   0.0001394992 
  7418.9324    7367.2537    6351.523    0.0001349398 
  7657.7676    7610.7994    6346.9553   0.0001309888 
  8015.1659    7995.9742    6342.4081   0.0001248523 
  8626.5259    8592.7535    6337.8813   0.0001161207 
  9376.1242    9465.4713    6333.3747   0.0001068551 
  10762.888    10628.4395   6328.888    0.0000931461 
  12324.957    11955.496    6324.4212   0.0000812037 
  13460.521    13028.4522   6319.9739   0.0000744944 
  13691.028    13219.0136   6315.546    0.000073016 
  13038.92     12386.2211   6311.1372   0.0000766386 
  11651.115    11087.3167   6306.7474   0.0000858322 
  10217.646    9850.9381    6302.3764   0.0000974381 
  9000.773     8885.2908    6298.0239   0.0001109162 
  8363.2465    8209.6081    6293.6897   0.0001200004 
  7844.9772    7770.0453    6289.3735   0.0001276776 
  7451.3131    7495.8185    6285.0752   0.0001343689 
  7292.2716    7325.1501    6280.7946   0.0001380344 
  7139.0319    7216.3281    6276.5313   0.0001405597 
  7169.9519    7144.5656    6272.2852   0.0001399862 
  7004.0302    7096.499     6268.056    0.0001427892 
  7037.4625    7065.0807    6263.8435   0.0001423457 
  7003.7211    7046.4037    6259.6474   0.0001429602 
  7014.1555    7038.1783    6255.4675   0.0001424596 
  7001.6755    7039.0181    6251.3036   0.0001427308 
  7021.5636    7047.4932    6247.1553   0.0001422668 
  7046.1473    7064.5025    6243.0224   0.0001416564 
  7082.8507    7089.4202    6238.9047   0.0001417995 
  7070.3591    7122.5666    6234.8019   0.0001377414 
  7143.9001    7164.5972    6230.7137   0.0001373282 
  7133.625     7216.4932    6226.6399   0.0001367862 
  7238.9075    7279.6548    6222.5803   0.0001364826 
  7352.223     7355.9662    6218.5344   0.0001344249 
  7425.6197    7447.9037    6214.5022   0.0001322011 
  7487.9495    7558.7819    6210.4832   0.0001314497 
  7685.2211    7692.9483    6206.4772   0.0001276947 
  7929.9929    7856.2697    6202.484    0.0001242893 
  8113.6076    8056.7202    6198.5033   0.000120646 
  8421.2565    8305.3321    6194.5347   0.0001161107 
  8604.34      8618.2651    6190.578    0.0001166602 
  9278.4068    9020.6403    6186.633    0.0001078918 
  9856.1784    9555.6251    6182.6993   0.0001018988 
  10698.898    10302.4954   6178.7766   0.0000936087 
  11683.71     11406.5313   6174.8646   0.0000856315 
  13385.117    13117.3124   6170.9631   0.0000747712 
  16296.178    15806.4021   6167.0718   0.0000612633 
  21058.254    19925.5345   6163.1904   0.0000475714 
  26689.339    25857.4489   6159.3185   0.0000374189 
  33681.806    33598.2198   6155.456    0.0000295758 
  41933.765    42095.8331   6151.6024   0.0000238117 
  48179.773    48291.9455   6147.7575   0.0000207185 
  48078.512    48291.4704   6143.921    0.0000207425 
  43254.353    42095.2762   6140.0926   0.000023014 
  36572.563    33601.8215   6136.272    0.0000272903 
  27718.401    25865.0599   6132.4589   0.0000361737 
  20657.766    19939.0567   6128.653    0.0000487173 
  15936.336    15825.3384   6124.854    0.0000627786 
  13081.565    13141.6241   6121.0616   0.0000764571 
  11490.046    11436.9513   6117.2755   0.000087118 
  10419.292    10339.1967   6113.4954   0.0000959999 
  9575.1815    9599.5429    6109.721    0.0001045572 
  8978.6123    9072.4923    6105.952    0.00011139 
  8583.2273    8679.0878    6102.1881   0.0001174929 
  8398.3424    8376.4806    6098.4289   0.0001196114 
  8153.4709    8139.6452    6094.6743   0.0001231173 
  7804.0626    7952.7956    6090.9238   0.0001283958 
  7781.7026    7805.149     6087.1773   0.0001283579 
  7606.0527    7689.11      6083.4343   0.0001321559 
  7530.2734    7599.3122    6079.6946   0.0001323213 
  7483.288     7531.9043    6075.9579   0.0001336242 
  7432.7937    7484.2931    6072.2239   0.0001344584 
  7345.5686    7454.8246    6068.4923   0.0001365925 
  7377.2499    7442.663     6064.7627   0.0001363237 
  7445.4247    7447.7818    6061.035    0.0001344449 
  7391.0477    7470.8845    6057.3088   0.0001354985 
  7435.6373    7513.5762    6053.5838   0.0001348509 
  7621.1609    7578.4874    6049.8597   0.0001309436 
  7621.9967    7669.5455    6046.1363   0.0001313685 
  7655.5589    7792.5594    6042.4132   0.0001312291 
  7862.8774    7955.9843    6038.6901   0.0001269279 
  8160.465     8172.8509    6034.9668   0.0001228656 
  8567.6952    8464.6504    6031.243    0.0001164817 
  8958.3564    8869.5927    6027.5184   0.0001117508 
  9585.127     9458.5666    6023.7927   0.0001043434 
  10632.514    10357.9358   6020.0656   0.0000943166 
  12161.316    11771.6389   6016.3368   0.0000823345 
  14289.158    13978.7374   6012.6062   0.0000696521 
  17358.084    17275.7411   6008.8733   0.0000576993 
  22268.713    21838.0752   6005.1379   0.0000451447 
  27995.159    27422.0333   6001.3998   0.0000358571 
  32953.188    32773.7733   5997.6587   0.0000305765 
  35056.09     35299.4998   5993.9143   0.0000285816 
  33741.335    33190.5638   5990.1664   0.0000297075 
  28968.443    27975.1664   5986.4146   0.0000344245 
  22834.718    22319.6557   5982.6587   0.0000438471 
  17943.642    17619.4084   5978.8985   0.0000554093 
  14874.411    14185.016    5975.1338   0.0000668754 
  12125.154    11867.1047   5971.3641   0.0000826144 
  10467.841    10372.3595   5967.5894   0.0000951906 
  9388.5181    9416.6853    5963.8093   0.0001067922 
  8889.1053    8787.6626    5960.0237   0.0001129853 
  8491.3038    8351.7346    5956.2322   0.0001180866 
  8091.0981    8033.663     5952.4346   0.0001238239 
  7786.9867    7792.579     5948.6308   0.0001288636 
  7614.2289    7605.7416    5944.8204   0.0001316864 
  7457.1932    7459.3434    5941.0032   0.0001345555 
  7362.6012    7344.3601    5937.179    0.0001357963 
  7255.437     7254.6192    5933.3475   0.0001378918 
  7216.6478    7185.7459    5929.5086   0.0001385375 
  7152.6074    7134.7358    5925.6621   0.0001396942 
  7177.8325    7099.545     5921.8076   0.0001355623 
  7099.5068    7078.9456    5917.9451   0.0001364835 
  7136.442     7072.4213    5914.0742   0.0001379656 
  7064.3006    7080.0722    5910.1948   0.0001400085 
  7052.7489    7102.7104    5906.3067   0.0001396541 
  7227.2831    7141.8719    5902.4096   0.0001368309 
  7239.0966    7200.3069    5898.5034   0.000135856 
  7261.5203    7281.2406    5894.5879   0.0001355599 
  7437.7501    7390.3924    5890.6629   0.0001331238 
  7700.4463    7536.0881    5886.7282   0.0001278299 
  7836.9314    7731.5937    5882.7837   0.0001257363 
  8276.2672    8000.0023    5878.829    0.0001177367 
  8645.8376    8383.5955    5874.8642   0.0001162263 
  9452.9311    8958.8313    5870.8889   0.0001063602 
  10427.494    9854.0223    5866.903    0.0000954713 
  11572.004    11255.4804   5862.9064   0.0000864286 
  13971.963    13383.6237   5858.8989   0.0000714851 
  17468.863    16416.7077   5854.8803   0.0000575218 
  21438.016    20326.8882   5850.8505   0.0000465865 
  25183.233    24532.2329   5846.8094   0.0000396355 
  27520.78     27438.4554   5842.7567   0.000036286 
  27503.94     27178.3368   5838.6923   0.0000362834 
  24749.412    23944.1285   5834.6162   0.0000401142 
  20468.021    19702.7348   5830.5281   0.000048963 
  16595.311    15894.7024   5826.4279   0.0000601097 
  13406.253    12991.618    5822.3155   0.0000742642 
  11112.354    10975.0065   5818.1908   0.0000895642 
  9587.9712    9653.4358    5814.0537   0.000104582 
  8730.1315    8808.4627    5809.9039   0.0001147032 
  8171.2006    8261.3316    5805.7415   0.0001218716 
  7849.784     7892.7634    5801.5663   0.0001269868 
  7603.2972    7631.4789    5797.3782   0.0001316519 
  7328.1842    7439.2803    5793.1771   0.0001366125 
  7153.508     7295.0731    5788.9628   0.0001396515 
  7113.9772    7186.5712    5784.7354   0.0001410077 
  6983.094     7106.1398    5780.4947   0.0001439139 
  6948.5246    7048.745     5776.2406   0.0001433948 
  6946.5626    7011.0738    5771.973    0.000144616 
  6804.7016    6991.0563    5767.6919   0.000146132 
  6844.461     6987.5909    5763.3971   0.0001467281 
  6889.7493    7000.4198    5759.0887   0.0001449606 
  6859.0679    7030.0839    5754.7665   0.0001459566 
  6861.6744    7077.9698    5750.4304   0.0001453373 
  7007.1911    7146.4067    5746.0805   0.0001432286 
  7075.6076    7238.9433    5741.7165   0.0001420321 
  7270.9818    7360.6725    5737.3386   0.0001374035 
  7411.6924    7516.6958    5732.9466   0.000135396 
  7587.5172    7722.4036    5728.5405   0.000132448 
  7841.0058    7992.3745    5724.1203   0.0001273445 
  8252.2874    8355.1494    5719.6858   0.0001212794 
  8840.1326    8861.8879    5715.2371   0.0001128811 
  9776.1427    9605.6757    5710.7741   0.0001027403 
  10986.012    10745.8831   5706.2968   0.0000906348 
  12397.13     12523.5959   5701.8052   0.000080817 
  14899.691    15243.2307   5697.2992   0.0000670716 
  18705.127    19189.2616   5692.7789   0.0000533751 
  24059.995    24444.5416   5688.2441   0.0000416185 
  29719.186    30492.7204   5683.6949   0.0000334674 
  33391.201    35529.4792   5679.1314   0.0000298488 
  34259.825    36705.9708   5674.5534   0.000029121 
  31571.484    33146.1315   5669.9609   0.0000318632 
  26295.449    27233.1754   5665.354    0.0000381089 
  20621.738    21458.7001   5660.7327   0.0000487611 
  16796.176    16862.1675   5656.097    0.0000600418 
  13503.733    13572.946    5651.4468   0.0000737803 
  11095.216    11370.5763   5646.7823   0.0000901895 
  9666.0225    9944.2889    5642.1033   0.0001036035 
  8866.3394    9017.3363    5637.41     0.0001125656 
  8340.188     8392.3914    5632.7023   0.0001197519 
  7847.1112    7947.8566    5627.9803   0.0001268846 
  7463.5004    7615.5444    5623.244    0.0001334821 
  7023.7245    7357.8482    5618.4933   0.0001412825 
  7025.0582    7153.1427    5613.7285   0.0001429754 
  6901.2943    6987.9793    5608.9494   0.0001449893 
  6758.7208    6853.2372    5604.1562   0.0001486299 
  6625.0681    6742.8023    5599.3488   0.0001509192 
  6518.8428    6651.4505    5594.5273   0.000153309 
  6436.6221    6576.0478    5589.6918   0.0001552464 
  6407.2406    6514.1314    5584.8422   0.0001562312 
  6361.8025    6463.9153    5579.9788   0.0001576493 
  6319.3825    6424.2228    5575.1014   0.0001585295 
  6345.8789    6394.3566    5570.2101   0.0001578541 
  6235.8679    6374.1078    5565.3051   0.0001601228 
  6274.3727    6363.7978    5560.3864   0.0001581688 
  6219.3831    6364.3673    5555.4539   0.0001572666 
  6273.0789    6377.7347    5550.5079   0.0001564066 
  6347.1369    6407.4442    5545.5483   0.0001537764 
  6413.9635    6460.1772    5540.5753   0.0001529776 
  6491.7671    6548.3992    5535.5889   0.0001520802 
  6697.8826    6694.0006    5530.5891   0.0001465047 
  6879.7294    6931.5475    5525.5761   0.0001429393 
  7207.0214    7307.1074    5520.5499   0.0001363699 
  7661.5017    7868.7741    5515.5106   0.0001284768 
  8312.6169    8643.5724    5510.4583   0.0001184281 
  9356.6264    9587.3666    5505.3931   0.0001044421 
  10030.798    10485.536    5500.315    0.0000993602 
  10313.584    10902.8854   5495.2242   0.0000964317 
  10057.815    10539.9359   5490.1206   0.0000994882 
  9347.496     9648.9969    5485.0045   0.0001062927 
  8368.1898    8676.229     5479.8759   0.000119087 
  7547.9655    7860.2199    5474.7349   0.0001322941 
  7150.8279    7256.9918    5469.5816   0.0001395724 
  6766.3329    6843.7102    5464.416    0.000147057 
  6449.0562    6572.9844    5459.2383   0.0001545868 
  6309.7101    6397.8034    5454.0487   0.0001578327 
  6198.6404    6281.881     5448.847    0.0001606699 
  6154.4575    6202.4832    5443.6336   0.000162364 
  6081.5203    6145.9365    5438.4085   0.0001632733 
  6058.5858    6104.9019    5433.1717   0.0001637094 
  6023.1128    6075.3516    5427.9234   0.0001650847 
  5963.6726    6054.9508    5422.6637   0.0001678351 
  5986.3426    6042.3193    5417.3928   0.0001664358 
  5941.6624    6036.6577    5412.1106   0.000168386 
  6070.5339    6037.5911    5406.8174   0.000163988 
  5983.0482    6045.1125    5401.5131   0.0001665325 
  6009.8311    6059.5371    5396.1981   0.0001655396 
  6096.5777    6081.5444    5390.8723   0.0001641731 
  6118.2957    6112.2239    5385.5358   0.000163591 
  6207.3735    6153.1686    5380.1888   0.0001615278 
  6252.5724    6206.9853    5374.8315   0.0001601441 
  6341.4272    6276.378     5369.4638   0.0001577178 
  6452.8666    6366.603     5364.086    0.0001556368 
  6565.149     6485.5836    5358.6981   0.0001520085 
  6737.6209    6646.9107    5353.3002   0.0001487036 
  7014.7272    6875.0988    5347.8926   0.000142004 
  7410.3354    7213.324     5342.4752   0.0001351091 
  7845.8728    7731.8933    5337.0483   0.0001271256 
  8734.6119    8530.3974    5331.6119   0.0001146584 
  10038.639    9723.4834    5326.1662   0.0001001777 
  11540.868    11401.596    5320.7112   0.0000864501 
  13232.287    13544.4791   5315.2472   0.0000754826 
  15120.519    15836.8205   5309.7742   0.0000661062 
  16465.648    17432.8238   5304.2923   0.0000606206 
  16124.885    17339.742    5298.8017   0.0000616754 
  14636.712    15628.6909   5293.3025   0.000068075 
  12893.695    13330.9574   5287.7949   0.0000776437 
  10969.022    11236.9575   5282.2788   0.0000906409 
  9182.7856    9619.7622    5276.7546   0.0001084938 
  7921.9543    8482.3953    5271.2222   0.0001262149 
  7519.8352    7729.3022    5265.6819   0.0001331313 
  7189.8159    7246.3734    5260.1337   0.0001389034 
  6899.0284    6937.5294    5254.5777   0.000145256 
  6687.5114    6734.8857    5249.0142   0.0001491205 
  6523.1964    6598.5224    5243.4432   0.0001533084 
  6409.1053    6505.8672    5237.8649   0.0001561053 
  6444.9848    6444.73      5232.2793   0.0001558955 
  6403.0938    6408.3298    5226.6867   0.0001561702 
  6365.2058    6392.8477    5221.087    0.0001577119 
  6431.6114    6396.26      5215.4806   0.0001560276 
  6532.4173    6417.7609    5209.8674   0.0001534483 
  6451.4036    6457.6438    5204.2476   0.0001547396 
  6520.9562    6517.1685    5198.6214   0.000152766 
  6676.6738    6598.7125    5192.9889   0.0001492007 
  6731.5114    6705.9697    5187.3501   0.0001481528 
  6957.5869    6844.2621    5181.7053   0.0001434478 
  7050.8403    7021.3265    5176.0546   0.0001413559 
  7365.0997    7248.407     5170.398    0.0001352332 
  7764.2981    7542.9389    5164.7358   0.0001287885 
  8270.8704    7933.8874    5159.068    0.0001207821 
  8865.4686    8472.2025    5153.3948   0.0001127572 
  9582.6391    9249.1588    5147.7162   0.0001044305 
  11150.842    10419.31     5142.0325   0.0000899763 
  13414.246    12217.4454   5136.3438   0.0000748107 
  15789.561    14946.3152   5130.6502   0.0000636595 
  19104.065    18906.4163   5124.9518   0.0000523441 
  24249.321    24241.508    5119.2487   0.0000412135 
  31396.045    30595.7323   5113.5412   0.0000318535 
  37126.961    36462.1316   5107.8292   0.0000268431 
  37969.608    38986.6848   5102.113    0.0000256684 
  36485.658    36415.8446   5096.3926   0.000026688 
  31317.723    30522.0644   5090.6683   0.0000310333 
  23836.119    24156.2951   5084.9401   0.0000415343 
  17999.886    18815.3624   5079.2082   0.000054529 
  14678.525    14848.4697   5073.4726   0.0000669477 
  12261.488    12111.563    5067.7336   0.0000805057 
  10483.242    10302.5373   5061.9913   0.0000941086 
  9151.5622    9119.6122    5056.2458   0.000107408 
  8253.5444    8328.1891    5050.4972   0.0001187312 
  7853.6158    7774.0295    5044.7456   0.0001240032 
  7514.9254    7366.3261    5038.9913   0.0001330066 
  7124.2633    7054.0407    5033.2342   0.0001395631 
  6797.3014    6808.2886    5027.4747   0.000146414 
  6652.5645    6611.9825    5021.7127   0.0001497364 
  6566.5506    6452.7058    5015.9485   0.0001523927 
  6435.0522    6323.0356    5010.1821   0.0001551633 
  6357.4916    6217.2951    5004.4138   0.0001568863 
  6234.0332    6131.4487    4998.6436   0.000160699 
  6114.2585    6062.6221    4992.8716   0.0001625369 
  6030.3602    6008.8855    4987.0981   0.0001652161 
  6089.0983    5969.1471    4981.3231   0.0001631836 
  6027.5096    5943.078     4975.5469   0.0001653052 
  5992.409     5931.2664    4969.7694   0.0001660202 
  6118.8076    5935.5788    4963.9909   0.0001630873 
  5949.7362    5960.0237    4958.2116   0.0001672655 
  6174.794     6012.5018    4952.4315   0.0001613765 
  6267.924     6107.4996    4946.6508   0.0001589816 
  6364.611     6269.1518    4940.8696   0.0001568451 
  6553.2962    6532.7112    4935.0881   0.0001518081 
  6933.7549    6940.7179    4929.3064   0.0001443392 
  7514.7078    7530.9738    4923.5247   0.0001328804 
  8283.5694    8310.2904    4917.7432   0.0001205757 
  9130.4995    9197.0149    4911.9619   0.000109943 
  9582.4487    9927.8602    4906.181    0.0001050801 
  9658.9156    10099.2689   4900.4006   0.0001034765 
  9068.2351    9583.3032    4894.621    0.0001098111 
  8161.1949    8708.1998    4888.8422   0.0001224558 
  7424.8713    7836.1818    4883.0645   0.0001346368 
  6971.8436    7128.5903    4877.2879   0.0001434154 
  6436.5002    6612.8014    4871.5127   0.0001551711 
  6201.264     6261.8013    4865.7389   0.0001610533 
  6032.9701    6033.0933    4859.9668   0.0001656319 
  5872.698     5886.793     4854.1964   0.0001699926 
  5847.0592    5792.997     4848.428    0.000171741 
  5769.6901    5732.2215    4842.6618   0.0001732357 
  5764.6339    5694.2797    4836.8978   0.000172807 
  5688.6519    5672.9062    4831.1362   0.0001752016 
  5661.33      5665.0853    4825.3773   0.0001761567 
  5755.0899    5669.3829    4819.6211   0.000173122 
  5808.9563    5685.3682    4813.8679   0.0001720849 
  5783.3811    5713.3373    4808.1177   0.0001714293 
  5837.065     5754.2958    4802.3709   0.0001712346 
  5924.7535    5809.9733    4796.6275   0.0001690592 
  6006.5297    5883.1778    4790.8877   0.0001659514 
  6098.9203    5977.3821    4785.1517   0.0001641499 
  6290.8686    6098.2264    4779.4198   0.0001593388 
  6464.2967    6253.9094    4773.6919   0.0001539554 
  6689.1967    6457.3191    4767.9685   0.0001494877 
  6910.3753    6730.3653    4762.2495   0.0001443995 
  7445.1566    7111.791     4756.5353   0.0001339302 
  8172.8853    7668.9664    4750.8259   0.0001226613 
  9299.7955    8511.2834    4745.1217   0.0001080152 
  10517.988    9794.665     4739.4227   0.0000949339 
  12128.001    11704.9955   4733.7292   0.0000819313 
  15368.477    14404.4776   4728.0413   0.0000651508 
  19539.068    17916.3959   4722.3594   0.0000512249 
  23325.146    21879.6712   4716.6834   0.0000425976 
  25446.65     25145.3317   4711.0138   0.0000391812 
  26096.326    25967.5979   4705.3506   0.0000381129 
  23855.46     23772.5493   4699.694    0.0000417706 
  19249.46     19963.344    4694.0444   0.0000517075 
  15713.083    16124.4211   4688.4018   0.0000635515 
  13162.565    12982.3787   4682.7666   0.0000761576 
  10585.864    10670.776    4677.1388   0.0000948863 
  8928.4883    9078.8323    4671.5188   0.0001117717 
  7932.7166    8024.4061    4665.9067   0.0001265148 
  7386.3527    7331.6756    4660.3028   0.0001361116 
  7093.2426    6866.8437    4654.7073   0.0001408365 
  6700.6848    6542.1885    4649.1204   0.0001497414 
  6451.9674    6305.9329    4643.5423   0.000155263 
  6277.0669    6129.0188    4637.9733   0.0001588386 
  6131.5614    5994.8885    4632.4137   0.0001631461 
  6036.0997    5893.7511    4626.8636   0.0001604184 
  5971.6793    5819.4625    4621.3232   0.000164787 
  5920.4935    5768.1594    4615.7929   0.0001663695 
  5865.8703    5737.6431    4610.2729   0.0001663577 
  5888.6737    5726.9939    4604.7634   0.0001678712 
  5861.8666    5736.5837    4599.2646   0.000168578 
  5969.1905    5768.1402    4593.7768   0.0001668657 
  5971.3919    5825.1609    4588.3004   0.0001665298 
  6054.1656    5913.9886    4582.8354   0.0001630141 
  6225.6461    6045.865     4577.3822   0.0001595303 
  6453.7223    6241.3121    4571.9411   0.000154878 
  6814.761     6536.2906    4566.5122   0.0001462944 
  7403.3638    6990.7163    4561.096    0.0001348699 
  8096.9198    7693.3616    4555.6926   0.0001227667 
  9094.9451    8754.8419    4550.3023   0.0001097476 
  10439.551    10282.5415   4544.9254   0.0000954847 
  12733.289    12324.1916   4539.5621   0.00007864 
  15152.788    14746.8527   4534.2128   0.0000657618 
  16973.269    17009.5708   4528.8777   0.0000589294 
  17739.432    18079.4595   4523.5572   0.0000564451 
  16790.381    17247.4126   4518.2514   0.0000592168 
  14587.037    15062.4447   4512.9607   0.0000683666 
  11936.121    12587.8044   4507.6854   0.0000837556 
  9831.0975    10445.4039   4502.4258   0.0001015321 
  8659.4103    8812.1587    4497.1822   0.000115049 
  7565.4341    7657.0156    4491.9548   0.0001311107 
  6851.0022    6876.7094    4486.744    0.0001462751 
  6322.6875    6358.5764    4481.5501   0.0001585123 
  6036.5769    6009.543     4476.3734   0.0001648076 
  5834.86      5765.561     4471.2142   0.0001710473 
  5638.0284    5586.2367    4466.0729   0.0001767018 
  5477.7895    5449.0768    4460.9496   0.0001821201 
  5407.0189    5341.11      4455.8448   0.0001844381 
  5388.522     5254.5884    4450.7588   0.0001862991 
  5306.8962    5184.6117    4445.6919   0.0001897804 
  5243.3991    5127.8665    4440.6444   0.0001905628 
  5183.6791    5082.0656    4435.6167   0.0001932094 
  5198.8885    5045.6678    4430.609    0.0001922241 
  5154.6181    5017.6908    4425.6218   0.0001942887 
  5100.1028    4997.6757    4420.6553   0.0001960589 
  5064.7186    4985.709     4415.7099   0.0001974425 
  5034.3572    4982.6062    4410.7859   0.0001989047 
  5069.0466    4990.3734    4405.8837   0.0001969226 
  5139.8297    5013.0176    4401.0036   0.0001949951 
  5132.3441    5057.7417    4396.146    0.0001949429 
  5237.2359    5136.1493    4391.3112   0.0001906151 
  5374.3418    5264.3713    4386.4995   0.0001856225 
  5587.9517    5460.9671    4381.7114   0.0001792585 
  5827.0179    5741.0862    4376.9471   0.000171213 
  6109.5922    6104.2855    4372.2071   0.000163013 
  6535.3757    6508.9823    4367.4916   0.0001531707 
  6744.4424    6833.4278    4362.801    0.0001478162 
  6764.1641    6902.5268    4358.1358   0.0001473369 
  6545.4991    6665.1887    4353.4963   0.000152117 
  6172.8488    6264.4817    4348.8827   0.0001619439 
  5747.1803    5860.0116    4344.2956   0.0001744616 
  5358.3347    5526.6896    4339.7353   0.0001866731 
  5154.0238    5279.6768    4335.202    0.0001937259 
  5121.7602    5108.9764    4330.6963   0.0001943365 
  4953.1041    4996.6513    4326.2185   0.0002016359 
  4885.9185    4924.9297    4321.7689   0.0002045904 
  4892.8273    4879.1684    4317.348    0.0002046254 
  4895.6071    4851.8819    4312.9561   0.0002051292 
  4850.5957    4836.8769    4308.5935   0.0002065614 
  4843.2628    4831.3322    4304.2608   0.0002060035 
  4841.9604    4833.9342    4299.9582   0.0002070763 
  4876.6072    4844.4522    4295.6861   0.000204711 
  4845.3489    4862.7488    4291.4449   0.0002063982 
  4894.8676    4889.7333    4287.235    0.0002038021 
  4966.5837    4926.6872    4283.0568   0.0002007801 
  5045.417     4975.5877    4278.9106   0.0001966084 
  5094.2263    5039.3916    4274.7969   0.000196097 
  5204.4178    5122.5919    4270.716    0.0001911098 
  5351.9146    5232.4933    4266.6684   0.0001875228 
  5607.7274    5381.5249    4262.6543   0.0001787936 
  5843.4235    5591.4431    4258.6742   0.0001715981 
  6163.6813    5899.0988    4254.7285   0.0001631794 
  6634.9665    6361.7589    4250.8176   0.0001515295 
  7294.959     7057.9194    4246.9418   0.0001372595 
  8429.2991    8076.3687    4243.1015   0.000119009 
  10097.677    9489.0046    4239.2972   0.0000989379 
  11973.696    11294.3225   4235.5291   0.0000838968 
  13564.239    13297.0775   4231.7978   0.0000736293 
  14881.922    14928.2992   4228.1035   0.0000669886 
  15064.587    15353.5377   4224.4467   0.0000644768 
  13800.607    14289.932    4220.8277   0.0000716329 
  11841.669    12388.6124   4217.2469   0.0000833611 
  10214.207    10425.7738   4213.7048   0.000096867 
  8684.9695    8783.6187    4210.2017   0.0001140452 
  7323.3773    7549.4235    4206.7379   0.0001348199 
  6365.8337    6682.545     4203.3139   0.0001564599 
  5888.5278    6098.4527    4199.93     0.0001688727 
  5591.7746    5710.7956    4196.5866   0.0001782885 
  5343.1606    5450.2631    4193.2841   0.0001866263 
  5154.3095    5269.3392    4190.0228   0.0001935263 
  5032.5802    5138.9842    4186.8032   0.0001981542 
  4986.5509    5042.4261    4183.6255   0.0002001243 
  4874.409     4970.187     4180.4903   0.000204067 
  4859.0585    4916.7764    4177.3977   0.0002045324 
  4802.2726    4878.9111    4174.3483   0.0002088456 
  4812.5693    4854.7196    4171.3423   0.0002082639 
  4789.9426    4843.3162    4168.3802   0.0002089545 
  4774.7891    4844.8245    4165.4622   0.0002098006 
  4799.8725    4860.0876    4162.5888   0.0002080099 
  4832.2828    4891.6976    4159.7603   0.0002061342 
  4910.7395    4944.5443    4156.977    0.0002035406 
  4952.5644    5027.7027    4154.2392   0.0002017464 
  5133.6731    5157.1       4151.5475   0.0001932364 
  5425.619     5358.7117    4148.9019   0.000184323 
  5778.9322    5669.5692    4146.303    0.0001727909 
  6166.6763    6136.6459    4143.7511   0.0001620646 
  6790.0631    6803.6716    4141.2464   0.0001471929 
  7636.0885    7690.2757    4138.7894   0.000130603 
  8814.3341    8746.6227    4136.3803   0.0001131452 
  9688.0253    9765.5238    4134.0194   0.000103039 
  10137.161    10333.1734   4131.7071   0.0000985951 
  9834.6222    10103.0153   4129.4437   0.0001017911 
  9032.7088    9219.5003    4127.2295   0.0001112869 
  7868.1116    8125.5549    4125.0648   0.0001278742 
  6724.6822    7130.512     4122.95     0.0001485946 
  5951.3678    6344.5066    4120.8852   0.0001677221 
  5465.2308    5771.6853    4118.8708   0.0001834225 
  5239.979     5375.698     4116.9071   0.0001906688 
  4981.2681    5109.2081    4114.9944   0.0002008086 
  4780.5964    4929.734     4113.1329   0.0002091192 
  4768.7987    4805.6574    4111.323    0.0002101731 
  4604.3404    4716.3497    4109.5648   0.0002168994 
  4557.9044    4649.5383    4107.8588   0.0002191562 
  4510.0543    4598.138     4106.205    0.0002224721 
  4434.4539    4558.052     4104.6038   0.0002247222 
  4340.3255    4526.7988    4103.0554   0.0002304545 
  4361.1891    4502.8154    4101.5601   0.0002296998 
  4375.2848    4485.1479    4100.1181   0.0002277543 
  4345.1839    4473.2787    4098.7296   0.000230389 
  4357.7456    4467.1285    4097.3949   0.0002289854 
  4319.3283    4467.1362    4096.1142   0.0002310453 
  4280.6633    4474.5324    4094.8877   0.0002334204 
  4302.3806    4491.8442    4093.7155   0.0002328172 
  4419.143     4523.6551    4092.598    0.0002265789 
  4410.965     4577.2675    4091.5353   0.0002265031 
  4442.8554    4663.0718    4090.5275   0.000225311 
  4478.687     4793.4096    4089.575    0.0002228038 
  4654.0672    4979.3894    4088.6778   0.0002147596 
  4867.8803    5224.4907    4087.8361   0.0002054146 
  5044.8396    5511.44      4087.05     0.0001985031 
  5174.2484    5778.1663    4086.3198   0.0001940149 
  5221.0616    5910.8883    4085.6456   0.0001914458 
  5141.6552    5826.8308    4085.0276   0.0001944702 
  4898.1115    5576.4914    4084.4657   0.0002044089 
  4705.7722    5277.9312    4083.9603   0.0002125946 
  4550.5867    5009.3558    4083.5114   0.0002194597 
  4378.7859    4797.6371    4083.1191   0.0002281156 
  4299.0385    4643.2094    4082.7835   0.0002320946 
  4249.9825    4536.1244    4082.5047   0.0002349421 
  4198.8283    4463.8012    4082.2828   0.0002371946 
  4226.3937    4413.6093    4082.118    0.0002359055 
  4220.037     4379.8469    4082.0102   0.000237024 
  4169.5398    4355.6132    4081.9595   0.0002401555 
  4221.8208    4337.5783    4081.966    0.0002372356 
  4122.1554    4323.8034    4082.0297   0.0002432632 
  4158.7374    4313.1508    4082.1508   0.0002409811 
  4124.5962    4304.902     4082.3291   0.0002431312 
  4104.4562    4298.5788    4082.5648   0.0002440111 
  4128.7777    4293.844     4082.8578   0.0002410139 
  4148.8852    4290.4497    4083.2082   0.0002382171 
  4152.7175    4288.2172    4083.6159   0.0002345282 
  4121.765     4287.0109    4084.081    0.0002420311 
  4141.0166    4286.7325    4084.6035   0.0002352323 
  4162.5766    4287.3121    4085.1832   0.0002371736 
  4130.039     4288.6994    4085.8202   0.000241551 
  4168.8013    4290.8666    4086.5144   0.0002389972 
  4136.0469    4293.7996    4087.2658   0.0002412357 
  4159.6646    4297.5854    4088.0744   0.0002394381 
  4202.2955    4302.0677    4088.9399   0.000237634 
  4208.1186    4307.3568    4089.8624   0.0002373616 
  4206.8002    4313.4957    4090.8418   0.0002376679 
  4228.677     4320.5391    4091.878    0.0002373115 
  4262.9759    4328.5581    4092.9708   0.0002342337 
  4256.5903    4337.6432    4094.1202   0.0002348738 
  4268.2694    4347.8999    4095.3261   0.000234321 
  4331.5522    4359.4639    4096.5882   0.0002302067 
  4324.6909    4372.498     4097.9064   0.0002316082 
  4358.6282    4387.2004    4099.2807   0.0002304555 
  4378.3884    4403.8169    4100.7107   0.0002292314 
  4398.915     4422.6375    4102.1965   0.0002278306 
  4403.4015    4444.0313    4103.7377   0.0002274553 
  4434.6093    4468.4517    4105.3341   0.0002259251 
  4432.5855    4496.4651    4106.9857   0.0002253404 
  4544.8098    4528.7929    4108.6922   0.0002191892 
  4593.4583    4566.6792    4110.4532   0.0002176726 
  4654.9147    4610.6058    4112.2688   0.0002148367 
  4786.1654    4662.4487    4114.1385   0.0002082504 
  4835.2194    4724.2479    4116.0621   0.0002065923 
  4945.5104    4798.8339    4118.0394   0.0002027663 
  5078.0031    4890.2635    4120.0702   0.0001967986 
  5255.9777    5004.8947    4122.154    0.0001897531 
  5488.6403    5153.2142    4124.2907   0.0001820902 
  5766.6006    5353.083     4126.48     0.0001735029 
  6083.3507    5634.4175    4128.7215   0.0001642012 
  6634.4548    6043.7322    4131.015    0.0001503438 
  7414.3937    6646.3007    4133.36     0.0001353695 
  8520.7288    7520.2639    4135.7563   0.0001177053 
  10030.616    8739.0118    4138.2036   0.0000999627 
  11988.069    10336.3647   4140.7014   0.0000835312 
  13998.823    12235.1791   4143.2494   0.0000713424 
  16351.558    14116.2422   4145.8473   0.000061398 
  17501.39     15317.6381   4148.4947   0.0000570088 
  16654.146    15188.4106   4151.1911   0.0000603134 
  15019.217    13813.2936   4153.9362   0.0000667772 
  12716.177    11904.1003   4156.7295   0.0000787304 
  10296.893    10064.2911   4159.5707   0.0000971933 
  8649.8992    8554.9061    4162.4593   0.0001152443 
  7611.1852    7423.6546    4165.3949   0.0001315432 
  7016.1766    6625.6609    4168.377    0.0001428158 
  6489.6585    6085.1134    4171.4052   0.0001542253 
  6077.7454    5725.4435    4174.4791   0.0001641621 
  5753.4859    5485.1184    4177.598    0.0001736629 
  5597.6857    5321.3617    4180.7617   0.0001789104 
  5512.515     5207.4383    4183.9694   0.000180447 
  5438.4043    5127.8433    4187.2209   0.000183305 
  5261.604     5073.8139    4190.5155   0.0001900163 
  5232.1673    5040.55      4193.8528   0.0001913647 
  5206.0521    5025.6236    4197.2322   0.0001926708 
  5225.7811    5028.3325    4200.6532   0.0001918197 
  5237.7632    5049.6829    4204.1152   0.0001910977 
  5308.1532    5092.9692    4207.6178   0.0001882778 
  5418.5207    5165.087     4211.1602   0.0001850335 
  5441.9809    5278.6208    4214.7421   0.0001836888 
  5704.7402    5454.3611    4218.3627   0.0001751565 
  5941.6994    5722.7234    4222.0216   0.0001693927 
  6338.0423    6122.4612    4225.718    0.0001578199 
  6918.8028    6693.7062    4229.4515   0.0001449365 
  7600.4876    7463.5711    4233.2214   0.0001313015 
  8633.1869    8418.7625    4237.0272   0.0001160881 
  9659.0944    9449.6288    4240.8681   0.0001033997 
  10373.679    10277.9746   4244.7435   0.0000961821 
  10274.725    10518.4525   4248.6529   0.0000969079 
  9690.5823    10029.295    4252.5955   0.0001032262 
  8721.4808    9089.2799    4256.5708   0.0001147885 
  7594.4446    8071.6145    4260.578    0.0001314881 
  6774.7123    7186.3156    4264.6165   0.0001480561 
  6291.007     6498.4938    4268.6857   0.0001598434 
  5900.9307    6002.0551    4272.7848   0.0001698693 
  5730.8651    5662.6981    4276.9131   0.0001747195 
  5483.2521    5439.7124    4281.0701   0.000183007 
  5339.1556    5296.7101    4285.2549   0.0001872625 
  5317.0185    5207.1001    4289.4669   0.0001862381 
  5238.5071    5153.2492    4293.7054   0.0001849521 
  5272.6877    5124.9219    4297.9696   0.0001894566 
  5262.413     5116.7527    4302.2588   0.0001851937 
  5329.8305    5126.3666    4306.5724   0.0001857772 
  5391.7946    5153.4555    4310.9095   0.0001854649 
  5389.0665    5199.4349    4315.2694   0.0001852075 
  5557.8748    5267.8982    4319.6515   0.0001798435 
  5640.2848    5365.7827    4324.0549   0.0001774386 
  5768.5225    5505.6126    4328.4788   0.0001730046 
  6087.2386    5708.822     4332.9227   0.0001637951 
  6428.8045    6009.3417    4337.3855   0.0001552942 
  6887.592     6455.6627    4341.8667   0.0001456623 
  7728.9749    7107.609     4346.3654   0.0001292954 
  8935.7814    8024.9923    4350.8809   0.0001123955 
  10182.021    9245.0081    4355.4124   0.0000985388 
  11734.848    10737.7075   4359.959    0.000085454 
  13413.272    12322.2141   4364.5201   0.0000744704 
  14613.336    13561.0938   4369.0948   0.0000684019 
  14389.681    13877.5889   4373.6823   0.0000698522 
  13287.259    13086.7573   4378.2818   0.0000756941 
  11556.59     11624.4869   4382.8926   0.0000865465 
  9767.356     10048.9565   4387.5138   0.0001028682 
  8404.2892    8673.4423    4392.1446   0.000118973 
  7308.4518    7596.3067    4396.7843   0.0001374167 
  6731.1113    6809.3228    4401.4319   0.0001484689 
  6296.5463    6261.453     4406.0868   0.0001587894 
  5906.5907    5890.6112    4410.748    0.0001690823 
  5747.1846    5641.1444    4415.4148   0.0001739755 
  5451.1784    5470.9772    4420.0863   0.0001826273 
  5460.9202    5351.9876    4424.7618   0.0001835401 
  5371.393     5267.0405    4429.4404   0.0001865064 
  5269.3927    5206.1458    4434.1212   0.000189722 
  5153.3682    5163.6731    4438.8035   0.0001937955 
  5109.8783    5136.5442    4443.4865   0.0001960055 
  5143.8438    5123.3774    4448.1692   0.0001946729 
  5175.4146    5124.2951    4452.851    0.0001932353 
  5178.1474    5141.2116    4457.5309   0.0001931734 
  5223.6318    5178.604     4462.2082   0.0001923725 
  5238.9698    5244.5448    4466.8819   0.0001916404 
  5359.2136    5351.5659    4471.5514   0.0001870582 
  5472.5312    5516.431     4476.2158   0.0001835621 
  5693.8257    5757.7033    4480.8741   0.0001757426 
  6008.6821    6090.0122    4485.5257   0.0001672245 
  6362.7209    6517.6519    4490.1697   0.0001576016 
  6903.8084    7010.8115    4494.8053   0.0001452171 
  7139.435     7476.4992    4499.4317   0.000140342 
  7266.8425    7746.1088    4504.048    0.0001376567 
  7145.7816    7677.6914    4508.6534   0.0001403782 
  6731.2731    7312.5336    4513.2472   0.0001485282 
  6271.9727    6824.5397    4517.8284   0.0001590916 
  5898.0644    6356.042     4522.3964   0.0001699438 
  5561.3107    5969.9478    4526.9502   0.0001795796 
  5395.4376    5679.4687    4531.4891   0.0001845864 
  5202.2605    5475.2537    4536.0124   0.0001923287 
  5188.1144    5339.6066    4540.5191   0.0001926044 
  5103.0704    5254.2311    4545.0085   0.00019583 
  5042.3942    5203.5861    4549.4798   0.0001986003 
  5122.2679    5176.9394    4553.9323   0.0001952751 
  5075.0614    5167.5803    4558.365    0.0001979536 
  5098.3344    5171.9285    4562.7774   0.0001972419 
  5099.1888    5188.5746    4567.1685   0.0001963616 
  5195.6691    5217.6601    4571.5376   0.000192647 
  5239.3132    5260.8134    4575.884    0.0001900678 
  5297.2039    5321.5394    4580.2069   0.0001887668 
  5478.372     5406.3864    4584.5055   0.0001828117 
  5630.0972    5526.7437    4588.779    0.0001777875 
  5830.0381    5701.1441    4593.0269   0.0001720102 
  6132.3841    5957.182     4597.2482   0.000162637 
  6528.7677    6330.9436    4601.4422   0.0001536874 
  7115.2113    6862.7248    4605.6083   0.0001401774 
  8011.5324    7586.2803    4609.7457   0.0001249071 
  9049.4761    8509.5543    4613.8537   0.0001102315 
  10297.53     9577.97      4617.9316   0.000096904 
  11189.431    10608.7219   4621.9786   0.0000894367 
  11696.769    11256.4343   4625.9942   0.0000854854 
  11260.104    11196.867    4629.9775   0.000088693 
  10150.741    10467.2075   4633.9279   0.0000985574 
  9120.6827    9420.8858    4637.8448   0.0001098447 
  8073.6392    8380.5947    4641.7274   0.000124242 
  7185.3395    7501.6538    4645.5751   0.0001402317 
  6511.3407    6824.4066    4649.3873   0.0001536389 
  6105.6344    6334.6449    4653.1632   0.0001639697 
  5854.6853    5996.4745    4656.9023   0.0001717384 
  5662.6106    5770.0163    4660.604    0.0001755409 
  5595.2078    5620.4252    4664.2676   0.0001770139 
  5464.8478    5521.3312    4667.8925   0.0001789507 
  5331.0839    5457.0851    4671.478    0.0001828783 
  5391.235     5416.7639    4675.0237   0.0001840525 
  5386.9099    5394.9785    4678.5289   0.000184998 
  5360.6304    5389.1816    4681.993    0.0001864144 
  5356.6151    5398.9785    4685.4155   0.0001863549 
  5398.4127    5426.0978    4688.7958   0.0001849545 
  5504.2605    5474.9952    4692.1333   0.0001809823 
  5545.1307    5554.0668    4695.4276   0.0001801668 
  5749.6196    5677.0207    4698.6781   0.0001733031 
  5951.2479    5863.5106    4701.8842   0.0001683858 
  6236.6541    6138.1512    4705.0455   0.0001606634 
  6669.456     6526.1915    4708.1615   0.0001506129 
  7226.571     7045.1728    4711.2316   0.0001390885 
  7992.4034    7690.0109    4714.2554   0.0001248425 
  8879.5869    8403.6298    4717.2324   0.0001131121 
  9514.2644    9034.7325    4720.1622   0.0001052748 
  9663.9254    9342.9879    4723.0443   0.0001039626 
  9271.1608    9168.3487    4725.8783   0.0001082168 
  8369.9129    8609.2781    4728.6637   0.0001194075 
  7559.1096    7908.3771    4731.4002   0.0001329234 
  6886.55      7246.7625    4734.0873   0.0001452529 
  6416.5032    6702.5082    4736.7246   0.0001557981 
  6016.2361    6291.1462    4739.3118   0.0001666062 
  5809.3339    5999.4005    4741.8485   0.0001722276 
  5714.196     5803.2678    4744.3343   0.0001743723 
  5593.9825    5677.4431    4746.7688   0.0001783656 
  5540.7299    5600.8147    4749.1519   0.0001809346 
  5517.4823    5558.2659    4751.483    0.0001814504 
  5506.7939    5540.33      4753.762    0.0001817402 
  5467.1781    5541.9491    4755.9885   0.0001831541 
  5554.0345    5561.2347    4758.1621   0.0001798516 
  5536.7883    5598.8824    4760.2828   0.0001810241 
  5715.8528    5658.1361    4762.3501   0.0001748908 
  5789.6613    5746.0239    4764.3639   0.0001722799 
  6035.24      5874.928     4766.3238   0.000165961 
  6175.4876    6064.9117    4768.2298   0.0001629743 
  6538.4168    6345.1945    4770.0814   0.0001534293 
  6997.9921    6753.293     4771.8787   0.0001431949 
  7552.5055    7329.9638    4773.6212   0.0001330361 
  8517.9119    8107.6741    4775.309    0.0001178852 
  9468.3338    9091.7594    4776.9418   0.0001057255 
  10623.455    10223.5261   4778.5195   0.0000944814 
  11789.388    11317.4008   4780.0419   0.0000850793 
  12310.194    12028.0159   4781.5089   0.0000814953 
  11875.058    12019.1145   4782.9204   0.0000841325 
  10951.82     11301.0906   4784.2763   0.0000916034 
  9741.1419    10218.034    4785.5765   0.0001021383 
  8664.7651    9110.5047    4786.8209   0.0001155605 
  7672.9174    8156.4171    4788.0095   0.0001303816 
  7052.3745    7411.0493    4789.1422   0.0001416618 
  6650.08      6867.4411    4790.2189   0.0001505379 
  6362.2981    6492.6636    4791.2398   0.0001574904 
  6223.1918    6246.6363    4792.2046   0.0001598057 
  6111.2993    6092.8343    4793.1135   0.0001640665 
  6052.4661    6003.4793    4793.9665   0.0001661749 
  6042.3422    5960.0884    4794.7636   0.0001662269 
  6042.8471    5952.2076    4795.5048   0.0001659043 
  6097.7831    5975.4857    4796.1901   0.0001642276 
  6187.87      6030.396     4796.8197   0.0001613421 
  6367.1847    6122.4414    4797.3937   0.0001567471 
  6521.581     6263.6575    4797.912    0.0001535909 
  6780.8574    6475.1418    4798.3749   0.0001475091 
  7141.005     6791.0621    4798.7824   0.000140433 
  7700.3696    7260.0106    4799.1346   0.0001295064 
  8312.231     7943.3882    4799.4318   0.0001200897 
  9231.3417    8905.941     4799.674    0.0001085686 
  10573.042    10197.2981   4799.8614   0.0000947879 
  12465.017    11820.0824   4799.9943   0.0000801645 
  14610.088    13668.6669   4800.0727   0.0000682648 
  16151.412    15431.8207   4800.0969   0.0000620061 
  16793.878    16545.8018   4800.0672   0.0000594865 
  16085.442    16482.7628   4799.9837   0.0000623777 
  14139.972    15273.2923   4799.8466   0.0000707506 
  12015.001    13471.9276   4799.6563   0.000083579 
  10377.948    11624.0709   4799.413    0.000096215 
  9010.6522    10018.0154   4799.117    0.0001116501 
  7951.9775    8745.1012    4798.7685   0.0001264151 
  7248.9298    7796.4657    4798.3679   0.0001382302 
  6766.2152    7120.0856    4797.9154   0.0001481561 
  6555.9884    6650.2801    4797.4115   0.0001527872 
  6275.4816    6326.0954    4796.8563   0.0001586217 
  6028.6824    6099.49      4796.2504   0.000164339 
  5863.3747    5936.8792    4795.5939   0.0001668043 
  5736.8679    5816.904     4794.8874   0.0001741571 
  5710.2574    5726.0359    4794.1311   0.0001695169 
  5702.4453    5658.2207    4793.3256   0.0001737744 
  5596.6774    5608.9328    4792.471    0.0001786433 
  5568.8996    5576.7322    4791.568    0.0001793725 
  5507.9856    5562.3028    4790.6168   0.0001817075 
  5564.8988    5568.3317    4789.618    0.0001788825 
  5541.8697    5599.4621    4788.572    0.0001796825 
  5632.275     5661.4309    4787.4792   0.0001774346 
  5740.5789    5759.9381    4786.3401   0.0001745263 
  5858.4052    5897.9982    4785.1551   0.0001710274 
  5996.2783    6071.6793    4783.9248   0.0001674313 
  6250.2855    6262.3377    4782.6496   0.0001605898 
  6421.019     6426.1653    4781.3301   0.0001561711 
  6455.6452    6499.6659    4779.9667   0.0001546481 
  6321.9094    6444.6873    4778.5601   0.0001593551 
  6118.0784    6289.3966    4777.1106   0.0001639418 
  5869.8637    6097.2101    4775.6188   0.0001705543 
  5738.9842    5916.6282    4774.0854   0.0001748911 
  5582.1997    5769.9198    4772.5108   0.0001789912 
  5565.6927    5662.8852    4770.8956   0.0001799755 
  5521.6647    5593.5481    4769.2404   0.000181274 
  5511.1307    5556.1708    4767.5457   0.00018231 
  5475.0217    5545.1115    4765.8122   0.0001824562 
  5512.4426    5555.5967    4764.0405   0.0001820872 
  5561.1264    5584.768     4762.2311   0.0001798316 
  5586.3485    5631.879     4760.3847   0.0001789075 
  5689.5777    5698.5292    4758.5019   0.0001762743 
  5843.4661    5789.1086    4756.5833   0.0001716162 
  5992.0603    5911.9829    4754.6295   0.0001666823 
  6148.5466    6081.6805    4752.6413   0.0001628697 
  6386.1412    6321.6626    4750.6192   0.0001570219 
  6781.3784    6667.4077    4748.5638   0.0001476756 
  7258.3357    7167.2615    4746.4759   0.000137856 
  7893.1962    7879.0818    4744.3562   0.0001265679 
  8728.8095    8860.4757    4742.2052   0.0001148775 
  9779.8405    10149.5422   4740.0237   0.0001029398 
  11485.02     11734.7457   4737.8123   0.0000873541 
  13151.787    13497.1093   4735.5717   0.0000763563 
  14609.993    15122.8715   4733.3027   0.0000689724 
  15199.426    16087.2318   4731.0059   0.0000658742 
  14572.223    15944.3696   4728.682    0.0000689487 
  12746.942    14767.5529   4726.3318   0.0000786834 
  10848.756    13067.2186   4723.9559   0.0000924261 
  9582.0255    11328.756    4721.5551   0.0001048667 
  8417.4844    9810.7785    4719.13     0.0001190781 
  7632.2281    8599.7596    4716.6814   0.0001310429 
  6981.8455    7691.0823    4714.2101   0.0001431612 
  6498.102     7039.6384    4711.7167   0.0001544233 
  6280.2149    6586.856     4709.202    0.0001594105 
  6129.1137    6276.9485    4706.6667   0.0001629229 
  5962.289     6064.9061    4704.1115   0.0001680448 
  5835.977     5919.0327    4701.5373   0.0001712901 
  5805.3138    5819.1913    4698.9447   0.0001714327 
  5750.0352    5754.0599    4696.3345   0.0001737875 
  5781.1917    5718.7274    4693.7074   0.0001735318 
  5731.8275    5713.3717    4691.0641   0.0001753211 
  5815.4158    5742.8829    4688.4055   0.0001732223 
  5916.1755    5817.0363    4685.7323   0.0001699147 
  6028.77      5950.2577    4683.0451   0.0001659352 
  6207.4481    6160.1613    4680.3449   0.0001610999 
  6538.0223    6463.7985    4677.6323   0.0001527092 
  6945.1762    6871.71      4674.908    0.0001443231 
  7509.2569    7377.4123    4672.1729   0.000133488 
  8136.363     7938.8128    4669.4276   0.0001234524 
  8631.5369    8450.545     4666.6729   0.0001163916 
  8824.2389    8742.3113    4663.9097   0.000113124 
  8504.2668    8675.5438    4661.1385   0.0001178315 
  7934.8428    8278.5122    4658.3603   0.0001262958 
  7340.4008    7715.3814    4655.5756   0.0001363417 
  6789.5053    7141.1017    4652.7853   0.0001474036 
  6332.9934    6639.3985    4649.9901   0.0001583548 
  6023.5728    6238.6493    4647.1908   0.0001669227 
  5804.9934    5938.3576    4644.388    0.0001725736 
  5713.9718    5724.6618    4641.5826   0.0001751593 
  5642.8359    5579.1039    4638.7753   0.0001782903 
  5583.7456    5484.0264    4635.9667   0.0001795929 
  5547.1525    5425.2012    4633.1576   0.0001810023 
  5520.417     5392.9052    4630.3488   0.0001819634 
  5552.9613    5381.5775    4627.541    0.0001807206 
  5577.8333    5389.4015    4624.7348   0.0001799454 
  5611.252     5417.9989    4621.931    0.0001767964 
  5696.176     5472.6516    4619.1304   0.0001713215 
  5787.7543    5562.9622    4616.3335   0.0001733984 
  5963.5192    5702.9272    4613.5412   0.0001633703 
  6193.583     5911.5009    4610.7541   0.0001610205 
  6437.5204    6208.6394    4607.9729   0.0001549624 
  6973.9472    6611.4759    4605.1983   0.0001431648 
  7460.8846    7126.2149    4602.4309   0.0001337796 
  8101.0615    7734.0044    4599.6716   0.0001235915 
  8765.8921    8367.5377    4596.9208   0.000113985 
  9240.9496    8884.3479    4594.1793   0.000108214 
  9353.3886    9095.3814    4591.4478   0.0001073186 
  8822.9033    8902.1537    4588.7269   0.0001137198 
  8144.9849    8399.3031    4586.0172   0.0001232548 
  7584.2876    7775.9878    4583.3194   0.0001321662 
  7005.9201    7176.8413    4580.6341   0.0001440508 
  6470.3024    6671.1434    4577.962    0.0001554925 
  6201.8694    6278.7072    4575.3036   0.0001612022 
  6123.5754    5994.5086    4572.6597   0.0001644221 
  6021.5954    5802.0632    4570.0307   0.000166674 
  5989.0926    5681.961     4567.4172   0.0001667856 
  5832.2609    5616.7216    4564.82     0.0001724767 
  5825.0259    5593.4012    4562.2395   0.0001721535 
  5982.1546    5604.5762    4559.6763   0.0001674229 
  6055.852     5648.3309    4557.131    0.0001663534 
  6202.3978    5728.7051    4554.6041   0.0001613409 
  6298.8979    5856.4946    4552.0962   0.0001590888 
  6552.3934    6050.8897    4549.6079   0.0001528215 
  6883.5963    6340.8086    4547.1396   0.0001450374 
  7353.9911    6764.2058    4544.6919   0.0001362436 
  8104.4226    7364.5931    4542.2653   0.0001237638 
  8971.0895    8182.1283    4539.8602   0.0001117494 
  10035.027    9239.0455    4537.4773   0.0000999727 
  11287.571    10515.8214   4535.1169   0.0000887459 
  13031.265    11907.3639   4532.7796   0.0000770226 
  14332.163    13164.5425   4530.4658   0.0000698697 
  14639.712    13894.3872   4528.1759   0.0000685402 
  13828.349    13776.8531   4525.9105   0.0000726225 
  12431.241    12866.3858   4523.6699   0.0000805257 
  10714.555    11534.9651   4521.4545   0.0000939897 
  9131.6343    10148.8545   4519.2648   0.0001100378 
  8109.6919    8915.5635    4517.1012   0.0001238205 
  7437.9486    7912.5789    4514.9641   0.0001348433 
  6956.5695    7144.9721    4512.8538   0.000144275 
  6558.8401    6585.7886    4510.7707   0.0001529134 
  6228.9114    6191.9074    4508.7152   0.0001616937 
  6099.3827    5920.495     4506.6876   0.0001644636 
  5998.2232    5735.4692    4504.6883   0.0001678057 
  5857.1639    5610.2815    4502.7175   0.0001716831 
  5776.6999    5527.818     4500.7757   0.0001728547 
  5769.2882    5478.651     4498.863    0.0001741812 
  5709.0946    5459.5436    4496.9799   0.0001754678 
  5780.5118    5472.3294    4495.1265   0.0001726923 
  5795.2296    5523.1667    4493.3031   0.0001732437 
  5923.4414    5621.8657    4491.51     0.0001686982 
  6027.5806    5780.2577    4489.7475   0.0001654295 
  6243.908     6009.4565    4488.0157   0.0001602223 
  6638.0746    6315.4966    4486.3149   0.0001509891 
  6968.518     6691.9478    4484.6453   0.0001445318 
  7400.0662    7107.9545    4483.0071   0.0001360718 
  7782.3684    7490.3947    4481.4005   0.0001297519 
  7847.3531    7722.6129    4479.8256   0.0001278713 
  7655.8368    7704.2948    4478.2826   0.0001302865 
  7188.9013    7442.7247    4476.7717   0.0001391778 
  6750.2385    7045.1668    4475.293    0.0001484079 
  6345.1042    6624.8747    4473.8465   0.0001586333 
  6154.0639    6249.4151    4472.4325   0.0001623952 
  5880.3745    5945.9051    4471.0511   0.0001701097 
  5733.6012    5718.8925    4469.7022   0.0001751827 
  5662.4745    5561.4377    4468.386    0.0001770284 
  5632.4469    5462.154     4467.1026   0.0001782632 
  5614.7733    5409.352     4465.852    0.0001783051 
  5695.5378    5393.6997    4464.6342   0.0001753684 
  5689.4533    5409.7776    4463.4492   0.0001767977 
  5877.7492    5456.77      4462.2971   0.0001714121 
  5861.6293    5539.3531    4461.178    0.0001714107 
  6050.8033    5668.6751    4460.0916   0.000165731 
  6196.5756    5863.5652    4459.0381   0.0001613079 
  6544.5667    6151.2099    4458.0175   0.0001536167 
  7005.0243    6565.6424    4457.0295   0.0001430144 
  7560.1774    7143.4589    4456.0743   0.0001326256 
  8204.3741    7915.4308    4455.1517   0.0001223595 
  9176.0345    8892.7877    4454.2616   0.0001094333 
  10587.555    10045.2689   4453.404    0.0000945758 
  11903.346    11261.6876   4452.5788   0.0000834832 
  12653.916    12305.6504   4451.7857   0.0000768766 
  12806.169    12839.5841   4451.0247   0.0000761468 
  11970.099    12630.806    4450.2957   0.0000832046 
  10668.898    11771.4667   4449.5985   0.0000937417 
  9245.6645    10585.4698   4448.9329   0.0001082368 
  8309.0542    9369.5336    4448.2988   0.000119878 
  7492.1722    8288.8733    4447.6959   0.0001332339 
  6663.637     7405.4265    4447.1241   0.0001502078 
  6308.5508    6723.6194    4446.5831   0.0001589148 
  5985.7528    6219.676     4446.0728   0.0001672663 
  5803.9075    5857.8274    4445.5928   0.0001731049 
  5600.102     5601.3996    4445.143    0.0001788239 
  5452.5732    5418.835     4444.7231   0.0001843152 
  5297.1654    5286.1156    4444.3329   0.0001897785 
  5242.849     5186.6645    4443.9719   0.0001919267 
  5180.4837    5109.6665    4443.6401   0.0001934715 
  5123.5788    5048.3842    4443.337    0.0001962056 
  5058.9512    4998.6239    4443.0623   0.0001986729 
  5036.5425    4957.6976    4442.8159   0.0001992155 
  4981.7655    4923.8235    4442.5972   0.0002012223 
  4902.6877    4895.7211    4442.406    0.0002039647 
  4913.6676    4872.4832    4442.2419   0.0002037991 
  4918.9118    4853.3532    4442.1046   0.0002040707 
  4818.9335    4837.8209    4441.9937   0.0002084783 
  4880.2601    4825.4923    4441.9088   0.0002052179 
  4859.1821    4816.0669    4441.8496   0.0002060283 
  4856.2226    4809.3394    4441.8156   0.0002058372 
  4864.2679    4805.179     4441.8064   0.0002060711 
  4830.5787    4803.5291    4441.8217   0.0002078372 
  4826.1706    4804.4099    4441.861    0.0002081726 
  4899.554     4807.9076    4441.9238   0.0002045745 
  4860.383     4814.1964    4442.0098   0.0002061331 
  4869.0787    4823.5395    4442.1185   0.0002059615 
  4904.3603    4836.3318    4442.2495   0.0002041987 
  4943.3012    4853.1735    4442.4022   0.0002019814 
  4923.1195    4874.8405    4442.5762   0.0002032451 
  4993.2835    4902.6414    4442.7711   0.0002007871 
  5058.7119    4938.5736    4442.9863   0.0001987733 
  5121.0314    4985.8732    4443.2214   0.0001956178 
  5164.8847    5049.2432    4443.4758   0.0001946002 
  5237.3542    5137.4578    4443.7491   0.0001920088 
  5384.7985    5261.4157    4444.0407   0.0001862525 
  5559.307     5435.9189    4444.3502   0.0001809812 
  5834.785     5678.2994    4444.677    0.0001716082 
  6025.821     6005.6174    4445.0205   0.0001665538 
  6442.0916    6430.0139    4445.3803   0.0001554851 
  7064.9405    6951.6098    4445.7558   0.0001426233 
  7757.2245    7546.0874    4446.1465   0.0001290783 
  8289.6424    8145.7577    4446.5517   0.0001207073 
  8688.048     8622.2222    4446.971    0.0001154537 
  8590.7042    8816.9321    4447.4038   0.000116481 
  8086.6681    8650.1616    4447.8496   0.0001238527 
  7333.8586    8197.51      4448.3077   0.0001360341 
  6867.8997    7617.3457    4448.7775   0.000145054 
  6453.9089    7040.3425    4449.2586   0.0001543977 
  6036.333     6536.4519    4449.7503   0.0001653797 
  5768.4457    6131.3024    4450.252    0.0001740997 
  5563.6707    5826.2629    4450.7632   0.0001819157 
  5491.41      5610.1984    4451.2833   0.0001832255 
  5458.2605    5467.3004    4451.8116   0.0001845049 
  5487.3618    5381.9458    4452.3476   0.0001826272 
  5468.5407    5341.7573    4452.8907   0.0001833794 
  5542.4082    5339.5632    4453.4403   0.0001809944 
  5573.5555    5373.952     4453.9958   0.0001797834 
  5739.3374    5449.7038    4454.5565   0.0001742579 
  5912.613     5577.6205    4455.1219   0.0001692976 
  6189.7529    5773.9523    4455.6914   0.0001621367 
  6534.4322    6058.4018    4456.2644   0.0001533345 
  6882.2873    6450.3843    4456.8402   0.0001460098 
  7509.0646    6963.284     4457.4183   0.0001327477 
  8352.0999    7595.1331    4457.998    0.0001206718 
  9325.194     8314.7498    4458.5787   0.0001074311 
  10291.911    9038.1701    4459.1599   0.0000979657 
  10669.847    9609.3191    4459.7409   0.0000943103 
  10690.774    9837.3979    4460.3211   0.000094268 
  9827.999     9625.9297    4460.8999   0.0001015466 
  8887.4352    9063.4758    4461.4768   0.0001130706 
  7890.1866    8339.6713    4462.051    0.0001271436 
  7204.7056    7613.7236    4462.6221   0.0001393802 
  6638.9701    6972.2192    4463.1894   0.0001513933 
  6144.8652    6449.0247    4463.7523   0.0001634972 
  5774.6033    6046.316     4464.3102   0.0001739384 
  5584.1416    5751.1255    4464.8626   0.0001801606 
  5518.6354    5543.9367    4465.4088   0.0001818447 
  5450.6274    5404.6262    4465.9483   0.0001834859 
  5339.035     5316.3372    4466.4804   0.0001882998 
  5334.6401    5267.1651    4467.0046   0.0001881391 
  5298.6445    5250.7275    4467.5204   0.000189034 
  5307.6723    5265.9731    4468.0272   0.0001885927 
  5374.6573    5316.3736    4468.5243   0.0001860472 
  5513.1564    5408.9363    4469.0113   0.0001818732 
  5686.8339    5552.4135    4469.4875   0.0001764872 
  5849.6315    5755.0707    4469.9525   0.0001713859 
  6128.3648    6021.1802    4470.4056   0.0001635378 
  6419.2691    6346.1084    4470.8464   0.0001559088 
  6965.9764    6707.8596    4471.2743   0.0001441463 
  7355.2996    7055.5118    4471.6887   0.0001372318 
  7539.5241    7303.6654    4472.0893   0.0001329707 
  7340.2074    7362.7587    4472.4753   0.0001364266 
  6886.5439    7206.103     4472.8464   0.0001462635 
  6412.0478    6895.1688    4473.202    0.0001563866 
  5991.3049    6524.6392    4473.5416   0.0001671314 
  5707.8682    6165.8137    4473.8647   0.0001755802 
  5484.0803    5855.4424    4474.1709   0.0001821508 
  5232.3484    5606.4568    4474.4597   0.0001916182 
  5112.9892    5418.7851    4474.7306   0.0001957641 
  5056.1365    5285.575     4474.9831   0.000198415 
  4978.7268    5197.5706    4475.2168   0.0002008708 
  4994.4631    5145.9253    4475.4313   0.00020112 
  4973.558     5124.0755    4475.6261   0.0002012778 
  4998.3986    5128.923     4475.8008   0.0002004037 
  5051.0994    5161.2589    4475.955    0.0001985917 
  5173.592     5225.804     4476.0882   0.000194397 
  5275.8096    5330.8666    4476.2002   0.0001899997 
  5465.4926    5487.0297    4476.2904   0.0001834071 
  5699.7917    5705.2353    4476.3585   0.0001760353 
  6025.7079    5993.5183    4476.4042   0.0001660334 
  6275.2846    6352.4077    4476.427    0.0001592913 
  6871.6578    6767.7695    4476.4266   0.000145537 
  7534.8721    7198.9593    4476.4028   0.0001326785 
  7940.6253    7566.5582    4476.3551   0.0001263391 
  7867.2843    7761.9815    4476.2833   0.0001269312 
  7625.4562    7707.8581    4476.187    0.0001312255 
  6999.2556    7424.5541    4476.0659   0.0001426185 
  6365.8346    7011.1747    4475.9198   0.0001566152 
  5908.6868    6569.1135    4475.7484   0.0001682768 
  5523.7097    6161.8886    4475.5514   0.0001798821 
  5371.8176    5818.0775    4475.3285   0.0001841062 
  5135.7828    5544.8156    4475.0796   0.0001910632 
  5008.5443    5337.8101    4474.8044   0.0002017211 
  4871.2068    5186.9559    4474.5027   0.0002057374 
  4829.5073    5080.4687    4474.1743   0.0002074118 
  4744.7111    5007.4206    4473.819    0.0002113089 
  4761.8839    4959.1937    4473.4366   0.000209989 
  4713.108     4930.0518    4473.0269   0.0002122503 
  4706.9171    4916.9641    4472.5899   0.0002132581 
  4726.7549    4919.1834    4472.1253   0.0002113814 
  4764.1187    4937.5089    4471.633    0.0002090704 
  4777.791     4973.5953    4471.1129   0.0002098389 
  4853.9475    5028.9409    4470.5649   0.0002072528 
  4958.6993    5103.7481    4469.989    0.0002025849 
  5084.1887    5195.2523    4469.385    0.0001988314 
  5258.6236    5295.2937    4468.7529   0.0001919042 
  5411.8364    5387.0319    4468.0926   0.0001852886 
  5340.943     5445.0428    4467.4041   0.0001873494 
  5367.9375    5446.3039    4466.6874   0.0001866601 
  5288.1583    5388.1006    4465.9424   0.0001891915 
  5038.6829    5290.458     4465.1692   0.0001986393 
  4873.9224    5179.4419    4464.3677   0.0002054697 
  4742.3855    5073.6762    4463.5381   0.0002112706 
  4721.8184    4982.5403    4462.6803   0.0002115699 
  4679.6854    4909.3571    4461.7945   0.000214252 
  4675.7815    4853.9453    4460.8806   0.0002144428 
  4638.5531    4814.4004    4459.9388   0.0002165914 
  4613.6696    4788.19      4458.9692   0.0002175161 
  4667.4835    4772.9341    4457.9718   0.0002167648 
  4691.9848    4766.9565    4456.9469   0.0002150901 
  4618.5908    4769.3302    4455.8945   0.0002174096 
  4636.108     4780.9117    4454.8148   0.0002162386 
  4685.1081    4802.8807    4453.708    0.0002136041 
  4758.8416    4837.3927    4452.5742   0.0002103409 
  4820.1686    4886.9115    4451.4137   0.000208398 
  4876.6268    4953.3782    4450.2267   0.0002058735 
  4953.5413    5037.382     4449.0133   0.0002028775 
  5143.3321    5136.6691    4447.7739   0.0001955234 
  5307.7168    5243.8233    4446.5086   0.0001893865 
  5396.8831    5343.2908    4445.2178   0.0001865457 
  5430.2868    5411.2112    4443.9017   0.0001845135 
  5377.5334    5425.1072    4442.5606   0.0001865646 
  5238.1809    5380.9115    4441.1948   0.0001915764 
  5218.1122    5296.6953    4439.8047   0.0001924582 
  5081.3355    5197.7324    4438.3906   0.0001973006 
  4973.4171    5102.9062    4436.9527   0.0002002597 
  4875.0815    5022.3496    4435.4916   0.0002052651 
  4762.6671    4960.0129    4434.0075   0.0002103174 
  4910.1574    4916.4536    4432.5008   0.000204233 
  4905.4606    4890.5546    4430.972    0.0002042824 
  4903.7165    4880.7232    4429.4215   0.0002041467 
  4936.5644    4885.8639    4427.8496   0.0002038862 
  5051.7426    4906.0597    4426.2569   0.0001981394 
  5067.2812    4943.1651    4424.6437   0.0001979797 
  5112.803     5001.0361    4423.0106   0.0001966376 
  5322.1302    5085.4183    4421.358    0.000188308 
  5377.7056    5203.3621    4419.6864   0.000186467 
  5658.4118    5361.8691    4417.9963   0.0001778238 
  5833.3476    5566.1392    4416.2882   0.0001715088 
  6129.4632    5816.7715    4414.5627   0.0001629805 
  6602.5147    6105.6297    4412.8203   0.000152125 
  7053.6576    6409.3922    4411.0615   0.0001417707 
  7360.8208    6681.6803    4409.287    0.0001361029 
  7479.2295    6856.2638    4407.4972   0.0001344087 
  7305.5967    6877.7075    4405.6929   0.000137122 
  6838.5664    6744.8766    4403.8744   0.0001466317 
  6510.5132    6512.2764    4402.0426   0.0001544478 
  6229.9685    6247.5995    4400.198    0.0001611616 
  5938.1138    5999.1962    4398.3412   0.0001685095 
  5876.3037    5792.4507    4396.4729   0.0001708195 
  5807.2151    5637.8516    4394.5937   0.0001725543 
  5769.8772    5537.167     4392.7043   0.0001737845 
  5768.9392    5488.6413    4390.8053   0.0001732303 
  5812.1104    5490.2139    4388.8975   0.000172219 
  5991.263     5542.4717    4386.9816   0.0001669469 
  6081.8378    5651.023     4385.0582   0.0001639742 
  6385.9971    5828.228     4383.128    0.0001564078 
  6627.1634    6093.6061    4381.1919   0.0001499577 
  7012.1073    6472.9223    4379.2504   0.0001422868 
  7649.8694    6994.7272    4377.3044   0.0001302972 
  8219.0536    7684.5018    4375.3546   0.0001204217 
  9257.0284    8556.0618    4373.4018   0.0001076372 
  10538.608    9599.4534    4371.4467   0.0000924106 
  11878.555    10760.7365   4369.4901   0.0000828573 
  13088.775    11914.3296   4367.5327   0.0000763002 
  13924.197    12840.6777   4365.5754   0.0000724066 
  13839.981    13273.1304   4363.619    0.0000731905 
  13102.26     13054.8808   4361.6643   0.0000763685 
  11458.606    12270.3118   4359.712    0.0000875856 
  9766.64      11171.2891   4357.763    0.0001030927 
  8667.2469    10003.8529   4355.8182   0.0001152499 
  7857.2645    8923.8547    4353.8783   0.0001276885 
  7361.7951    8005.8409    4351.9441   0.0001362021 
  6861.4032    7271.9778    4350.0166   0.0001456024 
  6510.9447    6715.6591    4348.0966   0.0001535339 
  6331.5964    6315.607     4346.1849   0.0001575884 
  6234.4733    6045.667     4344.2824   0.0001615956 
  6124.0096    5882.2018    4342.3899   0.000164918 
  6140.1805    5808.0398    4340.5083   0.0001642813 
  6175.6465    5814.7728    4338.6385   0.0001635763 
  6235.7059    5902.3046    4336.7814   0.0001614738 
  6411.7523    6076.6891    4334.9378   0.0001565571 
  6676.5244    6346.64      4333.1086   0.0001502144 
  7022.899     6718.3289    4331.2947   0.0001424677 
  7513.7552    7189.7196    4329.4969   0.0001335669 
  8092.5218    7741.7154    4327.7163   0.0001240446 
  8649.2202    8325.2082    4325.9536   0.0001159659 
  9187.858     8846.4401    4324.2098   0.0001091612 
  9345.8186    9171.1228    4322.4857   0.0001073261 
  8879.2597    9182.7489    4320.7823   0.0001131311 
  8285.0734    8868.0447    4319.1004   0.0001208457 
  7678.706     8328.2147    4317.4409   0.0001310692 
  6911.3249    7699.3202    4315.8048   0.0001468154 
  6234.5439    7084.0106    4314.193    0.0001620332 
  5905.5278    6537.7891    4312.6063   0.0001703238 
  5655.6752    6082.757     4311.0456   0.0001775257 
  5471.1115    5721.111     4309.5119   0.0001835441 
  5265.9897    5443.9302    4308.006    0.0001901787 
  5164.77      5237.0846    4306.5288   0.0001948951 
  5007.6343    5084.9226    4305.0813   0.0002012017 
  4941.1142    4973.089     4303.6643   0.0002036539 
  4934.6376    4889.8848    4302.2787   0.0002033754 
  4889.9897    4826.5651    4300.9254   0.0002058055 
  4792.6104    4777.0676    4299.6053   0.0002101274 
  4743.2089    4737.3481    4298.3193   0.0002117828 
  4773.034     4704.8094    4297.0682   0.0002098901 
  4668.7654    4677.7818    4295.8529   0.0002148633 
  4606.1877    4655.1724    4294.6743   0.0002177393 
  4605.0418    4636.2515    4293.5333   0.0002166421 
  4648.9419    4620.4998    4292.4307   0.0002158396 
  4590.393     4607.5535    4291.3674   0.0002174395 
  4614.2779    4597.1623    4290.3443   0.0002183477 
  4670.87      4589.1421    4289.3621   0.0002148961 
  4531.7972    4583.4141    4288.4217   0.0002215146 
  4578.7063    4579.9623    4287.524    0.0002193932 
  4630.7914    4578.8594    4286.6698   0.0002161785 
  4632.0985    4580.2803    4285.8599   0.0002167913 
  4595.5374    4584.5584    4285.0952   0.0002184961 
  4602.3217    4592.2627    4284.3764   0.0002185493 
  4677.5916    4604.3264    4283.7043   0.0002150471 
  4677.3191    4622.2498    4283.0798   0.0002138171 
  4728.0535    4648.3239    4282.5036   0.0002126102 
  4769.593     4685.9127    4281.9765   0.000209459 
  4823.1084    4739.6401    4281.4993   0.0002087679 
  4976.183     4815.1859    4281.0727   0.0002017331 
  5065.6905    4919.0945    4280.6974   0.0001975553 
  5253.6881    5057.6087    4280.3744   0.0001904867 
  5489.3177    5235.3759    4280.1041   0.0001835026 
  5734.447     5453.3097    4279.8875   0.0001751946 
  6088.6012    5705.5877    4279.7251   0.0001650434 
  6420.3773    5974.9888    4279.6178   0.0001565946 
  6768.283     6226.6176    4279.5661   0.0001484011 
  7004.4076    6407.2142    4279.5708   0.0001436995 
  6815.4641    6462.5893    4279.6325   0.0001471464 
  6387.4734    6373.1053    4279.7519   0.0001573286 
  6110.159     6169.8529    4279.9296   0.0001644471 
  5707.1742    5909.9524    4280.1663   0.0001722908 
  5426.9641    5642.9019    4280.4626   0.0001814036 
  5178.1666    5398.7994    4280.8191   0.0001885832 
  5025.325     5191.6932    4281.2364   0.0001961432 
  4837.2922    5025.5479    4281.7151   0.0002048103 
  4836.1521    4898.6527    4282.2557   0.0002053086 
  4796.0053    4806.1868    4282.8588   0.0002077174 
  4691.2703    4742.3275    4283.5249   0.0002103411 
  4730.4047    4701.5937    4284.2546   0.0002090317 
  4671.3066    4679.6685    4285.0484   0.0002109115 
  4684.7454    4673.7466    4285.9068   0.000210944 
  4720.1984    4682.2701    4286.8302   0.0002083154 
  4727.1169    4704.6191    4287.8192   0.0002063973 
  4768.0717    4740.3956    4288.8741   0.0002105224 
  4736.074     4788.6756    4289.9955   0.0002122442 
  4874.7131    4847.072     4291.1837   0.0002055082 
  4918.9411    4910.3423    4292.4392   0.0002036481 
  5018.2255    4969.0176    4293.7623   0.0002001908 
  5030.0805    5009.6029    4295.1534   0.0001987298 
  4999.2513    5019.6978    4296.6129   0.0002002703 
  4930.6708    4996.3992    4298.1412   0.0002028774 
  4832.8201    4948.7246    4299.7385   0.0002060151 
  4847.5222    4890.694     4301.4051   0.0002060013 
  4740.97      4833.9367    4303.1414   0.0002108815 
  4697.2953    4785.561     4304.9477   0.0002147936 
  4729.4042    4749.1836    4306.8241   0.0002129566 
  4649.7746    4726.4746    4308.7709   0.0002153113 
  4724.1549    4717.9845    4310.7884   0.0002126627 
  4795.187     4724.9885    4312.8768   0.0002092096 
  4780.2749    4748.7577    4315.0361   0.0002097194 
  4954.8589    4791.9966    4317.2667   0.0002021674 
  4936.3315    4858.8416    4319.5687   0.0002020351 
  5103.2782    4954.5622    4321.9421   0.0001971193 
  5170.352     5084.9248    4324.3871   0.0001943256 
  5411.0388    5254.8275    4326.9039   0.0001846767 
  5693.4254    5466.5464    4329.4924   0.0001766815 
  6068.6065    5717.2523    4332.1527   0.0001649428 
  6327.5945    5995.0431    4334.8849   0.0001580994 
  6787.8495    6273.782     4337.6891   0.0001478889 
  7127.604     6508.447     4340.5651   0.0001417905 
  7123.9558    6642.0638    4343.5129   0.0001414179 
  6813.4665    6633.6473    4346.5326   0.0001476955 
  6418.9358    6488.5961    4349.6241   0.0001559461 
  6144.3302    6254.3387    4352.7873   0.0001630816 
  5673.9926    5987.2075    4356.0221   0.0001765082 
  5484.4344    5728.6066    4359.3284   0.0001821008 
  5264.976     5501.5864    4362.7061   0.0001911048 
  5105.0648    5316.3405    4366.1549   0.0001962459 
  4993.1113    5175.1387    4369.6748   0.0002015183 
  4972.5876    5076.1178    4373.2655   0.0002016428 
  5002.8533    5015.6899    4376.9269   0.0002007603 
  4991.6775    4990.3489    4380.6586   0.0002008066 
  4959.3889    4997.9448    4384.4605   0.0002021149 
  5035.767     5038.069     4388.3322   0.0001993749 
  5096.8517    5111.9612    4392.2735   0.0001965252 
  5189.7039    5221.577     4396.2841   0.0001918742 
  5362.1002    5368.1804    4400.3636   0.0001858318 
  5490.9284    5550.4785    4404.5117   0.0001827001 
  5790.6634    5761.8598    4408.728    0.0001738907 
  6121.8318    5986.7959    4413.0121   0.0001638889 
  6486.9552    6196.2085    4417.3636   0.0001536593 
  6513.4975    6347.4025    4421.7821   0.0001540008 
  6399.0333    6398.1187    4426.2671   0.0001567338 
  6100.895     6332.9929    4430.8182   0.0001640309 
  5914.0219    6175.6513    4435.4349   0.0001700483 
  5546.4807    5970.9533    4440.1166   0.0001805775 
  5387.8534    5759.0247    4444.8629   0.0001858469 
  5260.4778    5565.6469    4449.6731   0.0001895155 
  5170.8633    5404.1914    4454.5468   0.000194466 
  5105.5026    5279.9997    4459.4833   0.000196331 
  5135.3494    5194.0907    4464.4821   0.0001949748 
  5142.6448    5145.5398    4469.5425   0.0001949624 
  5124.0441    5133.2916    4474.6638   0.0001950325 
  5270.9475    5157.4399    4479.8455   0.0001895652 
  5376.7451    5219.7735    4485.0868   0.0001851316 
  5471.7593    5323.7218    4490.3871   0.0001832134 
  5668.1035    5473.3051    4495.7455   0.0001774 
  5939.1276    5671.6576    4501.1615   0.0001687026 
  6350.5189    5918.6733    4506.6342   0.0001576661 
  6767.5046    6207.8884    4512.1629   0.0001480549 
  7335.7921    6521.9521    4517.7468   0.0001364613 
  7713.9511    6826.2684    4523.3851   0.0001295753 
  7971.7212    7066.3888    4529.0769   0.0001235434 
  8001.7525    7180.1373    4534.8214   0.0001219762 
  7563.0454    7131.1127    4540.6179   0.0001302667 
  7127.6645    6935.7526    4546.4653   0.0001386874 
  6620.9321    6650.479     4552.3628   0.0001488457 
  6168.16      6335.3168    4558.3095   0.0001607714 
  5794.5124    6032.4726    4564.3045   0.0001711339 
  5445.5708    5764.8614    4570.3468   0.000181662 
  5377.7081    5541.835     4576.4356   0.0001826364 
  5196.7029    5364.5031    4582.5697   0.0001896641 
  5141.4613    5228.958     4588.7483   0.0001922177 
  5038.3317    5128.7921    4594.9703   0.0001967572 
  4942.1469    5056.7817    4601.2347   0.0001988787 
  4881.3733    5006.0796    4607.5404   0.0001964712 
  4818.0857    4970.9411    4613.8866   0.000206807 
  4890.8852    4946.9032    4620.272    0.0002047839 
  4880.4365    4930.7676    4626.6956   0.0002048839 
  4785.0146    4920.3604    4633.1563   0.0002091051 
  4864.7907    4914.2641    4639.6531   0.0002050786 
  4800.6991    4911.414     4646.1847   0.0002072586 
  4821.3497    4911.6042    4652.7501   0.0002068426 
  4800.1841    4914.3296    4659.3482   0.0002082182 
  4797.7399    4919.41      4665.9777   0.0002073797 
  4815.3168    4926.7793    4672.6376   0.0002064446 
  4796.1786    4936.4706    4679.3266   0.0002082331 
  4861.7259    4948.6245    4686.0435   0.0002068582 
  4876.6244    4963.5204    4692.7872   0.0002048343 
  4896.5928    4981.6349    4699.5565   0.0002046496 
  4893.9268    5003.7496    4706.3501   0.0002041714 
  4928.5477    5031.0936    4713.1667   0.0002029656 
  4994.5048    5065.577     4720.0052   0.0001991322 
  5087.675     5110.0174    4726.8643   0.0001957648 
  5114.127     5168.3937    4733.7428   0.0001954811 
  5121.3216    5245.967     4740.6393   0.0001954989 
  5252.5189    5349.094     4747.5526   0.0001896862 
  5482.9764    5484.799     4754.4814   0.0001815816 
  5743.89      5659.7516    4761.4244   0.0001742137 
  5879.4793    5878.8213    4768.3803   0.000170442 
  6146.05      6143.1651    4775.3477   0.0001623001 
  6564.5       6447.2754    4782.3255   0.0001527583 
  7092.0733    6775.1988    4789.3122   0.0001407783 
  7468.1953    7094.8295    4796.3065   0.0001345331 
  7720.0676    7354.8411    4803.3071   0.0001297105 
  7750.9661    7494.8828    4810.3126   0.0001290175 
  7391.0849    7475.5975    4817.3217   0.0001350243 
  6897.27      7306.8146    4824.333    0.0001445052 
  6533.7391    7039.9971    4831.3452   0.0001524978 
  6180.1411    6735.0089    4838.3569   0.0001615473 
  5945.9175    6436.6267    4845.3667   0.0001686306 
  5734.8811    6171.0665    4852.3733   0.0001738245 
  5636.4105    5950.5505    4859.3753   0.000176246 
  5587.7148    5778.8263    4866.3713   0.0001784556 
  5539.7244    5654.7427    4873.36     0.0001806244 
  5467.2376    5574.7046    4880.3399   0.0001825762 
  5486.0157    5534.6143    4887.3096   0.0001814119 
  5615.0383    5530.834     4894.2679   0.0001778005 
  5650.0304    5560.77      4901.2132   0.0001759044 
  5791.6161    5622.8793    4908.1443   0.0001725426 
  5968.5823    5715.5593    4915.0597   0.0001671313 
  6248.9033    5836.2407    4921.958    0.0001601001 
  6639.4263    5979.4821    4928.8379   0.0001505797 
  6952.3644    6134.7603    4935.698    0.0001429995 
  7168.1116    6283.4982    4942.5368   0.0001402533 
  7360.9114    6398.3201    4949.3531   0.0001353329 
  7229.6556    6449.9244    4956.1453   0.0001385926 
  6904.4671    6422.733     4962.9122   0.0001450015 
  6626.8923    6326.0833    4969.6524   0.0001506014 
  6430.6549    6187.1299    4976.3644   0.0001543441 
  5952.7289    6034.5231    4983.047    0.0001681817 
  5749.5456    5888.7968    4989.6988   0.0001736772 
  5566.6214    5761.7891    4996.3184   0.0001795124 
  5525.7166    5659.0586    5002.9044   0.0001800674 
  5451.8776    5582.452     5009.4555   0.000183423 
  5411.4297    5531.7775    5015.9703   0.0001838387 
  5371.9431    5505.9683    5022.4476   0.0001848997 
  5377.5285    5503.889     5028.8859   0.0001857683 
  5337.847     5524.7949    5035.284    0.0001877659 
  5449.1509    5568.3531    5041.6406   0.0001837671 
  5527.6831    5634.3695    5047.9542   0.0001806243 
  5636.1237    5722.0954    5054.2237   0.0001767931 
  5705.2792    5829.2706    5060.4477   0.0001747545 
  5899.5023    5950.7384    5066.6249   0.0001689734 
  6091.1258    6076.3903    5072.7541   0.0001643041 
  6192.7673    6189.4299    5078.834    0.0001614288 
  6266.4595    6267.3389    5084.8633   0.0001557895 
  6060.7073    6289.9626    5090.8408   0.0001609398 
  6065.6241    6251.6525    5096.7652   0.0001619742 
  5784.003     6165.5993    5102.6354   0.0001701611 
  5649.7868    6054.4082    5108.45     0.0001749319 
  5527.7102    5938.5748    5114.2079   0.0001769615 
  5451.3113    5831.7549    5119.9079   0.0001807079 
  5416.7243    5741.4702    5125.5488   0.0001827957 
  5385.7709    5671.1306    5131.1295   0.0001823251 
  5344.4607    5622.1213    5136.6487   0.000184146 
  5321.5194    5594.2347    5142.1054   0.0001849785 
  5395.0175    5586.9514    5147.4983   0.0001821265 
  5415.4907    5599.8332    5152.8265   0.0001793181 
  5424.0121    5632.7069    5158.0887   0.0001807496 
  5556.5756    5685.5496    5163.284    0.0001788156 
  5710.7634    5758.0927    5168.4112   0.000174413 
  5801.4816    5849.0717    5173.4692   0.0001712945 
  6084.5521    5955.3263    5178.4571   0.0001638391 
  6226.9226    6070.2974    5183.3737   0.0001592296 
  6467.0971    6182.2424    5188.2181   0.0001539406 
  6633.9657    6273.5359    5192.9894   0.0001500656 
  6564.3607    6324.3711    5197.6864   0.0001516843 
  6425.8246    6322.6145    5202.3083   0.0001548317 
  6307.488     6272.1289    5206.8541   0.0001581729 
  6085.8314    6190.1282    5211.3228   0.0001639953 
  5837.112     6096.7608    5215.7137   0.0001725653 
  5794.6242    6007.8451    5220.0257   0.0001724039 
  5688.3128    5933.4832    5224.258    0.0001753773 
  5630.7939    5879.7502    5228.4098   0.0001768186 
  5630.6353    5850.5243    5232.4802   0.0001766485 
  5688.3253    5848.7866    5236.4683   0.0001748004 
  5721.8042    5877.5282    5240.3735   0.0001743042 
  5855.5303    5940.1538    5244.1949   0.0001695137 
  5986.9399    6040.44      5247.9318   0.0001665675 
  6121.1284    6182.1051    5251.5834   0.0001635103 
  6379.6694    6367.654     5255.149    0.0001564093 
  6656.0896    6596.8946    5258.628    0.0001497412 
  7034.9835    6864.7744    5262.0196   0.0001412964 
  7577.7538    7157.9909    5265.3231   0.0001311159 
  7997.3021    7450.9804    5268.538    0.0001253274 
  8303.6465    7702.3613    5271.6637   0.000120574 
  8337.0004    7859.981     5274.6995   0.000120103 
  8079.185     7881.7158    5277.6449   0.0001238468 
  7566.4457    7761.7908    5280.4993   0.0001314535 
  7026.1718    7534.8766    5283.2622   0.0001422397 
  6731.4562    7253.2748    5285.9332   0.0001472181 
  6371.1631    6962.0723    5288.5116   0.0001571458 
  6203.4949    6690.6895    5290.9971   0.000159597 
  5943.2738    6455.0875    5293.3893   0.0001676619 
  5924.1882    6261.8646    5295.6877   0.0001679052 
  5820.822     6111.968     5297.8919   0.0001708484 
  5762.2868    6002.9832    5300.0015   0.0001732849 
  5694.3064    5930.8087    5302.0163   0.0001747896 
  5609.4195    5890.9157    5303.9359   0.0001781214 
  5620.0902    5878.9569    5305.7599   0.0001773062 
  5750.4096    5891.1231    5307.4883   0.0001733326 
  5669.5304    5923.8757    5309.1205   0.0001757621 
  5780.187     5973.5008    5310.6566   0.0001728513 
  5925.2316    6035.1691    5312.0962   0.0001683931 
  5936.9354    6101.6829    5313.4392   0.0001681829 
  5983.1418    6162.3709    5314.6853   0.0001671303 
  6070.8029    6203.6016    5315.8346   0.0001641458 
  5976.4176    6213.2844    5316.8869   0.0001669682 
  5878.2948    6187.612     5317.8421   0.000168714 
  5845.7446    6133.6071    5318.7001   0.0001713929 
  5717.3992    6064.2973    5319.4609   0.0001737914 
  5723.0399    5992.1681    5320.1245   0.0001749543 
  5651.8783    5926.0173    5320.691    0.0001755819 
  5550.5835    5871.1914    5321.1603   0.0001794639 
  5595.472     5830.7235    5321.5325   0.0001783791 
  5658.3081    5806.3297    5321.8078   0.0001760719 
  5693.6863    5799.1124    5321.9861   0.000175299 
  5673.1501    5809.9278    5322.0677   0.0001755252 
  5821.5801    5839.5911    5322.0528   0.0001709025 
  5813.2812    5888.8644    5321.9414   0.0001704514 
  5970.6168    5958.1699    5321.7338   0.0001665997 
  6071.2992    6047.1079    5321.4303   0.0001647966 
  6215.0642    6153.715     5321.031    0.0001604463 
  6509.7008    6273.3055    5320.5364   0.0001533957 
  6652.7664    6397.029     5319.9466   0.0001503887 
  6830.2675    6510.2224    5319.262    0.0001465189 
  6914.4621    6593.922     5318.483    0.0001443233 
  6910.4263    6630.4133    5317.6099   0.0001442407 
  6764.1341    6613.931     5316.6431   0.0001476526 
  6629.2973    6554.9208    5315.5831   0.0001473969 
  6534.3995    6473.5841    5314.4303   0.0001494742 
  6438.372     6390.1818    5313.1851   0.0001522505 
  6347.8793    6320.2953    5311.8481   0.0001550611 
  6414.9494    6275.1811    5310.4198   0.0001532778 
  6534.0609    6263.4944    5308.9007   0.0001508392 
  6572.8699    6293.1652    5307.2913   0.0001500858 
  6727.5156    6372.3877    5305.5922   0.0001463996 
  6957.2909    6510.0005    5303.8041   0.0001417422 
  7188.1252    6715.2242    5301.9276   0.0001358724 
  7610.1995    6996.2609    5299.9633   0.0001280877 
  8089.3606    7358.6862    5297.9118   0.0001207908 
  8762.1862    7802.5377    5295.774    0.0001116874 
  9472.9154    8318.6191    5293.5504   0.0001050722 
  10207.85     8883.2052    5291.2418   0.0000977522 
  11106.496    9450.1561    5288.849    0.0000894288 
  11749.512    9945.49      5286.3727   0.0000846404 
  12017.732    10273.7254   5283.8138   0.000082883 
  11422.571    10351.5503   5281.173    0.0000868573 
  10722.596    10155.5484   5278.4512   0.0000928438 
  9805.6203    9738.4245    5275.6492   0.0001018193 
  8899.6013    9194.0561    5272.768    0.0001117991 
  8068.7127    8611.2491    5269.8083   0.0001234451 
  7486.7796    8051.8698    5266.7712   0.0001337092 
  7153.9735    7551.1584    5263.6574   0.0001397081 
  6945.1352    7125.5737    5260.4681   0.0001434429 
  6697.2971    6778.8043    5257.2041   0.0001484731 
  6430.2852    6506.789     5253.8665   0.0001543674 
  6280.0877    6300.929     5250.4561   0.0001577633 
  6258.0018    6150.5796    5246.9742   0.0001592252 
  6148.7553    6045.025     5243.4216   0.0001616999 
  6157.9736    5974.4511    5239.7994   0.000161132 
  6060.7821    5930.3295    5236.1088   0.0001644994 
  6048.0208    5906.3037    5232.3508   0.0001647487 
  6035.9644    5896.2848    5228.5264   0.0001647135 
  6077.6195    5894.7345    5224.6368   0.0001635717 
  6053.5303    5895.8446    5220.6832   0.0001643279 
  6081.4133    5893.8234    5216.6666   0.0001640893 
  6107.9271    5884.5755    5212.5883   0.0001619893 
  6050.4196    5867.6434    5208.4493   0.0001649395 
  5962.3131    5846.3749    5204.251    0.0001673271 
  5935.9596    5826.0018    5199.9944   0.0001677787 
  5914.0972    5811.7822    5195.6808   0.0001692595 
  5910.7703    5808.4193    5191.3114   0.0001690565 
  5926.8771    5820.4117    5186.8875   0.0001681188 
  6015.7337    5852.5934    5182.4103   0.0001652925 
  6087.1712    5910.5183    5177.881    0.0001631511 
  6206.8728    6000.4523    5173.3009   0.0001601829 
  6273.7816    6129.1316    5168.6714   0.0001579532 
  6476.8441    6302.9646    5163.9936   0.0001537699 
  6632.8271    6526.8742    5159.2689   0.0001498762 
  7046.8668    6802.7624    5154.4987   0.0001411068 
  7384.8919    7127.188     5149.6841   0.0001348297 
  7660.8939    7488.8057    5144.8266   0.000130008 
  8187.635     7864.0218    5139.9274   0.0001215262 
  8727.3072    8212.611     5134.988    0.000113944 
  8897.9976    8478.0083    5130.0096   0.0001118854 
  8889.9563    8601.1824    5124.9936   0.0001123593 
  8456.2117    8549.5554    5119.9414   0.0001181394 
  7902.1018    8337.8362    5114.8544   0.0001261852 
  7411.9539    8018.5165    5109.7338   0.000134096 
  6953.2772    7652.6516    5104.5812   0.0001426299 
  6632.4582    7289.1381    5099.3978   0.0001507277 
  6516.6815    6959.4933    5094.1851   0.0001521163 
  6373.4045    6681.6986    5088.9445   0.0001565997 
  6289.6207    6464.7627    5083.6773   0.0001578307 
  6227.4318    6312.0036    5078.3849   0.0001601927 
  6182.121     6223.3995    5073.0688   0.0001606639 
  6317.9319    6196.8451    5067.7304   0.0001572992 
  6341.8575    6228.8497    5062.3709   0.0001575683 
  6501.0203    6314.8574    5056.992    0.000152662 
  6634.2229    6448.6271    5051.5949   0.0001495766 
  6990.1334    6621.0673    5046.1811   0.0001419806 
  7193.0373    6818.1021    5040.7519   0.0001385684 
  7528.4371    7017.6286    5035.3089   0.0001316979 
  7716.2272    7187.8273    5029.8533   0.0001287408 
  7670.9318    7290.5183    5024.3866   0.0001301089 
  7440.8668    7294.7215    5018.9102   0.000134218 
  7284.3446    7193.6285    5013.4254   0.0001363407 
  6801.153     7008.8086    5007.9338   0.0001461416 
  6426.1089    6776.4209    5002.4366   0.0001549438 
  6155.2642    6530.4537    4996.9353   0.0001616496 
  5977.1865    6294.942     4991.4313   0.0001671101 
  5864.3643    6084.0443    4985.9259   0.0001657046 
  5634.2249    5904.9001    4980.4205   0.0001746245 
  5639.0915    5759.8034    4974.9164   0.000174704 
  5528.5776    5648.0402    4969.4152   0.0001768274 
  5458.1435    5567.0765    4963.918    0.0001807947 
  5473.3       5513.385     4958.4263   0.0001812031 
  5383.1317    5483.1102    4952.9414   0.0001843458 
  5455.9185    5472.3109    4947.4646   0.0001811989 
  5463.1145    5477.0171    4941.9973   0.0001799754 
  5449.6484    5492.9958    4936.5408   0.0001820129 
  5554.4778    5515.1806    4931.0964   0.0001785891 
  5553.166     5537.1207    4925.6655   0.0001790145 
  5521.6897    5551.0584    4920.2492   0.000180113 
  5511.4183    5549.7219    4914.849    0.000179504 
  5452.7299    5529.5921    4909.466    0.0001823954 
  5430.0676    5492.8878    4904.1015   0.0001835136 
  5336.7837    5446.0491    4898.7569   0.0001865837 
  5291.5669    5396.3751    4893.4333   0.0001879226 
  5295.2633    5349.8616    4888.1319   0.00018846 
  5239.8808    5310.5143    4882.8541   0.0001895542 
  5295.1445    5281.7226    4877.6009   0.0001880858 
  5275.9506    5265.4273    4872.3736   0.0001886081 
  5320.2242    5263.3305    4867.1734   0.0001872039 
  5378.6361    5276.837     4862.0014   0.0001854482 
  5429.3671    5306.9663    4856.8588   0.0001833568 
  5551.7824    5354.2166    4851.7468   0.000179634 
  5672.9189    5418.2797    4846.6663   0.0001752193 
  5850.1189    5497.5383    4841.6187   0.0001698287 
  6040.8264    5588.3803    4836.6048   0.000164847 
  6215.715     5684.1901    4831.6259   0.0001593091 
  6445.3409    5774.1413    4826.683    0.0001541426 
  6528.5749    5843.2908    4821.7772   0.000152083 
  6483.2778    5875.7337    4816.9094   0.0001538829 
  6337.9301    5861.6495    4812.0806   0.0001561211 
  6051.9725    5803.1649    4807.292    0.0001641744 
  5819.4925    5713.0593    4802.5444   0.0001710819 
  5526.9743    5607.5766    4797.8388   0.0001799208 
  5434.0429    5500.461     4793.1761   0.000182752 
  5322.8091    5401.0449    4788.5573   0.0001866558 
  5189.8146    5314.8464    4783.9833   0.0001913062 
  5127.9217    5244.7861    4779.4549   0.0001950963 
  5167.2588    5191.9898    4774.9731   0.000193322 
  5105.9474    5156.4564    4770.5387   0.0001953706 
  5058.5397    5137.437     4766.1524   0.0001966945 
  5101.6353    5133.6764    4761.8152   0.0001952183 
  5185.7261    5143.5384    4757.5277   0.0001916215 
  5180.2982    5164.9639    4753.2908   0.0001917958 
  5228.3784    5195.2648    4749.1052   0.0001902775 
  5329.2621    5230.7103    4744.9717   0.0001862835 
  5355.152     5266.0135    4740.8909   0.0001857199 
  5382.0107    5294.1667    4736.8635   0.0001847834 
  5369.5199    5307.6969    4732.8901   0.0001848491 
  5294.4407    5301.5806    4728.9715   0.000187617 
  5310.0589    5276.0755    4725.1083   0.0001880794 
  5132.0819    5236.4398    4721.3009   0.000194236 
  5059.6124    5190.3396    4717.5501   0.0001964227 
  4975.7405    5144.4846    4713.8564   0.0002003366 
  4967.3852    5103.9047    4710.2202   0.0002005301 
  4969.6267    5072.061     4706.6421   0.0002004376 
  4947.1545    5051.3294    4703.1226   0.0002013062 
  4922.727     5043.4318    4699.6622   0.0002015664 
  4995.5547    5049.5741    4696.2612   0.000198962 
  5025.9842    5070.5232    4692.9202   0.0001982989 
  5064.4377    5106.534     4689.6394   0.0001960745 
  5156.8809    5157.1026    4686.4193   0.0001936365 
  5289.8806    5220.7357    4683.2602   0.0001881138 
  5383.3346    5294.3818    4680.1624   0.0001845608 
  5464.7968    5372.698     4677.1263   0.000180969 
  5574.015     5447.2016    4674.152    0.0001783062 
  5658.4794    5506.0725    4671.24     0.0001761964 
  5621.3257    5536.4941    4668.3903   0.0001767064 
  5535.1818    5529.7836    4665.6032   0.000179778 
  5356.3966    5486.3132    4662.8789   0.0001853416 
  5240.3972    5415.1888    4660.2176   0.000189569 
  5070.0334    5329.108     4657.6193   0.0001954063 
  4970.1782    5239.2591    4655.0842   0.0002002025 
  4905.74      5153.3839    4652.6124   0.000202858 
  4799.9812    5076.0082    4650.2039   0.0002071313 
  4787.1318    5009.2942    4647.8589   0.0002082218 
  4773.2444    4953.8431    4645.5772   0.0002087561 
  4697.1676    4909.1605    4643.3589   0.0002115284 
  4737.6908    4874.1166    4641.204    0.0002100855 
  4699.6659    4847.2589    4639.1124   0.0002121863 
  4731.2419    4827.0643    4637.084    0.0002101931 
  4692.614     4812.1336    4635.1188   0.0002076381 
  4612.6407    4801.2757    4633.2166   0.0002133477 
  4609.6566    4793.564     4631.3773   0.0002143282 
  4656.9812    4788.3295    4629.6008   0.0002119515 
  4620.065     4785.0497    4627.8867   0.0002136592 
  4612.1377    4783.6476    4626.235    0.0002140665 
  4627.6863    4783.9691    4624.6453   0.0002140188 
  4676.093     4786.1054    4623.1175   0.0002114516 
  4601.0805    4790.3222    4621.6512   0.000215219 
  4611.2315    4797.0872    4620.2462   0.0002150131 
  4667.6471    4807.1035    4618.902    0.0002126341 
  4628.028     4821.3542    4617.6185   0.0002139253 
  4724.915     4841.1129    4616.3952   0.0002103023 
  4772.7247    4867.9219    4615.2317   0.0002079639 
  4815.5206    4903.5096    4614.1277   0.0002068921 
  4807.3026    4949.594     4613.0826   0.0002066636 
  4879.9845    5007.6737    4612.0961   0.0002040266 
  4953.6276    5078.6719    4611.1676   0.0002009602 
  5024.3926    5162.5428    4610.2968   0.0001980222 
  5109.0871    5257.7724    4609.483    0.0001942822 
  5247.8526    5360.5977    4608.7258   0.0001899072 
  5415.2113    5464.2       4608.0245   0.0001843451 
  5461.4312    5557.8848    4607.3787   0.0001817393 
  5472.0598    5627.8345    4606.7878   0.0001824108 
  5509.2688    5660.9946    4606.2511   0.0001806582 
  5367.9893    5651.3666    4605.768    0.0001854459 
  5342.9119    5603.8489    4605.3379   0.0001869544 
  5160.7387    5531.5956    4604.9601   0.0001923208 
  5087.2757    5449.8589    4604.6339   0.0001944624 
  5063.8544    5371.5246    4604.3587   0.0001962247 
  5008.4542    5306.046     4604.1337   0.0001985302 
  5062.4169    5259.9394    4603.9583   0.0001962718 
  5080.0051    5237.7031    4603.8316   0.0001960879 
  5166.2982    5242.4084    4603.7528   0.000192347 
  5138.9302    5275.8917    4603.7214   0.0001933802 
  5278.0677    5338.7845    4603.7363   0.0001885067 
  5409.6805    5430.2678    4603.7969   0.0001841316 
  5507.8018    5547.5973    4603.9023   0.0001803191 
  5751.8919    5685.3463    4604.0516   0.0001725869 
  6035.2023    5834.9128    4604.2441   0.0001653498 
  6211.0316    5982.0526    4604.4789   0.0001607498 
  6326.6293    6106.9989    4604.755    0.000157786 
  6385.2129    6186.8521    4605.0717   0.0001559928 
  6229.7731    6203.509     4605.4279   0.0001601751 
  5998.5379    6152.8186    4605.8228   0.0001658003 
  5771.4671    6047.0786    4606.2555   0.0001722928 
  5552.2922    5908.014     4606.725    0.0001786194 
  5433.7659    5757.5016    4607.2305   0.0001831171 
  5292.2449    5612.2618    4607.7708   0.0001877712 
  5260.0247    5483.3508    4608.3451   0.0001883839 
  5164.8246    5377.3944    4608.9524   0.0001922219 
  5182.9112    5297.8661    4609.5917   0.0001917329 
  5139.4342    5246.0922    4610.262    0.000194267 
  5241.1649    5221.7046    4610.9623   0.0001899359 
  5252.9444    5223.0554    4611.6916   0.0001890115 
  5356.1312    5247.44      4612.4488   0.0001864645 
  5400.6772    5291.0446    4613.2331   0.000183837 
  5585.6263    5348.7125    4614.0432   0.0001783643 
  5742.1618    5413.3643    4614.8783   0.0001739043 
  5875.0175    5475.379     4615.7372   0.0001689387 
  5917.723     5522.9892    4616.6189   0.000168678 
  5908.8321    5544.7134    4617.5223   0.0001680081 
  5854.058     5533.9849    4618.4465   0.0001697914 
  5608.254     5492.5662    4619.3902   0.0001774087 
  5449.3416    5429.4254    4620.3525   0.0001824251 
  5359.9582    5356.0993    4621.3324   0.0001859811 
  5275.8729    5282.7968    4622.3286   0.0001886725 
  5180.8652    5216.9942    4623.3402   0.0001916994 
  5066.8056    5163.6498    4624.3661   0.0001962189 
  5132.4968    5125.9213    4625.4051   0.0001940494 
  5104.453     5105.5983    4626.4564   0.0001945266 
  5127.1091    5103.429     4627.5186   0.0001939431 
  5189.8608    5119.2226    4628.5908   0.0001913209 
  5277.1955    5152.0634    4629.672    0.0001878889 
  5370.296     5199.9081    4630.7609   0.000185395 
  5458.2602    5259.5417    4631.8566   0.0001824111 
  5570.4014    5326.0217    4632.958    0.0001788344 
  5674.9097    5392.179     4634.0639   0.0001752601 
  5681.256     5448.3915    4635.1735   0.0001749842 
  5792.4661    5483.9857    4636.2855   0.0001721412 
  5721.2753    5490.8336    4637.3989   0.0001739726 
  5584.3495    5467.4268    4638.5126   0.0001781385 
  5444.7114    5419.7626    4639.6257   0.0001825759 
  5313.7396    5358.1125    4640.7371   0.0001881684 
  5160.2191    5292.8631    4641.8456   0.0001930981 
  5158.0428    5232.2232    4642.9504   0.0001926814 
  5107.6248    5182.0071    4644.0503   0.0001950188 
  5145.2227    5146.0412    4645.1444   0.0001931244 
  5143.7962    5126.7483    4646.2315   0.0001937937 
  5155.6174    5125.4603    4647.3108   0.000192983 
  5213.3917    5142.5115    4648.3812   0.0001900026 
  5288.269     5177.3297    4649.4417   0.0001882969 
  5406.6291    5228.2709    4650.4914   0.0001831936 
  5506.4701    5292.4196    4651.5292   0.0001805569 
  5701.9288    5365.1645    4652.5542   0.000173548 
  5831.7283    5439.5114    4653.5655   0.0001710393 
  5890.8225    5505.799     4654.5621   0.0001685452 
  5951.0874    5552.4891    4655.543    0.0001672096 
  5882.3898    5569.3929    4656.5074   0.0001689566 
  5709.1932    5552.2573    4657.4544   0.0001742789 
  5521.552     5505.1109    4658.383    0.0001799907 
  5414.6926    5437.9519    4659.2923   0.0001837659 
  5283.9627    5362.145     4660.1815   0.0001880355 
  5149.5579    5287.1656    4661.0498   0.0001943732 
  5139.6223    5219.6882    4661.8962   0.0001933961 
  5067.7721    5163.8648    4662.7199   0.0001967265 
  5023.2447    5122.5072    4663.5202   0.0001988033 
  5032.7824    5096.6556    4664.2962   0.0001980114 
  5017.5083    5086.4808    4665.0471   0.0001987017 
  5028.4813    5091.316     4665.7722   0.0001977141 
  5096.8959    5109.7426    4666.4706   0.0001954434 
  5122.2977    5139.5363    4667.1417   0.0001940269 
  5193.6107    5177.5475    4667.7848   0.0001907466 
  5266.6909    5219.3521    4668.399    0.0001879877 
  5311.1845    5259.0564    4668.9837   0.0001869724 
  5355.0614    5289.5953    4669.5383   0.0001854186 
  5307.6155    5304.3607    4670.062    0.0001872308 
  5316.9212    5299.9015    4670.5542   0.0001867536 
  5188.3393    5277.7632    4671.0144   0.0001915249 
  5152.03      5243.6785    4671.4418   0.000192345 
  5072.6964    5204.9364    4671.8359   0.0001961634 
  5056.7739    5168.1715    4672.1961   0.00019563 
  5045.3466    5138.5391    4672.5219   0.0001973226 
  5043.5279    5119.8232    4672.8128   0.0001977926 
  5108.3163    5114.7039    4673.0681   0.0001956398 
  5135.1569    5124.9862    4673.2875   0.0001947416 
  5156.5716    5151.6429    4673.4704   0.0001928247 
  5329.179     5194.7629    4673.6164   0.000186601 
  5420.1454    5253.3607    4673.725    0.0001830996 
  5576.4579    5325.1656    4673.7958   0.0001777822 
  5713.4549    5406.162     4673.8285   0.0001736042 
  5909.043     5489.9837    4673.8226   0.0001679035 
  6078.5024    5567.4054    4673.7778   0.0001633948 
  6115.664     5626.733     4673.6937   0.0001625767 
  6066.361     5656.5274    4673.57     0.0001631855 
  5918.3658    5650.165     4673.4065   0.0001678363 
  5697.1489    5609.3671    4673.2029   0.0001749456 
  5450.567     5543.2545    4672.9588   0.0001820484 
  5369.2795    5463.9924    4672.6741   0.0001846558 
  5222.303     5382.6176    4672.3485   0.0001906612 
  5148.6417    5307.3982    4671.982    0.0001932012 
  5105.2956    5243.8814    4671.5742   0.000194689 
  5065.3614    5195.4708    4671.125    0.000197247 
  5102.0707    5164.0373    4670.6343   0.0001949383 
  5120.7779    5150.1525    4670.1021   0.0001936827 
  5133.235     5153.3465    4669.5282   0.0001935499 
  5149.9789    5172.192     4668.9125   0.0001937826 
  5312.2924    5204.2475    4668.255    0.0001868843 
  5384.3709    5245.9834    4667.5557   0.0001847128 
  5459.0207    5292.407     4666.8146   0.0001820641 
  5553.7396    5336.8269    4666.0317   0.0001789592 
  5597.5016    5371.1867    4665.2071   0.0001775752 
  5590.8396    5387.7493    4664.3407   0.000178075 
  5481.1369    5382.1043    4663.4328   0.0001809389 
  5382.3743    5355.3303    4662.4833   0.0001843678 
  5235.1073    5313.4127    4661.4925   0.0001899679 
  5077.4967    5264.3979    4660.4604   0.0001954219 
  5062.9815    5215.8207    4659.3873   0.0001954363 
  5052.9178    5173.5134    4658.2733   0.0001966514 
  4997.5527    5141.6194    4657.1186   0.0001980829 
  4984.2758    5122.9413    4655.9235   0.0002000246 
  4985.9021    5119.1898    4654.6882   0.0001990404 
  5028.7211    5131.15      4653.413    0.0001976932 
  5099.1226    5158.6642    4652.0982   0.0001948386 
  5148.0001    5200.5535    4650.744    0.0001928966 
  5215.4614    5254.5153    4649.3509   0.0001909263 
  5287.8324    5316.7705    4647.9191   0.000187801 
  5422.6175    5381.6505    4646.449    0.0001830744 
  5506.6262    5441.292     4644.941    0.0001805499 
  5493.3716    5486.176     4643.3955   0.0001821491 
  5523.1084    5507.5325    4641.813    0.000180383 
  5485.898     5500.927     4640.1938   0.0001809411 
  5348.186     5468.6184    4638.5385   0.0001856036 
  5252.029     5418.7753    4636.8475   0.0001891719 
  5210.1366    5361.5447    4635.1213   0.0001909972 
  5208.9737    5306.2851    4633.3604   0.0001902965 
  5159.0502    5260.297     4631.5654   0.0001922529 
  5160.9193    5228.868     4629.7368   0.0001919054 
  5116.4789    5215.6162    4627.8751   0.0001944247 
  5279.9199    5222.8096    4625.9809   0.0001878941 
  5421.557     5251.4022    4624.0549   0.0001830109 
  5442.1473    5300.9741    4622.0977   0.0001824325 
  5633.1777    5369.6427    4620.1098   0.0001769458 
  5797.845     5453.6929    4618.0919   0.000170989 
  6063.3498    5547.0864    4616.0446   0.0001645555 
  6271.4524    5640.8011    4613.9687   0.0001589519 
  6420.423     5722.4893    4611.8649   0.0001548996 
  6436.6859    5777.9209    4609.7337   0.0001543136 
  6293.759     5794.8335    4607.5759   0.0001588295 
  6132.4567    5768.2241    4605.3923   0.0001625228 
  5866.5996    5702.8815    4603.1836   0.0001693363 
  5549.0476    5610.8407    4600.9505   0.0001795327 
  5450.3557    5506.002     4598.6937   0.0001823762 
  5298.1052    5400.2454    4596.4141   0.0001879869 
  5143.2405    5302.1166    4594.1125   0.0001928391 
  5087.0949    5217.0996    4591.7896   0.0001952714 
  4961.7069    5148.3939    4589.4461   0.0001996583 
  5004.9894    5097.356     4587.0831   0.0001989186 
  4982.0216    5063.9957    4584.7011   0.0001993079 
  4990.2024    5047.2028    4582.3012   0.0001993175 
  5026.9767    5044.9106    4579.884    0.0001978764 
  5059.0578    5054.1983    4577.4506   0.0001962722 
  5161.0424    5071.1518    4575.0016   0.0001916519 
  5192.7664    5090.8242    4572.538    0.0001918245 
  5245.6572    5107.1903    4570.0606   0.0001896317 
  5206.6116    5114.3534    4567.5703   0.0001904512 
  5094.421     5107.6759    4565.068    0.0001951903 
  5044.2437    5085.9594    4562.5546   0.0001980707 
  4922.756     5051.7028    4560.0309   0.0002033417 
  4862.4772    5009.6291    4557.4978   0.0002042194 
  4766.5371    4964.7158    4554.9562   0.0002093897 
  4711.5542    4920.9929    4552.4071   0.0002105681 
  4625.7684    4881.2915    4549.8513   0.0002150451 
  4690.658     4847.3633    4547.2897   0.0002114325 
  4665.735     4820.1668    4544.7232   0.0002124668 
  4681.0791    4800.0447    4542.1528   0.0002124057 
  4627.2807    4786.8512    4539.5793   0.0002149696 
  4639.3227    4780.0557    4537.0036   0.0002136702 
  4644.2692    4778.7627    4534.4266   0.0002137114 
  4666.3491    4781.7599    4531.8493   0.0002136039 
  4729.4679    4787.4784    4529.2726   0.0002105807 
  4653.5838    4793.9814    4526.6973   0.000212817 
  4737.6071    4799.103     4524.1243   0.0002104701 
  4661.4161    4800.8875    4521.5546   0.0002130285 
  4716.4889    4798.3157    4518.989    0.0002105718 
  4681.3244    4791.8045    4516.4284   0.000212876 
  4643.8001    4783.0688    4513.8738   0.0002137184 
  4630.6823    4774.4533    4511.3259   0.0002150639 
  4643.6214    4768.3188    4508.7857   0.0002138884 
  4622.6308    4766.705     4506.254    0.0002145298 
  4694.322     4771.2761    4503.7317   0.000211977 
  4712.8802    4783.3287    4501.2196   0.0002106373 
  4763.7016    4803.7414    4498.7187   0.0002088955 
  4797.593     4832.944     4496.2297   0.0002069695 
  4814.6687    4870.7667    4493.7534   0.0002064976 
  4879.2661    4916.2938    4491.2908   0.0002040357 
  5041.8118    4967.6425    4488.8425   0.0001971872 
  5137.8765    5021.5495    4486.4095   0.0001930884 
  5263.8897    5073.3252    4483.9925   0.0001882357 
  5256.3834    5116.5106    4481.5923   0.0001886695 
  5241.8751    5144.0615    4479.2097   0.0001885262 
  5210.3756    5150.5245    4476.8454   0.0001909086 
  5089.6945    5134.5379    4474.5002   0.0001941107 
  5049.3441    5099.618     4472.1748   0.0001967101 
  4919.5152    5052.4669    4469.87     0.0002021045 
  4852.0221    5000.378     4467.5865   0.0002051137 
  4820.129     4949.4721    4465.3249   0.0002067093 
  4765.6913    4904.2338    4463.086    0.0002082627 
  4813.5332    4867.6043    4460.8704   0.000205896 
  4733.1693    4841.322     4458.6788   0.0002098841 
  4776.4879    4826.1688    4456.5119   0.0002087 
  4785.2549    4822.0947    4454.3702   0.0002079005 
  4838.2066    4828.3264    4452.2543   0.0002058036 
  4902.1156    4843.354     4450.165    0.0002034561 
  4923.4381    4864.8794    4448.1026   0.0002013653 
  4984.4815    4889.746     4446.0679   0.0001992787 
  5065.2747    4913.8731    4444.0614   0.0001960883 
  5008.2402    4932.6354    4442.0834   0.0001983962 
  5070.0665    4941.934     4440.1347   0.0001952997 
  4981.3976    4939.7852    4438.2157   0.0001995679 
  4946.0166    4927.3638    4436.3268   0.0002009137 
  4906.363     4908.5408    4434.4684   0.0002014264 
  4813.5423    4888.4084    4432.6412   0.0002059491 
  4860.3668    4871.8821    4430.8453   0.0002041099 
  4805.0217    4863.077     4429.0813   0.0002070819 
  4869.8447    4865.1501    4427.3495   0.0002039134 
  4870.4647    4880.344     4425.6502   0.0002038934 
  4989.0385    4910.039     4423.9838   0.0001993015 
  5034.1875    4954.641     4422.3507   0.0001975504 
  5136.8436    5013.395     4420.751    0.0001930775 
  5292.7472    5084.3787    4419.185    0.0001884696 
  5462.9691    5163.7292    4417.6531   0.0001825605 
  5595.4908    5245.5107    4416.1554   0.0001776042 
  5771.2923    5321.2021    4414.6921   0.0001719652 
  5786.0753    5380.0915    4413.2635   0.0001715972 
  5760.0989    5411.3086    4411.8696   0.0001724434 
  5582.8965    5407.5223    4410.5106   0.0001784996 
  5407.4791    5368.2922    4409.1866   0.0001839148 
  5221.0575    5300.1359    4407.8978   0.0001892653 
  5015.431     5213.3442    4406.6441   0.0001975987 
  4927.091     5118.1747    4405.4256   0.0002009621 
  4847.1583    5022.7786    4404.2424   0.0002041605 
  4768.2582    4932.6594    4403.0943   0.0002086718 
  4666.7193    4851.1523    4401.9815   0.0002133489 
  4659.8237    4779.9543    4400.9039   0.0002125811 
  4636.9379    4719.564     4399.8613   0.0002136842 
  4594.4688    4669.6735    4398.8538   0.0002161125 
  4555.1839    4629.3778    4397.8811   0.0002175018 
  4518.9165    4597.4628    4396.9431   0.0002197183 
  4521.1152    4572.5956    4396.0397   0.0002191337 
  4475.7489    4553.4755    4395.1706   0.0002234331 
  4462.4855    4538.9566    4394.3357   0.0002242657 
  4439.5787    4528.0873    4393.5347   0.0002240551 
  4435.4675    4520.1486    4392.7674   0.000224557 
  4415.5716    4514.6487    4392.0334   0.0002254244 
  4423.3039    4511.3002    4391.3325   0.0002248799 
  4403.7756    4509.9965    4390.6643   0.0002246479 
  4415.2751    4510.7714    4390.0285   0.0002248909 
  4444.0914    4513.7615    4389.4247   0.0002237426 
  4384.7615    4519.1705    4388.8525   0.0002266675 
  4463.3954    4527.2152    4388.3114   0.0002223603 
  4474.9013    4538.0612    4387.8011   0.0002214838 
  4465.3366    4551.8238    4387.321    0.0002224718 
  4469.7854    4568.4014    4386.8707   0.0002222595 
  4515.5945    4587.48      4386.4497   0.0002197608 
  4495.1099    4608.411     4386.0573   0.0002214323 
  4541.8366    4630.0968    4385.6931   0.0002188085 
  4563.9746    4650.8798    4385.3565   0.0002176074 
  4551.53      4668.5266    4385.0469   0.0002176955 
  4606.6399    4680.5756    4384.7636   0.000216608 
  4563.9808    4685.0625    4384.5061   0.0002181191 
  4562.9588    4681.3976    4384.2736   0.0002174719 
  4497.5767    4670.7084    4384.0655   0.0002199127 
  4540.8948    4655.3617    4383.881    0.0002191502 
  4551.5981    4638.0593    4383.7195   0.0002184192 
  4495.5399    4621.1737    4383.5802   0.0002213961 
  4503.1436    4606.4952    4383.4623   0.0002208761 
  4515.886     4595.2448    4383.3651   0.0002205238 
  4505.3652    4588.1748    4383.2878   0.0002202954 
  4530.3089    4585.6349    4383.2296   0.0002200478 
  4548.7669    4587.6301    4383.1895   0.0002182226 
  4593.3446    4593.8408    4383.1668   0.0002163787 
  4624.1896    4603.6233    4383.1607   0.0002151422 
  4679.359     4615.9766    4383.1701   0.0002112693 
  4679.1984    4629.5244    4383.1943   0.0002117571 
  4762.8348    4642.5477    4383.2323   0.0002080027 
  4806.3235    4653.2326    4383.2832   0.0002066358 
  4766.8822    4660.2072    4383.346    0.0002092957 
  4712.3297    4663.1682    4383.4197   0.000210728 
  4711.1395    4663.1703    4383.5035   0.000211652 
  4669.7567    4662.3054    4383.5963   0.0002124185 
  4716.884     4663.0704    4383.6972   0.0002102379 
  4613.7683    4667.8453    4383.805    0.0002156149 
  4650.4047    4678.6204    4383.9189   0.0002144512 
  4672.4925    4696.979     4384.0377   0.0002124575 
  4763.3799    4723.9656    4384.1604   0.0002089067 
  4757.6494    4760.0795    4384.2859   0.000209025 
  4872.4604    4805.1631    4384.4133   0.00020393 
  4894.2553    4858.2132    4384.5414   0.0002029118 
  4964.5279    4917.2172    4384.6692   0.000200321 
  5099.0145    4978.8348    4384.7955   0.0001942858 
  5159.2922    5038.1298    4384.9193   0.0001928454 
  5236.0798    5088.6268    4385.0394   0.0001895953 
  5238.2776    5123.1836    4385.1548   0.0001899501 
  5142.55      5136.1062    4385.2643   0.0001926533 
  5100.84      5125.501     4385.3669   0.0001950279 
  4921.8065    5094.2654    4385.4614   0.00020174 
  4930.3308    5048.7805    4385.5466   0.0002017667 
  4811.5174    4996.5148    4385.6214   0.0002062303 
  4779.1196    4944.0448    4385.6848   0.0002073151 
  4818.0475    4896.3482    4385.7356   0.0002057791 
  4722.9403    4856.7991    4385.7726   0.0002107905 
  4756.8143    4827.4162    4385.7947   0.0002089903 
  4749.2472    4809.1502    4385.8007   0.0002098969 
  4754.7064    4801.9571    4385.7896   0.0002085305 
  4848.5793    4804.9629    4385.7602   0.0002053599 
  4883.3186    4816.4647    4385.7114   0.0002040941 
  4983.8427    4833.9073    4385.642    0.0001994918 
  4961.0142    4853.8846    4385.5509   0.0002007154 
  5051.9815    4872.249     4385.437    0.0001964166 
  4988.8505    4884.7851    4385.2991   0.0001991154 
  5007.6241    4888.3586    4385.1362   0.0001985977 
  4943.5896    4882.1458    4384.9472   0.0001998561 
  4933.793     4868.0093    4384.7309   0.0002007588 
  4850.4771    4849.6665    4384.4863   0.000204693 
  4785.8198    4831.5034    4384.2122   0.0002086212 
  4840.3777    4817.3745    4383.9077   0.0002048552 
  4839.8734    4810.3384    4383.5715   0.0002060824 
  4801.7213    4812.5558    4383.2027   0.0002061162 
  4912.2152    4825.357     4382.8003   0.000201985 
  4927.6459    4849.1806    4382.3631   0.0002022456 
  5028.1449    4883.6033    4381.8902   0.0001983587 
  5127.4613    4927.1908    4381.3805   0.0001936492 
  5270.9515    4977.3231    4380.8331   0.0001890234 
  5440.123     5029.9742    4380.247    0.0001835535 
  5533.5193    5079.4905    4379.6211   0.0001807098 
  5525.7117    5118.9843    4378.9545   0.0001800407 
  5520.4001    5141.5376    4378.2464   0.0001801333 
  5408.4819    5142.4148    4377.4957   0.0001838328 
  5309.3939    5121.0521    4376.7015   0.0001874558 
  5126.689     5081.3141    4375.8631   0.0001936385 
  4991.4466    5029.7313    4374.9794   0.0001985146 
  4885.7065    4973.2199    4374.0496   0.0002037145 
  4817.117     4917.5897    4373.073    0.000206798 
  4795.7275    4867.0575    4372.0486   0.000206312 
  4736.0935    4824.4179    4370.9757   0.0002102406 
  4668.3672    4791.2164    4369.8535   0.0002137225 
  4689.0266    4768.0202    4368.6812   0.0002115774 
  4721.5551    4754.5564    4367.4582   0.0002102525 
  4767.7898    4749.7729    4366.1837   0.0002092018 
  4791.1227    4751.9271    4364.857    0.0002076615 
  4851.0464    4758.5391    4363.4775   0.0002050821 
  4852.5152    4766.4822    4362.0445   0.0002056151 
  4884.8112    4772.2679    4360.5573   0.000203981 
  4867.4592    4772.7142    4359.0155   0.0002040034 
  4811.1875    4765.7655    4357.4185   0.0002070537 
  4707.3294    4751.7828    4355.7656   0.0002116925 
  4689.2817    4732.4055    4354.0564   0.0002124205 
  4619.5726    4710.354     4352.2905   0.0002154358 
  4628.1727    4688.386     4350.4672   0.000215701 
  4593.4799    4668.7621    4348.5863   0.0002167077 
  4578.934     4653.1188    4346.6473   0.0002177611 
  4522.7682    4642.5185    4344.6498   0.0002209294 
  4574.7354    4637.5169    4342.5935   0.0002169831 
  4577.9226    4638.2301    4340.478    0.0002179344 
  4597.1901    4644.3398    4338.3031   0.0002164081 
  4638.407     4655.0886    4336.0685   0.0002144663 
  4694.3178    4669.2708    4333.774    0.0002115509 
  4744.8891    4685.2013    4331.4194   0.000209757 
  4792.9223    4700.803     4329.0045   0.0002076495 
  4852.8578    4713.9405    4326.5291   0.0002053408 
  4765.9284    4723.0871    4323.9933   0.0002093881 
  4741.1109    4728.0798    4321.3968   0.0002102616 
  4776.731     4730.4468    4318.7396   0.0002088052 
  4786.7024    4733.0269    4316.0218   0.0002079728 
  4665.4507    4739.1888    4313.2433   0.0002126429 
  4773.9904    4752.1743    4310.4042   0.0002085632 
  4786.4089    4774.6598    4307.5046   0.0002075502 
  4878.9591    4808.6523    4304.5445   0.0002045144 
  4963.2428    4855.3561    4301.5242   0.0002010557 
  4994.9418    4915.0568    4298.4439   0.0001993161 
  5151.3285    4986.9799    4295.3036   0.0001933214 
  5301.9585    5068.9549    4292.1038   0.0001879816 
  5508.7202    5157.2004    4288.8445   0.0001803683 
  5598.0848    5245.8652    4285.5263   0.0001777711 
  5776.9557    5326.8597    4282.1493   0.0001721576 
  5851.3671    5390.451     4278.7141   0.0001704583 
  5789.0812    5427.1143    4275.2209   0.0001716673 
  5594.6435    5431.1668    4271.6703   0.0001780975 
  5515.9353    5402.8421    4268.0626   0.0001805484 
  5327.906     5348.7187    4264.3985   0.0001864392 
  5167.1755    5279.0031    4260.6784   0.0001920098 
  5034.0446    5204.3648    4256.9029   0.0001976539 
  4925.7581    5133.749     4253.0726   0.0002019055 
  4913.7149    5073.7349    4249.1882   0.0002031331 
  4947.7386    5028.6516    4245.2503   0.0002000744 
  4873.8045    5000.83      4241.2597   0.0002044411 
  4949.4173    4990.8991    4237.2169   0.0002013622 
  4922.3442    4997.8179    4233.1229   0.0002023727 
  5000.0236    5018.8868    4228.9783   0.0001996878 
  5153.634     5049.726     4224.7841   0.0001928058 
  5227.8242    5084.1398    4220.5411   0.0001904529 
  5237.8527    5114.3894    4216.25     0.0001901124 
  5178.5042    5132.184     4211.912    0.0001926875 
  5174.0982    5130.7234    4207.5278   0.0001920195 
  4983.26      5107.0733    4203.0985   0.0001989758 
  4914.3431    5063.1817    4198.625    0.0002024624 
  4838.8816    5004.8261    4194.1085   0.0002053977 
  4735.9088    4939.2544    4189.5498   0.0002106643 
  4628.165     4873.2427    4184.9502   0.0002156487 
  4627.9374    4812.0514    4180.3107   0.0002149766 
  4620.6474    4759.3137    4175.6325   0.000215137 
  4602.2616    4717.2319    4170.9166   0.0002162341 
  4611.2889    4686.7628    4166.1644   0.0002150987 
  4624.9536    4667.8166    4161.3769   0.0002152307 
  4662.848     4659.2754    4156.5555   0.0002127408 
  4743.2137    4659.025     4151.7014   0.0002097977 
  4755.1632    4663.9805    4146.8158   0.0002103301 
  4813.6729    4670.1234    4141.9001   0.0002067779 
  4746.4495    4672.8967    4136.9555   0.0002099963 
  4775.5082    4668.0535    4131.9835   0.0002089508 
  4647.5947    4652.8934    4126.9854   0.0002143704 
  4587.6716    4627.1697    4121.9625   0.0002172511 
  4465.5323    4592.9616    4116.9163   0.0002221571 
  4440.901     4553.6569    4111.8482   0.0002243538 
  4342.2517    4512.7659    4106.7596   0.0002291465 
  4307.5339    4473.2377    4101.652    0.0002310319 
  4315.0916    4437.1877    4096.5268   0.0002307506 
  4312.9643    4405.9827    4091.3856   0.0002303395 
  4261.1353    4380.3492    4086.2298   0.0002331318 
  4274.4252    4360.4664    4081.061    0.0002332993 
  4262.8077    4346.0573    4075.8806   0.000233093 
  4307.1913    4336.3823    4070.6902   0.000232117 
  4261.423     4330.2952    4065.4913   0.0002337427 
  4300.2913    4326.2623    4060.2856   0.0002315653 
  4297.4075    4322.4768    4055.0746   0.0002317888 
  4261.5352    4317.1582    4049.8598   0.0002340188 
  4262.1681    4308.9991    4044.6429   0.0002345539 
  4231.2236    4297.6068    4039.4254   0.0002353741 
  4251.5952    4283.5965    4034.2089   0.0002336537 
  4214.8662    4268.2782    4028.9951   0.0002369312 
  4152.3915    4253.1772    4023.7855   0.0002403572 
  4199.4736    4239.6776    4018.5818   0.0002374299 
  4146.3543    4228.8311    4013.3855   0.0002416931 
  4109.2456    4221.3457    4008.1983   0.0002424029 
  4143.1524    4217.5843    4003.0219   0.0002410843 
  4079.0381    4217.5746    3997.8577   0.000245201 
  4114.8334    4221.0087    3992.7075   0.0002427685 
  4157.9668    4227.1438    3987.5728   0.0002397759 
  4185.638     4234.9376    3982.4553   0.0002381214 
  4186.5534    4242.7625    3977.3565   0.0002375849 
  4163.8244    4248.622     3972.278    0.0002398582 
  4163.3761    4250.3928    3967.2215   0.0002385754 
  4159.8576    4246.3559    3962.1886   0.0002406924 
  4166.9319    4235.8174    3957.1807   0.0002389684 
  4151.2755    4219.3593    3952.1995   0.0002407357 
  4131.5521    4198.5555    3947.2465   0.0002421206 
  4102.0829    4175.361     3942.3234   0.0002429389 
  4059.9744    4151.6008    3937.4315   0.0002454159 
  4043.0181    4128.6953    3932.5724   0.0002467216 
  4044.8519    4107.6333    3927.7477   0.0002462071 
  4058.53      4089.029     3922.9589   0.0002461412 
  4028.2421    4073.1847    3918.2073   0.0002487029 
  4104.2004    4060.1578    3913.4945   0.0002435904 
  4087.3327    4049.777     3908.822    0.000244408 
  4108.7551    4041.6866    3904.191    0.0002436857 
  4085.3713    4035.3645    3899.6032   0.0002438279 
  4039.2091    4030.1649    3895.0597   0.0002461279 
  4125.9032    4025.3991    3890.562    0.0002417768 
  4053.8396    4020.5033    3886.1115   0.0002467965 
  4055.7041    4015.1941    3881.7094   0.0002473411 
  4010.5395    4009.5676    3877.3571   0.0002479281 
  4009.6498    4004.0574    3873.0557   0.0002479981 
  4031.0045    3999.2561    3868.8066   0.0002469819 
  3992.9846    3995.7663    3864.611    0.0002502676 
  4034.4556    3994.0905    3860.47     0.000247121 
  3991.6738    3994.576     3856.3848   0.0002497333 
  4050.5975    3997.4265    3852.3565   0.0002454424 
  4009.9747    4002.6378    3848.3863   0.000248305 
  4016.749     4010.0521    3844.4752   0.0002482199 
  4064.038     4019.2364    3840.6242   0.0002461079 
  4115.4606    4029.4818    3836.8343   0.0002428159 
  4128.2926    4039.7805    3833.1065   0.0002415732 
  4131.0331    4048.7908    3829.4418   0.0002413023 
  4141.073     4055.0455    3825.841    0.0002408734 
  4127.1785    4057.2722    3822.305    0.0002420632 
  4131.1441    4054.8904    3818.8346   0.0002411718 
  4097.1709    4048.2901    3815.4306   0.0002438911 
  4041.8492    4038.73      3812.0938   0.0002455695 
  4037.5782    4027.8983    3808.8249   0.0002467982 
  4011.4179    4017.468     3805.6245   0.0002483246 
  4012.6926    4008.8317    3802.4934   0.0002482206 
  4043.463     4002.9615    3799.432    0.0002461104 
  3999.6074    4000.4586    3796.441    0.0002495323 
  4000.1546    4001.5462    3793.5208   0.0002491973 
  4067.9304    4006.0724    3790.6719   0.0002448872 
  4112.3304    4013.5275    3787.8948   0.0002415682 
  4088.9536    4022.9478    3785.1899   0.000242616 
  4181.5736    4032.9264    3782.5574   0.0002381432 
  4182.1155    4041.64      3779.9978   0.0002381999 
  4129.1557    4047.0166    3777.5111   0.0002407716 
  4070.1985    4047.2185    3775.0977   0.0002459886 
  4100.5054    4041.1794    3772.7578   0.0002430674 
  4077.4867    4029.0129    3770.4914   0.0002441448 
  4028.9183    4011.8751    3768.2986   0.000248325 
  3967.474     3991.5001    3766.1794   0.0002520333 
  3913.9289    3969.6183    3764.1339   0.0002547131 
  3939.8946    3947.6829    3762.1619   0.0002527332 
  3912.7081    3926.7218    3760.2635   0.0002543142 
  3892.6032    3907.5091    3758.4383   0.0002564751 
  3901.9456    3890.4539    3756.6863   0.0002547197 
  3796.4518    3875.7695    3755.0071   0.0002621649 
  3900.3095    3863.538     3753.4005   0.0002552776 
  3862.4075    3853.7344    3751.8661   0.0002590145 
  3839.8832    3846.2624    3750.4036   0.000259317 
  3851.8227    3841.0228    3749.0125   0.0002593806 
  3831.2784    3837.9173    3747.6923   0.0002598574 
  3831.2327    3836.9021    3746.4426   0.0002604934 
  3861.105     3837.9894    3745.2626   0.0002588374 
  3789.5172    3841.2534    3744.1519   0.0002633272 
  3890.5205    3846.8417    3743.1098   0.0002576606 
  3897.1509    3854.9317    3742.1355   0.0002553332 
  3853.305     3865.7318    3741.2283   0.0002579819 
  3894.4923    3879.4171    3740.3874   0.0002564624 
  3923.5273    3896.0942    3739.612    0.0002551893 
  3911.3694    3915.778     3738.9011   0.0002546985 
  3953.8479    3938.2917    3738.2538   0.0002520112 
  3990.706     3963.2685    3737.6692   0.0002512493 
  4008.0231    3990.0215    3737.1462   0.000249856 
  4076.6475    4017.4905    3736.6837   0.0002444016 
  4127.3374    4044.205     3736.2807   0.0002428642 
  4179.6848    4068.267     3735.936    0.000239288 
  4112.9064    4087.6883    3735.6485   0.0002432607 
  4111.8461    4100.8996    3735.4168   0.0002423067 
  4100.7337    4107.4732    3735.2397   0.0002429337 
  4098.2674    4108.4358    3735.116    0.0002435347 
  4093.8785    4106.0775    3735.0442   0.0002423142 
  4050.9449    4103.2134    3735.023    0.0002472605 
  4067.2943    4102.5303    3735.0509   0.0002462155 
  4104.8536    4106.3224    3735.1265   0.0002430734 
  4108.9164    4116.0288    3735.2484   0.0002439969 
  4147.7384    4132.4966    3735.4148   0.0002406397 
  4214.7074    4155.7691    3735.6244   0.0002363887 
  4268.2767    4185.1471    3735.8755   0.0002340393 
  4335.5266    4219.1383    3736.1665   0.0002300427 
  4424.6833    4255.1978    3736.4957   0.0002256276 
  4421.9765    4289.8606    3736.8614   0.0002262427 
  4437.9315    4318.7323    3737.2619   0.0002257311 
  4432.8971    4337.2391    3737.6955   0.0002247427 
  4405.4678    4341.7924    3738.1604   0.000227361 
  4349.2907    4330.9658    3738.6547   0.0002296666 
  4235.5899    4306.0534    3739.1768   0.0002359529 
  4124.9924    4270.4667    3739.7246   0.0002421321 
  4112.2732    4228.5101    3740.2964   0.0002433199 
  4096.3211    4184.1922    3740.8902   0.0002440121 
  4017.1633    4140.7691    3741.5041   0.0002487038 
  4002.2074    4100.4983    3742.1363   0.0002497901 
  3943.7043    4064.8558    3742.7847   0.0002534299 
  3961.9997    4034.6267    3743.4473   0.0002526464 
  3954.7409    4009.996     3744.1223   0.0002517813 
  3929.2282    3990.7193    3744.8076   0.0002526906 
  3942.5325    3976.1156    3745.5012   0.0002536281 
  3906.1715    3965.2016    3746.2011   0.0002554244 
  3982.9043    3956.7811    3746.9052   0.0002505601 
  3888.4333    3949.6314    3747.6116   0.0002557593 
  3944.5876    3942.782     3748.3181   0.0002540265 
  3911.2504    3935.7084    3749.0228   0.0002564493 
  3897.745     3928.4093    3749.7235   0.0002554409 
  3860.7659    3921.2201    3750.4182   0.0002581416 
  3854.3619    3914.7644    3751.1049   0.000259286 
  3874.784     3909.5176    3751.7815   0.0002572315 
  3854.8489    3905.874     3752.4459   0.0002589815 
  3860.3786    3904.0873    3753.0961   0.0002580334 
  3842.7722    3904.2593    3753.73     0.0002583731 
  3827.5312    3906.3402    3754.3457   0.0002608381 
  3863.1232    3910.1242    3754.941    0.0002583675 
  3856.2553    3915.2412    3755.5139   0.0002584135 
  3890.4184    3921.1375    3756.0624   0.0002564315 
  3902.9229    3927.0994    3756.5846   0.0002557674 
  3864.8377    3932.3383    3757.0784   0.0002573602 
  3889.1553    3936.1653    3757.5418   0.0002553055 
  3946.0184    3938.2383    3757.9729   0.0002511727 
  3851.3176    3938.7133    3758.3698   0.0002572843 
  3883.2181    3938.2361    3758.7305   0.0002560284 
  3855.3232    3937.71      3759.0531   0.0002554641 
  3914.3732    3938.0759    3759.3357   0.000251669 
  3887.6146    3940.1227    3759.5766   0.0002540603 
  3931.5521    3944.401     3759.7738   0.0002542015 
  3909.1419    3951.221     3759.9256   0.0002548799 
  3933.1476    3960.5954    3760.0301   0.0002548507 
  3950.8347    3972.2603    3760.0857   0.0002521514 
  4032.4189    3985.6429    3760.0907   0.000247113 
  4011.8487    3999.7887    3760.0433   0.0002488555 
  4079.4529    4013.3885    3759.9419   0.0002464012 
  4084.9345    4024.7857    3759.7848   0.0002437437 
  4076.981     4032.2519    3759.5706   0.0002448328 
  4084.7112    4034.4086    3759.2977   0.0002451413 
  4027.9933    4030.6771    3758.9646   0.0002472086 
  3990.2451    4021.4924    3758.5698   0.0002503219 
  3953.3785    4008.1145    3758.1119   0.0002531262 
  3935.5898    3992.1825    3757.5896   0.0002535311 
  3945.2752    3975.2571    3757.0015   0.000253612 
  3871.5094    3958.6435    3756.3463   0.0002581252 
  3851.93      3943.265     3755.6228   0.0002585791 
  3837.6407    3929.7573    3754.8299   0.0002616612 
  3867.7881    3918.49      3753.9663   0.0002576007 
  3879.1982    3909.6026    3753.0311   0.0002567005 
  3926.5133    3903.0903    3752.0231   0.0002544743 
  3907.0095    3898.7805    3750.9414   0.0002558537 
  3896.7944    3896.4183    3749.785    0.0002563174 
  3916.1785    3895.6911    3748.5531   0.0002557227 
  3941.6021    3896.3162    3747.2449   0.0002544003 
  3896.2271    3898.1654    3745.8596   0.000257799 
  3930.3666    3901.3109    3744.3965   0.0002552022 
  3917.4125    3906.0563    3742.855    0.0002555942 
  3910.7714    3912.8385    3741.2344   0.0002553453 
  3948.2135    3922.125     3739.5343   0.0002531479 
  3958.5605    3934.3334    3737.7541   0.0002533127 
  4076.0619    3949.7366    3735.8935   0.0002455211 
  4092.3467    3968.4595    3733.9521   0.0002435989 
  4046.1575    3990.4022    3731.9296   0.0002478596 
  4137.1358    4015.2192    3729.8258   0.0002429304 
  4197.3842    4042.288     3727.6406   0.0002389807 
  4299.8102    4070.5987    3725.3739   0.0002327426 
  4329.5963    4098.7873    3723.0256   0.0002307015 
  4368.1888    4125.1543    3720.5957   0.0002293656 
  4417.0921    4148.0252    3718.0844   0.0002265445 
  4420.9101    4166.2309    3715.4919   0.0002256666 
  4414.65      4179.9064    3712.8183   0.0002269421 
  4390.8337    4190.4401    3710.0639   0.0002281196 
  4332.4492    4200.3891    3707.2292   0.0002305489 
  4328.5823    4212.824     3704.3145   0.0002319665 
  4286.3978    4230.5196    3701.3203   0.0002347755 
  4348.0025    4255.7146    3698.2472   0.0002303504 
  4403.7685    4289.6903    3695.0958   0.0002258402 
  4456.4274    4332.7878    3691.8668   0.0002246784 
  4541.8585    4384.389     3688.561    0.0002207926 
  4646.9495    4442.5613    3685.1791   0.0002155514 
  4835.7554    4504.1861    3681.722    0.0002069488 
  4972.2921    4564.5201    3678.1907   0.0002008701 
  5001.6899    4617.4108    3674.5862   0.0002003566 
  5030.1785    4655.9569    3670.9096   0.0001990102 
  4969.7865    4673.7159    3667.162    0.0002009473 
  4847.1773    4666.7682    3663.3446   0.0002063142 
  4694.3184    4635.02      3659.4586   0.0002128628 
  4459.6463    4582.2767    3655.5054   0.0002238147 
  4387.9269    4514.7023    3651.4864   0.0002270642 
  4303.1109    4439.0913    3647.4029   0.0002332746 
  4153.5857    4361.3207    3643.2565   0.0002397587 
  4080.6865    4285.991     3639.0488   0.0002463275 
  4046.3867    4216.2747    3634.7813   0.0002472247 
  4023.9252    4154.0335    3630.4556   0.0002480886 
  3959.0145    4100.195     3626.0737   0.0002519606 
  3948.2894    4054.702     3621.6371   0.0002527407 
  3909.7405    4016.8341    3617.1477   0.0002560023 
  3924.9839    3985.2034    3612.6074   0.0002533464 
  3908.3846    3957.924     3608.0182   0.0002554878 
  3887.2288    3933.0701    3603.3819   0.0002554691 
  3848.1092    3908.8507    3598.7007   0.0002598504 
  3843.8401    3884.1471    3593.9765   0.0002601119 
  3770.0113    3858.5997    3589.2115   0.0002644007 
  3798.746     3832.4526    3584.4078   0.0002616515 
  3714.2764    3806.3036    3579.5677   0.0002682517 
  3664.277     3780.7906    3574.6933   0.0002695079 
  3664.9439    3756.4444    3569.787    0.0002716043 
  3678.6782    3733.6727    3564.851    0.0002680139 
  3619.6717    3712.7257    3559.8876   0.0002698237 
  3606.9813    3693.7734    3554.8993   0.000272839 
  3601.9906    3676.9015    3549.8885   0.0002735192 
  3540.545     3662.1363    3544.8575   0.0002822001 
  3575.8633    3649.4833    3539.8088   0.0002811298 
  3524.93      3638.9224    3534.745    0.000283587 
  3619.5375    3630.4475    3529.6685   0.0002766528 
  3618.638     3624.0641    3524.5818   0.000276431 
  3598.6396    3619.8062    3519.4876   0.0002773079 
  3582.4002    3617.7304    3514.3883   0.0002786027 
  3529.5936    3617.9138    3509.2865   0.0002834257 
  3500.5245    3620.4302    3504.1848   0.0002858621 
  3563.6018    3625.3235    3499.0859   0.0002804166 
  3523.0948    3632.5989    3493.9924   0.0002844871 
  3557.0874    3642.1541    3488.9067   0.0002811765 
  3600.6614    3653.7845    3483.8317   0.0002777578 
  3565.84      3667.0992    3478.7699   0.0002806745 
  3565.0193    3681.4836    3473.7239   0.0002807194 
  3548.7388    3696.0698    3468.6963   0.0002840594 
  3603.702     3709.6154    3463.6898   0.0002773936 
  3625.1107    3720.6605    3458.707    0.0002749037 
  3599.1228    3727.5222    3453.7505   0.0002788073 
  3587.115     3728.7457    3448.8229   0.0002799931 
  3609.11      3723.53      3443.9266   0.0002753241 
  3601.9074    3712.0205    3439.0644   0.0002781186 
  3586.6801    3695.2647    3434.2388   0.0002793756 
  3514.1498    3674.8634    3429.4522   0.0002842777 
  3463.084     3652.5259    3424.7072   0.0002901403 
  3490.7549    3629.7293    3420.0063   0.0002886109 
  3475.0692    3607.6416    3415.3519   0.0002881984 
  3528.2643    3587.0601    3410.7463   0.0002846487 
  3483.7479    3568.507     3406.1922   0.0002897015 
  3486.3781    3552.2569    3401.6916   0.0002876305 
  3462.9666    3538.364     3397.2471   0.0002898047 
  3470.8494    3526.7318    3392.8609   0.0002880727 
  3488.5281    3517.1176    3388.5351   0.0002875364 
  3483.6803    3509.2084    3384.2721   0.0002882485 
  3474.5322    3502.6945    3380.074    0.000288762 
  3485.1832    3497.3501    3375.9429   0.000288782 
  3513.2341    3493.1206    3371.8809   0.0002860204 
  3492.9007    3490.1199    3367.8899   0.000287255 
  3524.4692    3488.5712    3363.972    0.0002853487 
  3430.1635    3488.7357    3360.1291   0.0002918728 
  3557.9835    3490.8069    3356.3629   0.0002824361 
  3559.3222    3494.8821    3352.6754   0.0002808781 
  3591.3071    3500.9312    3349.0683   0.0002785878 
  3574.8761    3508.7475    3345.5432   0.0002806441 
  3633.377     3517.9557    3342.1018   0.0002759502 
  3610.2966    3527.9116    3338.7456   0.0002787467 
  3658.1774    3537.7637    3335.4762   0.0002748893 
  3707.6884    3546.3646    3332.2949   0.000271907 
  3748.9097    3552.3966    3329.2031   0.0002668662 
  3744.0771    3554.6267    3326.2021   0.0002680837 
  3707.8474    3552.2067    3323.2932   0.0002704901 
  3662.8739    3544.9883    3320.4774   0.0002743947 
  3617.3097    3533.5607    3317.7559   0.0002774736 
  3516.7013    3519.0503    3315.1297   0.0002843933 
  3554.9766    3502.7552    3312.5997   0.0002814457 
  3549.3459    3485.8888    3310.1667   0.000283722 
  3484.2165    3469.4259    3307.8317   0.0002880252 
  3448.6421    3454.0509    3305.5951   0.0002900845 
  3489.9297    3440.2219    3303.4578   0.000286689 
  3505.8664    3428.1644    3301.4202   0.0002864259 
  3468.8443    3417.9375    3299.4829   0.0002888914 
  3403.1102    3409.4421    3297.6461   0.0002941078 
  3449.436     3402.4422    3295.9104   0.0002893909 
  3442.6704    3396.6251    3294.2758   0.0002931754 
  3466.3209    3391.6467    3292.7426   0.0002887182 
  3453.1843    3387.2316    3291.3108   0.0002904946 
  3399.8489    3383.2343    3289.9805   0.0002953329 
  3474.6166    3379.6612    3288.7516   0.0002867914 
  3414.9409    3376.6416    3287.6239   0.0002928742 
  3422.806     3374.3449    3286.5973   0.0002935903 
  3399.6541    3372.9364    3285.6714   0.0002940015 
  3422.1084    3372.5211    3284.8458   0.0002920817 
  3424.9082    3373.1327    3284.1201   0.0002932247 
  3470.3041    3374.68      3283.4939   0.0002873757 
  3463.1714    3377.107     3282.9663   0.0002888264 
  3446.0413    3380.1349    3282.5369   0.0002895552 
  3463.3683    3383.4061    3282.2049   0.0002828851 
  3506.0934    3386.4598    3281.9694   0.0002796982 
  3471.5288    3388.7586    3281.8296   0.0002837039 
  3456.0919    3389.7796    3281.7845   0.0002808659 
  3456.9004    3389.151     3281.8331   0.0002835093 
  3450.1705    3386.7604    3281.9743   0.0002841621 
  3413.4891    3382.7841    3282.207    0.0002872984 
  3403.101     3377.6196    3282.53     0.0002874002 
  3412.4958    3371.7548    3282.942    0.0002851142 
  3354.1604    3365.6506    3283.4417   0.0002977396 
  3328.8815    3359.7001    3284.0277   0.0002999964 
  3378.1638    3354.1933    3284.6986   0.0002955679 
  3315.655     3349.3498    3285.4528   0.0003020132 
  3317.2518    3345.3241    3286.289    0.0002981255 
  3336.2533    3342.2178    3287.2054   0.0002983736 
  3372.8931    3340.1095    3288.2004   0.0002967331 
  3374.4134    3339.0466    3289.2725   0.0002959434 
  3349.5172    3339.0735    3290.4199   0.0002982898 
  3376.0565    3340.2268    3291.6408   0.0002965225 
  3322.8676    3342.5399    3292.9334   0.0002996054 
  3338.0834    3346.0559    3294.2961   0.0003009729 
  3353.0016    3350.8078    3295.7269   0.0002975634 
  3351.7817    3356.8311    3297.2239   0.0002980969 
  3312.5561    3364.1383    3298.7853   0.0003025466 
  3351.2851    3372.7105    3300.4092   0.0002977153 
  3350.2298    3382.4965    3302.0936   0.0002990148 
  3420.1042    3393.3586    3303.8367   0.000293092 
  3402.6889    3405.1308    3305.6364   0.000293135 
  3480.4959    3417.497     3307.4909   0.0002860918 
  3449.4079    3430.0233    3309.3981   0.0002899704 
  3462.0234    3442.1402    3311.3561   0.0002878105 
  3472.2703    3453.1181    3313.3629   0.0002873431 
  3489.8556    3462.1679    3315.4166   0.0002852882 
  3483.4572    3468.5621    3317.5153   0.0002885353 
  3458.7117    3471.8543    3319.6569   0.0002892628 
  3461.1469    3472.0306    3321.8396   0.0002906305 
  3395.3918    3469.5242    3324.0615   0.0002945442 
  3401.9019    3465.0668    3326.3207   0.0002945613 
  3408.5229    3459.4915    3328.6153   0.0002936489 
  3391.2858    3453.5672    3330.9435   0.0002960241 
  3380.3377    3447.8941    3333.3035   0.0002968951 
  3400.4005    3442.916     3335.6935   0.0002931486 
  3382.036     3438.9046    3338.1119   0.0002960074 
  3406.8628    3436.001     3340.5568   0.0002954226 
  3397.3365    3434.228     3343.0266   0.0002946001 
  3422.2823    3433.4926    3345.5198   0.0002935549 
  3400.2055    3433.6285    3348.0348   0.0002958811 
  3421.8274    3434.4154    3350.57     0.0002908665 
  3400.3744    3435.6427    3353.124    0.0002946923 
  3399.8011    3437.1666    3355.6954   0.0002942313 
  3350.1       3438.9516    3358.2829   0.0002987183 
  3464.2305    3441.0735    3360.8852   0.0002887003 
  3444.4036    3443.6758    3363.501    0.0002910433 
  3341.201     3446.9181    3366.1292   0.0003007126 
  3379.7127    3450.9059    3368.7687   0.0002967466 
  3411.5263    3455.7499    3371.4185   0.0002944767 
  3444.5833    3461.4315    3374.0776   0.0002891666 
  3417.7385    3467.8786    3376.7451   0.0002931524 
  3456.6453    3474.9328    3379.4203   0.0002905454 
  3453.017     3482.3377    3382.1024   0.0002901003 
  3510.8735    3489.7515    3384.7908   0.0002848627 
  3558.8988    3496.7467    3387.4848   0.0002810709 
  3536.6747    3502.8856    3390.184    0.000283034 
  3512.0751    3507.8182    3392.8879   0.0002857677 
  3528.9567    3511.3958    3395.5962   0.000283899 
  3486.6339    3513.737     3398.3087   0.0002865337 
  3455.4006    3515.1916    3401.0251   0.0002895858 
  3433.5156    3516.2263    3403.7453   0.0002908366 
  3486.7814    3517.321     3406.4694   0.0002867384 
  3447.2369    3518.8672    3409.1973   0.0002899223 
  3442.034     3521.1342    3411.9292   0.000292126 
  3532.2276    3524.2616    3414.6653   0.0002837878 
  3498.199     3528.2447    3417.4059   0.0002856973 
  3534.6386    3532.9607    3420.1513   0.000283928 
  3553.0428    3538.1412    3422.9019   0.0002804707 
  3582.3596    3543.3978    3425.6584   0.0002779517 
  3568.4125    3548.2525    3428.4212   0.0002808705 
  3550.9325    3552.2175    3431.1909   0.0002819679 
  3577.414     3554.9265    3433.9684   0.0002792529 
  3560.2437    3556.2386    3436.7543   0.0002815466 
  3540.2483    3556.2815    3439.5495   0.0002816854 
  3556.3791    3555.4045    3442.3548   0.0002803565 
  3531.0466    3553.9762    3445.1713   0.0002772975 
  3517.912     3552.6129    3447.9999   0.0002792117 
  3460.1728    3551.6046    3450.8416   0.0002844025 
  3527.5595    3551.2145    3453.6975   0.0002771847 
  3517.5045    3551.6127    3456.5687   0.0002794196 
  3508.8541    3552.8788    3459.4565   0.0002793667 
  3552.1907    3554.9941    3462.3619   0.0002778287 
  3592.6204    3557.8753    3465.2861   0.0002714106 
  3557.8022    3561.3622    3468.2305   0.0002726237 
  3555.7653    3565.2627    3471.1961   0.0002749454 
  3584.5284    3569.4006    3474.1844   0.0002775554 
  3575.3126    3573.6657    3477.1965   0.0002785908 
  3569.5416    3578.0722    3480.2337   0.0002781731 
  3583.7793    3582.7564    3483.2972   0.0002774333 
  3510.1329    3587.9349    3486.3882   0.0002830734 
  3558.4679    3593.8462    3489.5081   0.0002793235 
  3579.5083    3600.6924    3492.6579   0.0002793532 
  3570.2662    3608.6059    3495.8388   0.000279104 
  3607.7497    3617.6473    3499.0519   0.0002751968 
  3643.2787    3627.7791    3502.2982   0.0002734802 
  3627.9812    3638.8737    3505.5789   0.0002759484 
  3661.1967    3650.6913    3508.8949   0.0002731448 
  3678.3693    3662.8867    3512.2469   0.0002701362 
  3715.4252    3675.0418    3515.6359   0.0002689927 
  3647.2791    3686.7311    3519.0626   0.0002741834 
  3706.8606    3697.6521    3522.5276   0.0002682583 
  3722.2649    3707.7516    3526.0315   0.0002678123 
  3716.9771    3717.3097    3529.5747   0.000267813 
  3800.4208    3726.8529    3533.1576   0.0002631658 
  3777.0905    3737.0696    3536.7803   0.0002638834 
  3729.2159    3748.573     3540.4431   0.0002666845 
  3836.41      3761.8249    3544.1459   0.0002593509 
  3896.407     3777.0782    3547.8884   0.0002557273 
  3841.9169    3794.2814    3551.6705   0.0002599216 
  3941.6907    3813.1373    3555.4917   0.0002536492 
  3892.0753    3832.9962    3559.3513   0.0002566604 
  4025.5462    3852.8827    3563.2486   0.0002489655 
  3983.1776    3871.5344    3567.1828   0.0002513471 
  4033.4843    3887.469     3571.1526   0.000248942 
  4040.8358    3899.3106    3575.1568   0.0002471507 
  4039.7097    3906.1045    3579.1941   0.0002473357 
  3923.3428    3907.6585    3583.2627   0.0002547934 
  3865.3245    3904.5977    3587.3608   0.0002584456 
  3869.283     3898.1807    3591.4865   0.0002582874 
  3831.894     3889.894     3595.6375   0.0002611159 
  3859.7452    3881.1768    3599.8114   0.0002582767 
  3887.9329    3873.1942    3604.0057   0.0002573151 
  3763.6486    3866.7446    3608.2175   0.0002660755 
  3863.0127    3862.3316    3612.4439   0.0002590257 
  3851.8427    3860.0962    3616.6817   0.0002588988 
  3832.7016    3859.9285    3620.9274   0.0002605452 
  3850.8815    3861.4385    3625.1776   0.0002593603 
  3891.0594    3864.0163    3629.4283   0.0002581222 
  3898.3636    3866.985     3633.6757   0.000257652 
  3874.4163    3869.7163    3637.9155   0.0002576215 
  3876.188     3871.8679    3642.1435   0.0002584635 
  3868.7985    3873.3998    3646.355    0.0002582169 
  3813.6977    3874.8       3650.5454   0.0002617922 
  3848.022     3876.5778    3654.7098   0.0002606927 
  3871.1685    3879.3334    3658.8432   0.0002577661 
  3920.4233    3883.5638    3662.9403   0.0002546886 
  3851.0577    3889.5873    3666.9959   0.0002595056 
  3848.4278    3897.5377    3671.0044   0.0002580261 
  3915.6492    3907.3154    3674.9603   0.0002558907 
  3968.7751    3918.6217    3678.8579   0.0002530519 
  3964.5937    3930.9396    3682.6914   0.0002510721 
  3975.5969    3943.5539    3686.455    0.0002518098 
  4044.4239    3955.6534    3690.1426   0.0002469545 
  3967.4203    3966.4664    3693.7484   0.000251975 
  3966.8615    3975.5303    3697.2663   0.0002516353 
  3944.8637    3982.8309    3700.6902   0.0002529947 
  3947.5934    3988.8753    3704.0142   0.0002536162 
  3988.8507    3994.4969    3707.2323   0.0002511025 
  3932.2509    4000.6377    3710.3385   0.0002541523 
  3892.0864    4008.1497    3713.327    0.0002575647 
  3969.5934    4017.5744    3716.192    0.0002509339 
  4040.2983    4029.1819    3718.9278   0.0002460114 
  4055.1588    4042.834     3721.5289   0.0002468705 
  4081.7981    4058.0283    3723.9901   0.0002449394 
  4166.8007    4073.8987    3726.3062   0.0002396655 
  4137.1323    4089.1451    3728.4722   0.0002406873 
  4192.6222    4102.2413    3730.4836   0.0002381445 
  4204.7157    4111.5706    3732.336    0.000236308 
  4125.5875    4115.8199    3734.0254   0.000241749 
  4080.0727    4114.4906    3735.548    0.0002447584 
  4050.6112    4107.8476    3736.9007   0.0002389893 
  4003.6671    4096.9725    3738.0803   0.0002458097 
  3978.3948    4083.3731    3739.0847   0.0002463248 
  4030.1373    4068.6106    3739.9116   0.0002434729 
  3973.9223    4054.0028    3740.5598   0.0002470336 
  3989.6352    4040.5327    3741.0281   0.0002453153 
  4035.9683    4028.7851    3741.3164   0.0002421252 
  3969.9254    4018.9921    3741.4248   0.0002443472 
  3982.9752    4011.0416    3741.3541   0.0002484009 
  4003.5946    4004.4992    3741.106    0.0002477513 
  4013.1083    3998.6824    3740.6826   0.000247184 
  4044.5339    3992.7526    3740.0868   0.0002462013 
  4012.0453    3985.9133    3739.3224   0.0002469922 
  3967.0642    3977.6132    3738.3936   0.0002502258 
  4035.0902    3967.6917    3737.3058   0.0002466508 
  3911.0159    3956.4121    3736.0649   0.0002533264 
  3907.8229    3944.3064    3734.6778   0.0002545378 
  3873.2702    3932.031     3733.152    0.0002586084 
  3818.0513    3920.1934    3731.4962   0.0002602939 
  3916.4497    3909.2643    3729.7195   0.0002551549 
  3867.7487    3899.5801    3727.8322   0.0002584078 
  3837.6844    3891.3089    3725.8453   0.0002594856 
  3863.7952    3884.5042    3723.7706   0.0002581147 
  3897.4087    3879.0851    3721.6207   0.0002555232 
  3881.5613    3874.8637    3719.409    0.0002553469 
  3734.9948    3871.5894    3717.1498   0.0002667193 
  3867.0718    3868.9946    3714.858    0.0002579292 
  3810.0668    3866.9208    3712.5491   0.0002617353 
  3799.349     3865.3324    3710.2394   0.0002619912 
  3864.4071    3864.3681    3707.9456   0.0002576717 
  3813.4684    3864.2794    3705.685    0.0002601433 
  3931.6898    3865.3572    3703.4754   0.0002533874 
  3846.1042    3867.8246    3701.3346   0.0002580411 
  3926.8742    3871.7948    3699.281    0.0002541695 
  3916.0943    3877.2376    3697.3326   0.0002537512 
  3962.3739    3883.9396    3695.5079   0.0002522477 
  3938.4791    3891.5177    3693.8246   0.0002541417 
  4001.5333    3899.364     3692.3006   0.0002491357 
  4018.4553    3906.683     3690.9528   0.0002474968 
  4048.9688    3912.5513    3689.7975   0.0002459128 
  4007.3311    3916.0421    3688.8501   0.0002482563 
  3990.2477    3916.4559    3688.1244   0.0002494049 
  4037.1607    3913.5095    3687.6331   0.0002463979 
  3969.2476    3907.4445    3687.3868   0.0002516535 
  3865.8303    3898.9269    3687.3941   0.0002572536 
  3876.0341    3888.8772    3687.6612   0.0002586159 
  3826.9578    3878.2131    3688.1911   0.0002591153 
  3880.9103    3867.7432    3688.984    0.000256206 
  3882.849     3858.0788    3690.036    0.0002562043 
  3858.3852    3849.6033    3691.3392   0.0002583185 
  3830.9768    3842.5344    3692.881    0.0002609213 
  3805.9954    3836.8839    3694.6436   0.000260571 
  3847.8577    3832.5297    3696.6033   0.0002596607 
  3815.4834    3829.2039    3698.73     0.000260169 
  3843.8768    3826.6045    3700.9864   0.0002591461 
  3786.224     3824.401     3703.3274   0.0002647732 
  3752.123     3822.3467    3705.6994   0.0002639456 
  3794.8343    3820.3282    3708.0391   0.0002615069 
  3782.2996    3818.3553    3710.273    0.0002628145 
  3806.4392    3816.4991    3712.3164   0.0002615436 
  3741.4133    3814.8329    3714.0722   0.0002659884 
  3796.958     3813.3846    3715.4302   0.0002635206 
  3790.3872    3812.0916    3716.2656   0.0002628407 
  3783.8882    3810.8102    3716.4378   0.0002629078 
  3811.7175    3809.2915    3715.7897   0.0002618162 
  3773.9017    3807.1837    3714.1456   0.0002629385 
  3794.7707    3804.0465    3711.3103   0.0002638127 
  3798.1738    3799.3432    3707.0672   0.0002619791 
  3796.4815    3792.4995    3701.1771   0.0002620589 
  3774.978     3782.949     3693.3763   0.0002637848 
  3810.031     3770.2098    3683.3747   0.0002604972 
  3734.8143    3753.9333    3670.854    0.0002669595 
  3736.5823    3733.8959    3655.466    0.0002656615 
  3722.6512    3709.9476    3636.8298   0.0002668056 
  3717.6662    3681.9447    3614.5304   0.0002673884 
  3673.6874    3649.6928    3588.1157   0         
  3695.6989    0            0           0         
  3686.5774    0            0           0         
  3704.3054    0            0           0         
  3735.0846    0            0           0         
  3709.2695    0            0           0         
  3751.411     0            0           0         
  3773.6201    0            0           0         
  3730.0068    0            0           0         
  3747.2189    0            0           0         
  3744.6124    0            0           0         
  3756.6044    0            0           0         
  3744.1378    0            0           0         
  3755.607     0            0           0         
  3758.9669    0            0           0         
  3790.1246    0            0           0         
  3808.9362    0            0           0         
  3870.6536    0            0           0         
  3870.6951    0            0           0         
  3855.5048    0            0           0         
  3846.6176    0            0           0         
  3841.9853    0            0           0         
  3867.4377    0            0           0         
  3859.657     0            0           0         
  3865.1334    0            0           0         
  3891.2313    0            0           0         
  3859.6812    0            0           0         
  3846.6432    0            0           0         
  3866.8926    0            0           0         
  3915.233     0            0           0         
  3891.9458    0            0           0         
  3938.5301    0            0           0         
  3978.4456    0            0           0         
  3962.4102    0            0           0         
  4004.8424    0            0           0         
  3987.7871    0            0           0         
  3989.2779    0            0           0         
  3969.2213    0            0           0         
  4020.9331    0            0           0         
  3916.0113    0            0           0         
  3896.3888    0            0           0         
  3871.075     0            0           0         
  3889.8456    0            0           0         
  3907.4098    0            0           0         
  3915.5938    0            0           0         
  3959.3204    0            0           0         
  3937.4769    0            0           0         
  3984.8201    0            0           0         
  3967.1782    0            0           0         
  3921.5786    0            0           0         
  3960.014     0            0           0         
  3928.1662    0            0           0         
  3884.9297    0            0           0         
  3896.7396    0            0           0         
  3903.4107    0            0           0         
  3876.572     0            0           0         
  3804.4537    0            0           0         
  3850.1899    0            0           0         
  3822.9114    0            0           0         
  3851.0491    0            0           0         
  3889.1113    0            0           0         
  3897.7781    0            0           0         
  3928.8694    0            0           0         
  3851.5794    0            0           0         
  3850.1764    0            0           0         
  3877.2022    0            0           0         
  3842.9037    0            0           0         
  3864.2509    0            0           0         
  3881.2659    0            0           0         
  3886.0699    0            0           0         
  3903.3259    0            0           0         
  3967.3485    0            0           0         
  3975.9688    0            0           0         
  3959.7099    0            0           0         
  3952.6508    0            0           0         
  3940.8529    0            0           0         
  4010.9396    0            0           0         
  3995.9883    0            0           0         
  3982.776     0            0           0         
  3946.1715    0            0           0         
  3908.3402    0            0           0         
  3930.2814    0            0           0         
  3880.6413    0            0           0         
  3899.2491    0            0           0         
  3898.3922    0            0           0         
  3892.7255    0            0           0         
  3938.2627    0            0           0         
  3899.093     0            0           0         
  3939.7435    0            0           0         
  3950.1853    0            0           0         
  3941.1176    0            0           0         
  3978.9537    0            0           0         
  3932.7527    0            0           0         
  3961.467     0            0           0         
  3912.1307    0            0           0         
  3934.9458    0            0           0         
  3901.5151    0            0           0         
  3882.6969    0            0           0         
  3891.0549    0            0           0         
  3850.6761    0            0           0         
  3906.7746    0            0           0         
  3877.7928    0            0           0         
  3934.5898    0            0           0         
  3962.2613    0            0           0         
  3930.1911    0            0           0         
  3931.4685    0            0           0         
  3952.8509    0            0           0         
  3914.2456    0            0           0         
  3962.3279    0            0           0         
  3994.6271    0            0           0         
  4018.428     0            0           0         
  3949.3738    0            0           0         
  3968.901     0            0           0         
  4092.181     0            0           0         
  4076.1163    0            0           0         
  4155.8591    0            0           0         
  4204.2122    0            0           0         
  4163.5445    0            0           0         
  4181.1124    0            0           0         
  4131.6279    0            0           0         
  4092.2524    0            0           0         
  4094.8943    0            0           0         
  4024.9493    0            0           0         
  3989.6076    0            0           0         
  3985.5415    0            0           0         
  3938.9712    0            0           0         
  3947.7227    0            0           0         
  3915.027     0            0           0         
  3941.5376    0            0           0         
  3917.4533    0            0           0         
  3918.1789    0            0           0         
  3922.3067    0            0           0         
  3954.3459    0            0           0         
  3972.8926    0            0           0         
  3865.2801    0            0           0         
  3933.4624    0            0           0         
  3896.1533    0            0           0         
  3880.5484    0            0           0         
  3894.8111    0            0           0         
  3861.8325    0            0           0         
  3920.7706    0            0           0         
  3968.511     0            0           0         
  3965.9347    0            0           0         
  4074.6324    0            0           0         
  4037.4935    0            0           0         
  4004.1868    0            0           0         
  3965.1198    0            0           0         
  4003.1734    0            0           0         
  3928.3226    0            0           0         
  3904.3446    0            0           0         
  3981.4504    0            0           0         
  3921.8187    0            0           0         
  3943.2581    0            0           0         
  3908.4995    0            0           0         
  3997.7486    0            0           0         
  3939.1618    0            0           0         
  3963.2887    0            0           0         
  3950.1274    0            0           0         
  3974.2013    0            0           0         
  4010.7608    0            0           0         
  3920.6087    0            0           0         
  3920.6454    0            0           0         
  3875.086     0            0           0         
  3853.4848    0            0           0         
  3850.3453    0            0           0         
  3840.934     0            0           0         
  3836.3059    0            0           0         
  3782.1638    0            0           0         
  3825.114     0            0           0         
  3810.4477    0            0           0         
  3830.4499    0            0           0         
  3762.3706    0            0           0         
  3816.9872    0            0           0         
  3768.8352    0            0           0         
  3787.6772    0            0           0         
  3750.8426    0            0           0         
  3754.8074    0            0           0         
  3762.5485    0            0           0         
  3754.8104    0            0           0         
  3781.1943    0            0           0         
  3722.7891    0            0           0         
  3748.8041    0            0           0         
  3771.8853    0            0           0         
  3740.773     0            0           0         
  3792.9562    0            0           0         
  3734.9347    0            0           0         
  3750.2356    0            0           0         
  3742.7638    0            0           0         
  3712.7889    0            0           0         
  3724.0232    0            0           0         
  3714.0534    0            0           0         
  3769.9816    0            0           0         
  3713.673     0            0           0         
  3724.6356    0            0           0         
  3692.4912    0            0           0         
  3721.4525    0            0           0         
  3741.9636    0            0           0         
  3689.2253    0            0           0         
  3706.5787    0            0           0         
  3703.8472    0            0           0         
  3713.7306    0            0           0         
  3720.6608    0            0           0         
  3707.2363    0            0           0         
  3735.9588    0            0           0         
  3696.5064    0            0           0         
  3710.1515    0            0           0         
  3735.7857    0            0           0         
  3760.026     0            0           0         
  3796.133     0            0           0         
  3828.9084    0            0           0         
  3791.2489    0            0           0         
  3872.1526    0            0           0         
  3838.452     0            0           0         
  3859.3849    0            0           0         
  3795.5601    0            0           0         
  3827.7698    0            0           0         
  3793.2052    0            0           0         
  3777.9208    0            0           0         
  3726.1222    0            0           0         
  3694.8026    0            0           0         
  3738.5988    0            0           0         
  3686.7292    0            0           0         
  3705.8561    0            0           0         
  3674.9428    0            0           0         
  3688.7199    0            0           0         
  3682.9209    0            0           0         
  3674.3066    0            0           0         
  3703.3644    0            0           0         
  3694.5341    0            0           0         
  3662.6167    0            0           0         
  3707.4906    0            0           0         
  3680.7839    0            0           0         
  3712.9908    0            0           0         
  3664.6868    0            0           0         
  3682.5525    0            0           0         
  3682.6218    0            0           0         
  3711.5339    0            0           0         
  3732.6288    0            0           0         
  3691.3952    0            0           0         
  3725.9929    0            0           0         
  3746.0176    0            0           0         
  3749.9786    0            0           0         
  3678.342     0            0           0         
  3713.7297    0            0           0         
  3725.2386    0            0           0         
  3749.6424    0            0           0         
  3763.8093    0            0           0         
  3736.9103    0            0           0         
  3772.3393    0            0           0         
  3806.4129    0            0           0         
  3813.6288    0            0           0         
  3831.8567    0            0           0         
  3860.8773    0            0           0         
  3824.2538    0            0           0         
  3830.6533    0            0           0         
  3806.2982    0            0           0         
  3797.1807    0            0           0         
  3810.2478    0            0           0         
  3762.7002    0            0           0         
  3782.3889    0            0           0         
  3738.1784    0            0           0         
  3762.5523    0            0           0         
  3721.2022    0            0           0         
  3718.5795    0            0           0         
  3755.8703    0            0           0         
  3692.437     0            0           0         
  3729.5036    0            0           0         
  3721.044     0            0           0         
  3689.0131    0            0           0         
  3666.1756    0            0           0         
  3663.4768    0            0           0         
  3690.932     0            0           0         
  3692.859     0            0           0         
  3710.1959    0            0           0         
  3687.8837    0            0           0         
  3770.6326    0            0           0         
  3756.8684    0            0           0         
  3748.3913    0            0           0         
  3752.9318    0            0           0         
  3798.901     0            0           0         
  3749.7542    0            0           0         
  3772.4645    0            0           0         
  3723.1611    0            0           0         
  3770.7824    0            0           0         
  3795.8357    0            0           0         
  3769.2097    0            0           0         
  3810.1142    0            0           0         
  3789.0973    0            0           0         
  3818.3277    0            0           0         
  3814.6312    0            0           0         
  3850.538     0            0           0         
  3844.3639    0            0           0         
  3858.1071    0            0           0         
  3839.3121    0            0           0         
  3830.6146    0            0           0         
  3768.3554    0            0           0         
  3760.3348    0            0           0         
  3782.0355    0            0           0         
  3730.826     0            0           0         
  3707.2931    0            0           0         
  3769.4097    0            0           0         
  3693.8509    0            0           0         
  3676.3772    0            0           0         
  3685.1292    0            0           0         
  3719.9975    0            0           0         
  3662.4833    0            0           0         
  3698.682     0            0           0         
  3695.7964    0            0           0         
  3702.3399    0            0           0         
  3696.4742    0            0           0         
  3686.2828    0            0           0         
  3682.8463    0            0           0         
  3632.4234    0            0           0         
  3665.6099    0            0           0         
  3655.4102    0            0           0         
  3656.7519    0            0           0         
  3681.9703    0            0           0         
  3684.764     0            0           0         
  3694.4755    0            0           0         
  3668.2556    0            0           0         
  3723.1652    0            0           0         
  3730.1288    0            0           0         
  3703.0702    0            0           0         
  3756.288     0            0           0         
  3795.6087    0            0           0         
  3774.3624    0            0           0         
  3745.0589    0            0           0         
  3802.0479    0            0           0         
  3766.8265    0            0           0         
  3849.0026    0            0           0         
  3812.342     0            0           0         
  3839.4224    0            0           0         
  3807.3665    0            0           0         
  3854.2863    0            0           0         
  3834.2236    0            0           0         
  3782.8862    0            0           0         
  3757.175     0            0           0         
  3731.9424    0            0           0         
  3725.9547    0            0           0         
  3708.7086    0            0           0         
  3704.8252    0            0           0         
  3685.9696    0            0           0         
  3718.4203    0            0           0         
  3696.1631    0            0           0         
  3692.4469    0            0           0         
  3730.073     0            0           0         
  3688.4029    0            0           0         
  3668.3946    0            0           0         
  3696.0457    0            0           0         
  3665.542     0            0           0         
  3640.5674    0            0           0         
  3605.4557    0            0           0         
  3635.4807    0            0           0         
  3660.4067    0            0           0         
  3643.2473    0            0           0         
  3655.795     0            0           0         
  3656.254     0            0           0         
  3645.592     0            0           0         
  3655.7215    0            0           0         
  3660.252     0            0           0         
  3618.1948    0            0           0         
  3587.0736    0            0           0         
  3635.5857    0            0           0         
  3640.5248    0            0           0         
  3602.4031    0            0           0         
  3627.6416    0            0           0         
  3590.2984    0            0           0         
  3596.8952    0            0           0         
  3624.2942    0            0           0         
  3575.3923    0            0           0         
  3597.0669    0            0           0         
  3539.5903    0            0           0         
  3588.1952    0            0           0         
  3563.2955    0            0           0         
  3577.5994    0            0           0         
  3554.3941    0            0           0         
  3499.3098    0            0           0         
  3432.9327    0            0           0         
  3498.4664    0            0           0         
  3495.5948    0            0           0         
  3491.2918    0            0           0         
  3475.8188    0            0           0         
  3475.1491    0            0           0         
  3477.065     0            0           0         
  3464.9577    0            0           0         
  3436.0076    0            0           0         
  3435.2832    0            0           0         
  3456.7703    0            0           0         
  3448.9828    0            0           0         
  3410.3467    0            0           0         
  3470.4435    0            0           0         
  3473.2041    0            0           0         
  3476.1193    0            0           0         
  3472.8588    0            0           0         
  3483.3714    0            0           0         
  3464.3491    0            0           0         
  3496.4654    0            0           0         
  3484.4521    0            0           0         
  3488.9396    0            0           0         
  3461.3578    0            0           0         
  3457.3115    0            0           0         
  3485.31      0            0           0         
  3419.4181    0            0           0         
  3422.9366    0            0           0         
  3421.4476    0            0           0         
  3438.3953    0            0           0         
  3424.9188    0            0           0         
  3393.3514    0            0           0         
  3361.7306    0            0           0         
  3407.1131    0            0           0         
  3393.8445    0            0           0         
  3404.674     0            0           0         
  3364.658     0            0           0         
  3433.4437    0            0           0         
  3359.9456    0            0           0         
  3397.9715    0            0           0         
  3316.9097    0            0           0         
  3365.9146    0            0           0         
  3348.1686    0            0           0         
  3369.2178    0            0           0         
  3346.3992    0            0           0         
  3363.7271    0            0           0         
  3373.2589    0            0           0         
  3375.3473    0            0           0         
  3362.1761    0            0           0         
  3348.7462    0            0           0         
  3340.174     0            0           0         
  3337.5356    0            0           0         
  3266.2958    0            0           0         
  3325.6753    0            0           0         
  3303.393     0            0           0         
  3286.3238    0            0           0         
  3316.6375    0            0           0         
  3331.7357    0            0           0         
  3279.502     0            0           0         
  3244.3423    0            0           0         
  3290.0903    0            0           0         
  3304.6444    0            0           0         
  3274.0995    0            0           0         
  3296.5829    0            0           0         
  3294.9126    0            0           0         
  3302.9776    0            0           0         
  3267.6558    0            0           0         
  3303.2232    0            0           0         
  3301.1413    0            0           0         
  3317.877     0            0           0         
  3293.7776    0            0           0         
  3324.8085    0            0           0         
  3349.8615    0            0           0         
  3354.8578    0            0           0         
  3335.1662    0            0           0         
  3317.6682    0            0           0         
  3309.7564    0            0           0         
  3287.8214    0            0           0         
  3321.5024    0            0           0         
  3282.9079    0            0           0         
  3321.8747    0            0           0         
  3332.0776    0            0           0         
  3311.721     0            0           0         
  3368.9429    0            0           0         
  3310.8616    0            0           0         
  3312.2725    0            0           0         
  3339.6633    0            0           0         
  3325.8081    0            0           0         
  3317.4782    0            0           0         
  3294.6542    0            0           0         
  3301.0691    0            0           0         
  3331.0499    0            0           0         
  3284.8111    0            0           0         
  3278.9129    0            0           0         
  3321.3731    0            0           0         
  3276.3507    0            0           0         
  3289.796     0            0           0         
  3342.0464    0            0           0         
  3285.268     0            0           0         
  3303.5845    0            0           0         
  3309.127     0            0           0         
  3267.9294    0            0           0         
  3292.4639    0            0           0         
  3259.0263    0            0           0         
  3259.8282    0            0           0         
  3305.237     0            0           0         
  3288.1563    0            0           0         
  3295.415     0            0           0         
  3259.2593    0            0           0         
  3278.3408    0            0           0         
  3273.773     0            0           0         
  3279.6508    0            0           0         
  3277.7382    0            0           0         
  3270.815     0            0           0         
  3287.3866    0            0           0         
  3227.654     0            0           0         
  3306.5963    0            0           0         
  3253.9693    0            0           0         
  3238.468     0            0           0         
  3258.3818    0            0           0         
  3268.0333    0            0           0         
  3261.76      0            0           0         
  3227.598     0            0           0         
  3262.674     0            0           0         
  3252.8878    0            0           0         
  3274.0396    0            0           0         
  3252.3569    0            0           0         
  3255.6275    0            0           0         
  3223.9481    0            0           0         
  3262.0496    0            0           0         
  3287.9234    0            0           0         
  3286.8218    0            0           0         
  3251.3929    0            0           0         
  3299.6015    0            0           0         
  3229.8505    0            0           0         
  3295.4752    0            0           0         
  3277.8617    0            0           0         
  3219.4952    0            0           0         
  3291.0177    0            0           0         
  3248.4305    0            0           0         
  3278.8444    0            0           0         
  3257.4862    0            0           0         
  3295.4332    0            0           0         
  3331.8208    0            0           0         
  3292.4215    0            0           0         
  3331.1278    0            0           0         
  3316.3987    0            0           0         
  3301.0931    0            0           0         
  3318.8927    0            0           0         
  3314.5842    0            0           0         
  3293.4561    0            0           0         
  3290.6707    0            0           0         
  3321.222     0            0           0         
  3293.043     0            0           0         
  3270.079     0            0           0         
  3290.605     0            0           0         
  3277.1041    0            0           0         
  3303.2908    0            0           0         
  3314.3386    0            0           0         
  3321.6964    0            0           0         
  3308.4149    0            0           0         
  3318.6061    0            0           0         
  3286.9557    0            0           0         
  3298.2299    0            0           0         
  3266.6879    0            0           0         
  3233.2408    0            0           0         
  3217.1393    0            0           0         
  3231.5714    0            0           0         
  3224.0261    0            0           0         
  3224.1684    0            0           0         
  3173.3675    0            0           0         
  3200.1005    0            0           0         
  3197.5615    0            0           0         
  3173.4991    0            0           0         
  3163.3772    0            0           0         
  3185.2758    0            0           0         
  3173.0897    0            0           0         
  3143.4314    0            0           0         
  3157.8311    0            0           0         
  3127.8742    0            0           0         
  3133.7683    0            0           0         
  3120.7404    0            0           0         
  3152.5597    0            0           0         
  3150.1312    0            0           0         
  3131.3648    0            0           0         
  3127.8114    0            0           0         
  3089.7547    0            0           0         
  3107.4306    0            0           0         
  3107.5372    0            0           0         
  3132.8956    0            0           0         
  3127.5756    0            0           0         
  3126.4059    0            0           0         
  3131.9215    0            0           0         
  3134.6264    0            0           0         
  3140.3165    0            0           0         
  3146.1745    0            0           0         
  3119.3622    0            0           0         
  3118.999     0            0           0         
  3108.859     0            0           0         
  3129.0269    0            0           0         
  3127.5515    0            0           0         
  3090.1393    0            0           0         
  3111.3548    0            0           0         
  3122.7382    0            0           0         
  3081.8424    0            0           0         
  3119.0829    0            0           0         
  3103.7578    0            0           0         
  3087.5485    0            0           0         
  3118.4567    0            0           0         
  3110.1104    0            0           0         
  3129.2595    0            0           0         
  3105.5791    0            0           0         
  3145.7428    0            0           0         
  3144.3092    0            0           0         
  3156.0172    0            0           0         
  3142.0162    0            0           0         
  3171.3185    0            0           0         
  3164.8214    0            0           0         
  3166.9746    0            0           0         
  3159.7733    0            0           0         
  3190.0863    0            0           0         
  3170.6204    0            0           0         
  3191.6624    0            0           0         
  3185.7828    0            0           0         
  3147.2404    0            0           0         
  3193.2964    0            0           0         
  3147.7967    0            0           0         
  3141.1481    0            0           0         
  3150.8581    0            0           0         
  3130.5908    0            0           0         
  3089.7924    0            0           0         
  3131.5799    0            0           0         
  3119.1166    0            0           0         
  3139.2795    0            0           0         
  3122.0996    0            0           0         
  3098.6637    0            0           0         
  3140.791     0            0           0         
  3113.8703    0            0           0         
  3097.7456    0            0           0         
  3096.2807    0            0           0         
  3133.5066    0            0           0         
  3112.1621    0            0           0         
  3092.9981    0            0           0         
  3083.5693    0            0           0         
  3166.9379    0            0           0         
  3083.1425    0            0           0         
  3199.0965    0            0           0         
  3108.4343    0            0           0         
  3151.9534    0            0           0         
  3077.0526    0            0           0         
  3087.7357    0            0           0         
  3117.1116    0            0           0         
  3078.316     0            0           0         
  3079.7027    0            0           0         
  3058.143     0            0           0         
  3075.7436    0            0           0         
  3078.8393    0            0           0         
  3051.2326    0            0           0         
  3101.6622    0            0           0         
  3059.4116    0            0           0         
  3088.8615    0            0           0         
  3014.2304    0            0           0         
  3077.3975    0            0           0         
  3050.0486    0            0           0         
  3018.8504    0            0           0         
  3056.4901    0            0           0         
  3067.1317    0            0           0         
  3076.3894    0            0           0         
  3067.9852    0            0           0         
  3072.5128    0            0           0         
  3071.2558    0            0           0         
  3038.5563    0            0           0         
  3046.912     0            0           0         
  3034.3072    0            0           0         
  3037.1505    0            0           0         
  3093.4008    0            0           0         
  3078.2661    0            0           0         
  3064.4414    0            0           0         
  3043.8205    0            0           0         
  3118.4904    0            0           0         
  3058.7012    0            0           0         
  3103.461     0            0           0         
  3112.8104    0            0           0         
  3109.1036    0            0           0         
  3073.1207    0            0           0         
  3078.6067    0            0           0         
  3104.4616    0            0           0         
  3086.5245    0            0           0         
  3107.3166    0            0           0         
  3083.8455    0            0           0         
  3069.0431    0            0           0         
  3090.0042    0            0           0         
  3074.7719    0            0           0         
  3053.584     0            0           0         
  3119.1741    0            0           0         
  3074.043     0            0           0         
  3102.6038    0            0           0         
  3077.4749    0            0           0         
  3079.3545    0            0           0         
  3082.8954    0            0           0         
  3071.4121    0            0           0         
  3074.8656    0            0           0         
  3021.6044    0            0           0         
  3067.0682    0            0           0         
  3034.9229    0            0           0         
  3050.1672    0            0           0         
  3094.2928    0            0           0         
  3080.5208    0            0           0         
  3070.9361    0            0           0         
  3075.9442    0            0           0         
  3061.2419    0            0           0         
  3048.9256    0            0           0         
  3088.6108    0            0           0         
  3014.3672    0            0           0         
  3059.7431    0            0           0         
  3106.4153    0            0           0         
  3099.8633    0            0           0         
  3067.0111    0            0           0         
  3053.0589    0            0           0         
  3123.544     0            0           0         
  3093.5261    0            0           0         
  3064.3681    0            0           0         
  3053.1615    0            0           0         
  3082.9118    0            0           0         
  3073.1894    0            0           0         
  3070.6086    0            0           0         
  3096.6277    0            0           0         
  3099.1747    0            0           0         
  3042.892     0            0           0         
  3062.9859    0            0           0         
  3041.6606    0            0           0         
  3073.6528    0            0           0         
  3069.3041    0            0           0         
  3099.4505    0            0           0         
  3046.2496    0            0           0         
  3039.1578    0            0           0         
  3071.014     0            0           0         
  3036.1816    0            0           0         
  3052.7321    0            0           0         
  3063.7573    0            0           0         
  3079.3655    0            0           0         
  3056.5534    0            0           0         
  3046.8083    0            0           0         
  3022.9128    0            0           0         
  3060.0407    0            0           0         
  3064.8568    0            0           0         
  3094.1455    0            0           0         
  3071.5731    0            0           0         
  3067.1063    0            0           0         
  3095.741     0            0           0         
  3103.1631    0            0           0         
  3076.0414    0            0           0         
  3118.1657    0            0           0         
  3093.5505    0            0           0         
  3130.7899    0            0           0         
  3060.8644    0            0           0         
  3070.3403    0            0           0         
  3124.5958    0            0           0         
  3108.9697    0            0           0         
  3086.046     0            0           0         
  3032.3804    0            0           0         
  3046.8823    0            0           0         
  3045.7129    0            0           0         
  3063.4648    0            0           0         
  3033.5078    0            0           0         
  3030.9275    0            0           0         
  3050.7185    0            0           0         
  3053.8144    0            0           0         
  3057.728     0            0           0         
  3028.6012    0            0           0         
  3074.001     0            0           0         
  3037.7473    0            0           0         
  3001.9941    0            0           0         
  3053.1771    0            0           0         
  3041.8061    0            0           0         
  3019.0177    0            0           0         
  3049.2535    0            0           0         
  3065.4688    0            0           0         
  3023.3906    0            0           0         
  3014.2546    0            0           0         
  3033.6065    0            0           0         
  3023.6115    0            0           0         
  3026.0291    0            0           0         
  3018.3354    0            0           0         
  3033.807     0            0           0         
  2993.9121    0            0           0         
  3024.1446    0            0           0         
  3021.7202    0            0           0         
  2978.4518    0            0           0         
  3004.1693    0            0           0         
  3044.3058    0            0           0         
  3034.3974    0            0           0         
  2999.1319    0            0           0         
  3022.6446    0            0           0         
  3033.695     0            0           0         
  2975.2827    0            0           0         
  2965.3535    0            0           0         
  3016.0579    0            0           0         
  3027.757     0            0           0         
  2999.3117    0            0           0         
  2999.8614    0            0           0         
  2994.7275    0            0           0         
  3006.2947    0            0           0         
  3055.7599    0            0           0         
  3012.8165    0            0           0         
  3029.8498    0            0           0         
  3012.9843    0            0           0         
  3000.5237    0            0           0         
  3010.1392    0            0           0         
  2944.3731    0            0           0         
  3003.8393    0            0           0         
  3005.5519    0            0           0         
  3031.4587    0            0           0         
  2957.4156    0            0           0         
  3046.6311    0            0           0         
  3026.7588    0            0           0         
  2995.1438    0            0           0         
  3019.571     0            0           0         
  3037.6819    0            0           0         
  3030.5843    0            0           0         
  3025.8255    0            0           0         
  2999.5119    0            0           0         
  2986.6751    0            0           0         
  2997.592     0            0           0         
  3010.7438    0            0           0         
  2973.4649    0            0           0         
  2999.4229    0            0           0         
  3013.0785    0            0           0         
  2942.3738    0            0           0         
  3019.3612    0            0           0         
  2983.9649    0            0           0         
  3001.2783    0            0           0         
  3009.4259    0            0           0         
  3015.1084    0            0           0         
  3024.8461    0            0           0         
  2978.3166    0            0           0         
  3011.2261    0            0           0         
  3022.8897    0            0           0         
  3023.5953    0            0           0         
  2992.1473    0            0           0         
  3024.7546    0            0           0         
  3031.207     0            0           0         
  3021.9429    0            0           0         
  2965.4244    0            0           0         
  3035.8902    0            0           0         
  3010.8147    0            0           0         
  3030.1295    0            0           0         
  3003.8053    0            0           0         
  2942.6407    0            0           0         
  3038.3176    0            0           0         
  2982.2153    0            0           0         
  2994.1454    0            0           0         
  3031.4131    0            0           0         
  2979.8155    0            0           0         
  3002.646     0            0           0         
  3023.1928    0            0           0         
  2979.792     0            0           0         
  3071.0928    0            0           0         
  3023.5977    0            0           0         
  3040.0824    0            0           0         
  3050.2937    0            0           0         
  3042.3236    0            0           0         
  3042.6246    0            0           0         
  3069.0976    0            0           0         
  3042.9625    0            0           0         
  3069.4383    0            0           0         
  3014.8918    0            0           0         
  3039.677     0            0           0         
  3090.5477    0            0           0         
  3092.8205    0            0           0         
  3055.054     0            0           0         
  3038.8188    0            0           0         
  3111.3693    0            0           0         
  3076.208     0            0           0         
  3084.0873    0            0           0         
  3050.867     0            0           0         
  3067.7595    0            0           0         
  3091.4252    0            0           0         
  3094.361     0            0           0         
  3058.4683    0            0           0         
  3092.6561    0            0           0         
  3036.9769    0            0           0         
  3057.2317    0            0           0         
  3069.4725    0            0           0         
  3084.9078    0            0           0         
  3035.2926    0            0           0         
  3012.279     0            0           0         
  3016.1077    0            0           0         
  3072.4217    0            0           0         
  3023.4344    0            0           0         
  3027.1378    0            0           0         
  3011.6567    0            0           0         
  3009.8787    0            0           0         
  3042.518     0            0           0         
  2968.8842    0            0           0         
  3061.2077    0            0           0         
  3062.7965    0            0           0         
  3022.2615    0            0           0         
  3066.6688    0            0           0         
  3033.2244    0            0           0         
  3055.6374    0            0           0         
  3001.3918    0            0           0         
  3046.2057    0            0           0         
  3036.9133    0            0           0         
  3013.6898    0            0           0         
  3051.3574    0            0           0         
  3005.095     0            0           0         
  3015.0313    0            0           0         
  3001.2723    0            0           0         
  3047.2307    0            0           0         
  3049.9578    0            0           0         
  3065.0898    0            0           0         
  3047.9941    0            0           0         
  3038.1805    0            0           0         
  3014.8724    0            0           0         
  3039.0881    0            0           0         
  3012.6207    0            0           0         
  3031.6675    0            0           0         
  3019.7605    0            0           0         
  3086.1362    0            0           0         
  3053.3191    0            0           0         
  3051.5621    0            0           0         
  3048.7746    0            0           0         
  3062.1337    0            0           0         
  3046.4915    0            0           0         
  3038.0279    0            0           0         
  3008.1187    0            0           0         
  3069.7314    0            0           0         
  3104.2915    0            0           0         
  3064.5385    0            0           0         
  3097.0014    0            0           0         
  3130.062     0            0           0         
  3068.6037    0            0           0         
  3063.4654    0            0           0         
  3119.4065    0            0           0         
  3059.6545    0            0           0         
  3107.4258    0            0           0         
  3107.9928    0            0           0         
  3084.7107    0            0           0         
  3116.552     0            0           0         
  3058.1484    0            0           0         
  3032.9488    0            0           0         
  3105.2314    0            0           0         
  3117.4788    0            0           0         
  3116.1974    0            0           0         
  3092.1375    0            0           0         
  3089.2934    0            0           0         
  3091.2002    0            0           0         
  3117.2001    0            0           0         
  3072.9259    0            0           0         
  3130.7905    0            0           0         
  3054.9025    0            0           0         
  3028.9475    0            0           0         
  3051.8203    0            0           0         
  3074.1947    0            0           0         
  3059.7095    0            0           0         
  3059.1703    0            0           0         
  3025.606     0            0           0         
  3038.8126    0            0           0         
  3079.3659    0            0           0         
  3020.4762    0            0           0         
  3036.4804    0            0           0         
  3050.3631    0            0           0         
  3082.8392    0            0           0         
  3059.1785    0            0           0         
  3071.3072    0            0           0         
  3065.3321    0            0           0         
  3043.2894    0            0           0         
  3062.7702    0            0           0         
  3106.7251    0            0           0         
  3095.0179    0            0           0         
  3058.4126    0            0           0         
  3066.6375    0            0           0         
  3024.2256    0            0           0         
  3034.2688    0            0           0         
  3093.0909    0            0           0         
  3078.8796    0            0           0         
  3035.9636    0            0           0         
  3024.3939    0            0           0         
  3029.7828    0            0           0         
  3043.1981    0            0           0         
  3052.4113    0            0           0         
  3005.3381    0            0           0         
  3006.7535    0            0           0         
  2972.669     0            0           0         
  3044.2952    0            0           0         
  3021.5048    0            0           0         
  3020.8959    0            0           0         
  3011.8927    0            0           0         
  2999.4011    0            0           0         
  2967.1775    0            0           0         
  2951.6615    0            0           0         
  2991.2233    0            0           0         
  3001.2273    0            0           0         
  2973.4722    0            0           0         
  3010.9145    0            0           0         
  2983.0909    0            0           0         
  2991.1286    0            0           0         
  3019.1925    0            0           0         
  2975.5656    0            0           0         
  2991.1769    0            0           0         
  2987.7715    0            0           0         
  2964.7212    0            0           0         
  2943.4866    0            0           0         
  2932.8099    0            0           0         
  2976.4399    0            0           0         
  2989.3391    0            0           0         
  2989.065     0            0           0         
  2988.4807    0            0           0         
  2947.7604    0            0           0         
  2914.2542    0            0           0         
  2942.7091    0            0           0         
  2955.6838    0            0           0         
  2975.0217    0            0           0         
  2962.4622    0            0           0         
  2973.0623    0            0           0         
  2958.1457    0            0           0         
  2977.7959    0            0           0         
  2977.8594    0            0           0         
  2961.8353    0            0           0         
  3001.1945    0            0           0         
  2914.8686    0            0           0         
  2934.6961    0            0           0         
  2985.144     0            0           0         
  2947.1774    0            0           0         
  2990.7299    0            0           0         
  2958.513     0            0           0         
  2994.6782    0            0           0         
  2943.1676    0            0           0         
  2966.1657    0            0           0         
  2956.7699    0            0           0         
  2930.1569    0            0           0         
  2993.8066    0            0           0         
  2964.4484    0            0           0         
  2944.6707    0            0           0         
  2971.5694    0            0           0         
  2912.4005    0            0           0         
  2977.1767    0            0           0         
  2948.2221    0            0           0         
  2956.2368    0            0           0         
  2938.0569    0            0           0         
  2971.7028    0            0           0         
  2905.6147    0            0           0         
  2906.6353    0            0           0         
  2953.9102    0            0           0         
  2943.7306    0            0           0         
  2933.6607    0            0           0         
  2962.4934    0            0           0         
  2963.8798    0            0           0         
  2929.0492    0            0           0         
  2975.9543    0            0           0         
  2896.3183    0            0           0         
  2962.7177    0            0           0         
  2960.407     0            0           0         
  2887.8935    0            0           0         
  2931.1958    0            0           0         
  2932.9633    0            0           0         
  2907.5631    0            0           0         
  2927.5984    0            0           0         
  2933.3501    0            0           0         
  2968.8436    0            0           0         
  2892.5868    0            0           0         
  2944.1249    0            0           0         
  2939.4895    0            0           0         
  2919.0703    0            0           0         
  2883.3599    0            0           0         
  2909.5521    0            0           0         
  2914.3895    0            0           0         
  2905.1996    0            0           0         
  2919.1363    0            0           0         
  2988.9254    0            0           0         
  2910.2825    0            0           0         
  2961.6584    0            0           0         
  2956.9286    0            0           0         
  2926.6789    0            0           0         
  2877.3873    0            0           0         
  2881.2038    0            0           0         
  2904.0051    0            0           0         
  2943.2818    0            0           0         
  2917.3246    0            0           0         
  2913.6427    0            0           0         
  2949.2162    0            0           0         
  2928.8206    0            0           0         
  2908.4254    0            0           0         
  2941.9301    0            0           0         
  2936.3425    0            0           0         
  2907.0602    0            0           0         
  2927.5653    0            0           0         
  2913.9545    0            0           0         
  2903.6065    0            0           0         
  2891.6577    0            0           0         
  2892.9226    0            0           0         
  2935.0679    0            0           0         
  2935.8196    0            0           0         
  2928.416     0            0           0         
  2906.0898    0            0           0         
  2913.8987    0            0           0         
  2926.0899    0            0           0         
  2910.8458    0            0           0         
  2943.7071    0            0           0         
  2915.326     0            0           0         
  2939.9012    0            0           0         
  2907.0725    0            0           0         
  2882.6889    0            0           0         
  2912.867     0            0           0         
  2935.4422    0            0           0         
  2945.9509    0            0           0         
  2914.0433    0            0           0         
  2919.7186    0            0           0         
  2893.8811    0            0           0         
  2927.4937    0            0           0         
  2950.4319    0            0           0         
  2905.4205    0            0           0         
  2921.5916    0            0           0         
  2896.6612    0            0           0         
  2890.3255    0            0           0         
  2886.4027    0            0           0         
  2862.4392    0            0           0         
  2925.5784    0            0           0         
  2910.3415    0            0           0         
  2862.1401    0            0           0         
  2904.6954    0            0           0         
  2854.751     0            0           0         
  2910.0713    0            0           0         
  2871.0046    0            0           0         
  2902.81      0            0           0         
  2885.0973    0            0           0         
  2897.6826    0            0           0         
  2944.1937    0            0           0         
  2907.2327    0            0           0         
  2900.4917    0            0           0         
  2872.9617    0            0           0         
  2855.086     0            0           0         
  2845.4134    0            0           0         
  2869.7525    0            0           0         
  2908.7698    0            0           0         
  2930.8476    0            0           0         
  2855.0052    0            0           0         
  2856.7988    0            0           0         
  2878.0336    0            0           0         
  2874.5061    0            0           0         
  2876.1264    0            0           0         
  2880.7108    0            0           0         
  2878.9496    0            0           0         
  2922.9223    0            0           0         
  2891.8679    0            0           0         
  2900.6938    0            0           0         
  2915.9466    0            0           0         
  2910.2541    0            0           0         
  2855.256     0            0           0         
  2910.542     0            0           0         
  2874.6828    0            0           0         
  2874.2532    0            0           0         
  2894.387     0            0           0         
  2845.0638    0            0           0         
  2870.0892    0            0           0         
  2849.8126    0            0           0         
  2859.3991    0            0           0         
  2859.803     0            0           0         
  2849.7025    0            0           0         
  2816.9875    0            0           0         
  2860.4559    0            0           0         
  2812.8472    0            0           0         
  2856.947     0            0           0         
  2847.7006    0            0           0         
  2887.0336    0            0           0         
  2827.4515    0            0           0         
  2856.9338    0            0           0         
  2879.3653    0            0           0         
  2826.672     0            0           0         
  2851.3314    0            0           0         
  2840.8977    0            0           0         
  2832.8576    0            0           0         
  2818.4792    0            0           0         
  2806.1115    0            0           0         
  2837.5201    0            0           0         
  2837.154     0            0           0         
  2813.3242    0            0           0         
  2848.9207    0            0           0         
  2799.0919    0            0           0         
  2798.9389    0            0           0         
  2853.9543    0            0           0         
  2809.1272    0            0           0         
  2838.043     0            0           0         
  2804.6536    0            0           0         
  2803.4931    0            0           0         
  2848.9157    0            0           0         
  2779.8296    0            0           0         
  2784.5918    0            0           0         
  2777.7708    0            0           0         
  2821.954     0            0           0         
  2771.8287    0            0           0         
  2781.4269    0            0           0         
  2775.4311    0            0           0         
  2825.3021    0            0           0         
  2844.03      0            0           0         
  2846.5176    0            0           0         
  2810.0927    0            0           0         
  2833.5141    0            0           0         
  2759.7408    0            0           0         
  2817.5269    0            0           0         
  2776.523     0            0           0         
  2792.554     0            0           0         
  2829.8697    0            0           0         
  2811.1554    0            0           0         
  2826.2452    0            0           0         
  2784.1407    0            0           0         
  2790.9116    0            0           0         
  2789.1863    0            0           0         
  2743.3326    0            0           0         
  2844.0793    0            0           0         
  2822.9459    0            0           0         
  2784.5666    0            0           0         
  2792.3487    0            0           0         
  2799.0627    0            0           0         
  2797.4785    0            0           0         
  2790.4815    0            0           0         
  2758.4357    0            0           0         
  2780.0546    0            0           0         
  2748.3722    0            0           0         
  2749.5334    0            0           0         
  2757.1452    0            0           0         
  2780.8165    0            0           0         
  2784.5019    0            0           0         
  2806.8289    0            0           0         
  2817.1971    0            0           0         
  2794.5713    0            0           0         
  2767.4892    0            0           0         
  2765.5796    0            0           0         
  2762.535     0            0           0         
  2787.8916    0            0           0         
  2756.4129    0            0           0         
  2748.3535    0            0           0         
  2784.6542    0            0           0         
  2764.6499    0            0           0         
  2777.9149    0            0           0         
  2744.7214    0            0           0         
  2773.1267    0            0           0         
  2744.4753    0            0           0         
  2783.349     0            0           0         
  2763.5125    0            0           0         
  2753.6149    0            0           0         
  2752.2126    0            0           0         
  2748.0786    0            0           0         
  2801.2045    0            0           0         
  2749.9251    0            0           0         
  2761.7499    0            0           0         
  2757.9563    0            0           0         
  2752.9259    0            0           0         
  2795.1101    0            0           0         
  2723.3485    0            0           0         
  2760.8259    0            0           0         
  2749.4703    0            0           0         
  2770.6339    0            0           0         
  2724.3354    0            0           0         
  2727.3659    0            0           0         
  2718.4478    0            0           0         
  2768.3552    0            0           0         
  2708.5907    0            0           0         
  2691.2598    0            0           0         
  2787.7587    0            0           0         
  2752.5714    0            0           0         
  2763.4375    0            0           0         
  2712.6594    0            0           0         
  2732.7858    0            0           0         
  2738.6489    0            0           0         
  2714.64      0            0           0         
  2739.9643    0            0           0         
  2693.1928    0            0           0         
  2720.2552    0            0           0         
  2747.1974    0            0           0         
  2746.1595    0            0           0         
  2752.3612    0            0           0         
  2720.4637    0            0           0         
  2713.6662    0            0           0         
  2757.5457    0            0           0         
  2737.7106    0            0           0         
  2733.2493    0            0           0         
  2723.5584    0            0           0         
  2760.2915    0            0           0         
  2714.9639    0            0           0         
  2742.2399    0            0           0         
  2742.9494    0            0           0         
  2757.9008    0            0           0         
  2744.7145    0            0           0         
  2767.4818    0            0           0         
  2725.5206    0            0           0         
  2751.1401    0            0           0         
  2721.2702    0            0           0         
  2776.0869    0            0           0         
  2772.2588    0            0           0         
  2738.284     0            0           0         
  2730.0235    0            0           0         
  2735.8843    0            0           0         
  2705.9376    0            0           0         
  2765.3562    0            0           0         
  2703.1229    0            0           0         
  2716.4306    0            0           0         
  2754.645     0            0           0         
  2764.1917    0            0           0         
  2755.756     0            0           0         
  2704.4993    0            0           0         
  2706.6483    0            0           0         
  2714.3548    0            0           0         
  2683.8314    0            0           0         
  2743.9252    0            0           0         
  2730.6586    0            0           0         
  2717.5114    0            0           0         
  2725.9316    0            0           0         
  2713.6258    0            0           0         
  2742.736     0            0           0         
  2694.5873    0            0           0         
  2698.4718    0            0           0         
  2757.2123    0            0           0         
  2700.7012    0            0           0         
  2715.68      0            0           0         
  2708.0569    0            0           0         
  2723.1497    0            0           0         
  2729.5397    0            0           0         
  2711.2085    0            0           0         
  2731.0545    0            0           0         
  2747.4105    0            0           0         
  2710.974     0            0           0         
  2730.5656    0            0           0         
  2691.8486    0            0           0         
  2727.0313    0            0           0         
  2729.9253    0            0           0         
  2708.2       0            0           0         
  2696.2779    0            0           0         
  2710.7124    0            0           0         
  2755.6181    0            0           0         
  2696.7603    0            0           0         
  2698.1188    0            0           0         
  2696.8977    0            0           0         
  2683.5663    0            0           0         
  2687.7112    0            0           0         
  2706.0539    0            0           0         
  2696.4092    0            0           0         
  2716.5695    0            0           0         
  2655.3231    0            0           0         
  2738.7092    0            0           0         
  2673.6128    0            0           0         
  2688.7302    0            0           0         
  2747.4888    0            0           0         
  2671.9202    0            0           0         
  2674.8633    0            0           0         
  2656.8615    0            0           0         
  2674.7035    0            0           0         
  2695.1558    0            0           0         
  2707.8282    0            0           0         
  2728.7078    0            0           0         
  2730.3514    0            0           0         
  2712.4826    0            0           0         
  2706.0782    0            0           0         
  2700.4295    0            0           0         
  2720.5885    0            0           0         
  2684.8506    0            0           0         
  2760.301     0            0           0         
  2703.0297    0            0           0         
  2662.001     0            0           0         
  2703.608     0            0           0         
  2679.3048    0            0           0         
  2682.3954    0            0           0         
  2721.6342    0            0           0         
  2694.4949    0            0           0         
  2726.533     0            0           0         
  2679.5257    0            0           0         
  2715.459     0            0           0         
  2714.6562    0            0           0         
  2687.935     0            0           0         
  2718.7854    0            0           0         
  2709.7524    0            0           0         
  2686.3722    0            0           0         
  2702.5911    0            0           0         
  2710.653     0            0           0         
  2691.9641    0            0           0         
  2708.1176    0            0           0         
  2711.4658    0            0           0         
  2705.1901    0            0           0         
  2704.9233    0            0           0         
  2698.435     0            0           0         
  2713.5679    0            0           0         
  2690.3771    0            0           0         
  2722.1179    0            0           0         
  2713.8221    0            0           0         
  2717.2692    0            0           0         
  2668.6771    0            0           0         
  2680.1377    0            0           0         
  2718.1767    0            0           0         
  2731.2018    0            0           0         
  2706.6254    0            0           0         
  2704.6852    0            0           0         
  2729.3017    0            0           0         
  2659.2423    0            0           0         
  2705.1354    0            0           0         
  2711.9648    0            0           0         
  2752.2863    0            0           0         
  2754.6044    0            0           0         
  2679.8225    0            0           0         
  2715.4218    0            0           0         
  2722.8486    0            0           0         
  2710.5271    0            0           0         
  2727.7018    0            0           0         
  2699.6366    0            0           0         
  2732.5348    0            0           0         
  2684.6023    0            0           0         
  2712.022     0            0           0         
  2712.7644    0            0           0         
  2742.3284    0            0           0         
  2711.5928    0            0           0         
  2717.5437    0            0           0         
  2698.7434    0            0           0         
  2732.0285    0            0           0         
  2685.9881    0            0           0         
  2779.8441    0            0           0         
  2713.847     0            0           0         
  2725.3292    0            0           0         
  2734.4718    0            0           0         
  2697.0883    0            0           0         
  2715.506     0            0           0         
  2724.238     0            0           0         
  2756.4916    0            0           0         
  2693.4006    0            0           0         
  2726.8834    0            0           0         
  2731.6641    0            0           0         
  2735.7237    0            0           0         
  2750.5591    0            0           0         
  2701.3631    0            0           0         
  2757.7644    0            0           0         
  2751.1382    0            0           0         
  2722.6325    0            0           0         
  2704.2853    0            0           0         
  2738.1005    0            0           0         
  2746.0618    0            0           0         
  2730.1263    0            0           0         
  2760.1445    0            0           0         
  2714.2288    0            0           0         
  2730.1289    0            0           0         
  2738.9012    0            0           0         
  2736.2569    0            0           0         
  2737.0336    0            0           0         
  2726.4639    0            0           0         
  2711.4811    0            0           0         
  2713.1916    0            0           0         
  2739.7315    0            0           0         
  2738.1204    0            0           0         
  2737.2812    0            0           0         
  2714.828     0            0           0         
  2722.353     0            0           0         
  2700.0156    0            0           0         
  2729.3144    0            0           0         
  2779.1901    0            0           0         
  2722.6796    0            0           0         
  2734.1061    0            0           0         
  2741.253     0            0           0         
  2744.3344    0            0           0         
  2765.0565    0            0           0         
  2766.7384    0            0           0         
  2775.4772    0            0           0         
  2756.6743    0            0           0         
  2751.5322    0            0           0         
  2734.1347    0            0           0         
  2761.0687    0            0           0         
  2739.4999    0            0           0         
  2747.4409    0            0           0         
  2749.7327    0            0           0         
  2788.15      0            0           0         
  2776.2891    0            0           0         
  2747.6011    0            0           0         
  2761.5938    0            0           0         
  2761.1306    0            0           0         
  2730.6059    0            0           0         
  2760.3742    0            0           0         
  2812.3839    0            0           0         
  2804.5365    0            0           0         
  2783.8263    0            0           0         
  2804.6312    0            0           0         
  2785.8023    0            0           0         
  2770.097     0            0           0         
  2787.6323    0            0           0         
  2742.19      0            0           0         
  2759.4425    0            0           0         
  2742.2338    0            0           0         
  2808.8311    0            0           0         
  2784.5186    0            0           0         
  2735.963     0            0           0         
  2762.8594    0            0           0         
  2814.5236    0            0           0         
  2749.1321    0            0           0         
  2773.2292    0            0           0         
  2802.8772    0            0           0         
  2757.5237    0            0           0         
  2801.7217    0            0           0         
  2752.3777    0            0           0         
  2764.6781    0            0           0         
  2736.267     0            0           0         
  2780.576     0            0           0         
  2775.4289    0            0           0         
  2764.679     0            0           0         
  2724.0011    0            0           0         
  2766.3022    0            0           0         
  2834.0184    0            0           0         
  2773.4823    0            0           0         
  2770.4777    0            0           0         
  2728.7287    0            0           0         
  2730.3164    0            0           0         
  2774.7115    0            0           0         
  2750.9775    0            0           0         
  2758.2847    0            0           0         
  2803.4651    0            0           0         
  2764.7507    0            0           0         
  2722.9829    0            0           0         
  2709.4057    0            0           0         
  2779.8655    0            0           0         
  2770.923     0            0           0         
  2751.8197    0            0           0         
  2720.7335    0            0           0         
  2764.715     0            0           0         
  2742.4887    0            0           0         
  2719.7914    0            0           0         
  2792.6782    0            0           0         
  2749.569     0            0           0         
  2720.5495    0            0           0         
  2763.322     0            0           0         
  2761.7226    0            0           0         
  2778.7304    0            0           0         
  2759.0434    0            0           0         
  2751.2844    0            0           0         
  2770.959     0            0           0         
  2754.4178    0            0           0         
  2724.1435    0            0           0         
  2720.8916    0            0           0         
  2765.5401    0            0           0         
  2737.1101    0            0           0         
  2744.5902    0            0           0         
  2753.6513    0            0           0         
  2763.1905    0            0           0         
  2738.0172    0            0           0         
  2742.1661    0            0           0         
  2720.7467    0            0           0         
  2739.3914    0            0           0         
  2747.9954    0            0           0         
  2750.4259    0            0           0         
  2740.7678    0            0           0         
  2742.9115    0            0           0         
  2720.1809    0            0           0         
  2774.0966    0            0           0         
  2739.2244    0            0           0         
  2705.0209    0            0           0         
  2713.9626    0            0           0         
  2712.6036    0            0           0         
  2739.6795    0            0           0         
  2746.8476    0            0           0         
  2737.026     0            0           0         
  2765.7269    0            0           0         
  2727.8962    0            0           0         
  2730.3354    0            0           0         
  2730.734     0            0           0         
  2735.3756    0            0           0         
  2731.2742    0            0           0         
  2769.6721    0            0           0         
  2723.7002    0            0           0         
  2742.6562    0            0           0         
  2727.5136    0            0           0         
  2749.1611    0            0           0         
  2720.9969    0            0           0         
  2760.4627    0            0           0         
  2751.9471    0            0           0         
  2769.1049    0            0           0         
  2781.9926    0            0           0         
  2762.6547    0            0           0         
  2740.8419    0            0           0         
  2741.0204    0            0           0         
  2722.0684    0            0           0         
  2703.1533    0            0           0         
  2744.9765    0            0           0         
  2734.9467    0            0           0         
  2735.2844    0            0           0         
  2738.5553    0            0           0         
  2737.0875    0            0           0         
  2750.1749    0            0           0         
  2741.5119    0            0           0         
  2738.8773    0            0           0         
  2724.1165    0            0           0         
  2731.7848    0            0           0         
  2723.9062    0            0           0         
  2756.2824    0            0           0         
  2764.7932    0            0           0         
  2744.2376    0            0           0         
  2761.7588    0            0           0         
  2777.4227    0            0           0         
  2674.6659    0            0           0         
  2729.8622    0            0           0         
  2716.2219    0            0           0         
  2736.8642    0            0           0         
  2713.2905    0            0           0         
  2719.8988    0            0           0         
  2759.2198    0            0           0         
  2721.3007    0            0           0         
  2728.8135    0            0           0         
  2741.1545    0            0           0         
  2716.5406    0            0           0         
  2679.7756    0            0           0         
  2707.1892    0            0           0         
  2695.2439    0            0           0         
  2709.6556    0            0           0         
  2747.8086    0            0           0         
  2692.5044    0            0           0         
  2758.9915    0            0           0         
  2710.241     0            0           0         
  2709.3624    0            0           0         
  2704.404     0            0           0         
  2679.7995    0            0           0         
  2740.7551    0            0           0         
  2706.1655    0            0           0         
  2728.4697    0            0           0         
  2720.2828    0            0           0         
  2712.0356    0            0           0         
  2736.5068    0            0           0         
  2748.5475    0            0           0         
  2726.9936    0            0           0         
  2749.1541    0            0           0         
  2723.4458    0            0           0         
  2686.9235    0            0           0         
  2688.2796    0            0           0         
  2733.6864    0            0           0         
  2727.0709    0            0           0         
  2698.0623    0            0           0         
  2742.7004    0            0           0         
  2682.5324    0            0           0         
  2707.7688    0            0           0         
  2712.4114    0            0           0         
  2718.8249    0            0           0         
  2710.0325    0            0           0         
  2704.8339    0            0           0         
  2738.7704    0            0           0         
  2712.3045    0            0           0         
  2709.5306    0            0           0         
  2686.0999    0            0           0         
  2685.1373    0            0           0         
  2698.91      0            0           0         
  2743.1557    0            0           0         
  2724.3752    0            0           0         
  2725.1532    0            0           0         
  2710.8342    0            0           0         
  2709.7829    0            0           0         
  2714.2654    0            0           0         
  2722.873     0            0           0         
  2697.5232    0            0           0         
  2744.681     0            0           0         
  2686.7781    0            0           0         
  2687.7727    0            0           0         
  2692.6502    0            0           0         
  2710.8126    0            0           0         
  2706.7661    0            0           0         
  2724.9433    0            0           0         
  2691.2637    0            0           0         
  2745.3509    0            0           0         
  2743.4757    0            0           0         
  2726.8234    0            0           0         
  2756.3935    0            0           0         
  2705.7961    0            0           0         
  2679.0732    0            0           0         
  2710.4942    0            0           0         
  2705.9447    0            0           0         
  2702.6993    0            0           0         
  2653.0445    0            0           0         
  2704.0019    0            0           0         
  2691.9427    0            0           0         
  2685.8758    0            0           0         
  2702.4377    0            0           0         
  2648.2153    0            0           0         
  2658.8477    0            0           0         
  2677.1657    0            0           0         
  2663.1326    0            0           0         
  2680.0663    0            0           0         
  2711.0202    0            0           0         
  2717.3559    0            0           0         
  2692.8184    0            0           0         
  2669.0302    0            0           0         
  2709.6254    0            0           0         
  2680.059     0            0           0         
  2697.261     0            0           0         
  2656.2467    0            0           0         
  2651.8373    0            0           0         
  2687.7841    0            0           0         
  2667.623     0            0           0         
  2704.4573    0            0           0         
  2715.2427    0            0           0         
  2663.1882    0            0           0         
  2649.3369    0            0           0         
  2680.1933    0            0           0         
  2668.1232    0            0           0         
  2638.7913    0            0           0         
  2648.2411    0            0           0         
  2675.803     0            0           0         
  2657.4212    0            0           0         
  2709.1796    0            0           0         
  2697.1938    0            0           0         
  2684.6443    0            0           0         
  2658.1841    0            0           0         
  2651.0575    0            0           0         
  2635.8929    0            0           0         
  2660.8232    0            0           0         
  2674.2292    0            0           0         
  2686.5095    0            0           0         
  2659.875     0            0           0         
  2641.1471    0            0           0         
  2645.9318    0            0           0         
  2661.1677    0            0           0         
  2630.8801    0            0           0         
  2639.1554    0            0           0         
  2635.3132    0            0           0         
  2662.4695    0            0           0         
  2626.6596    0            0           0         
  2682.4826    0            0           0         
  2654.8286    0            0           0         
  2652.8111    0            0           0         
  2656.1853    0            0           0         
  2621.9175    0            0           0         
  2658.0269    0            0           0         
  2612.3473    0            0           0         
  2613.4598    0            0           0         
  2653.9734    0            0           0         
  2629.3561    0            0           0         
  2631.4418    0            0           0         
  2628.7536    0            0           0         
  2615.9715    0            0           0         
  2639.4906    0            0           0         
  2628.6792    0            0           0         
  2635.8952    0            0           0         
  2655.1649    0            0           0         
  2625.3422    0            0           0         
  2644.3504    0            0           0         
  2634.3732    0            0           0         
  2636.4182    0            0           0         
  2656.3418    0            0           0         
  2636.9894    0            0           0         
  2645.8123    0            0           0         
  2663.6726    0            0           0         
  2645.1577    0            0           0         
  2615.7217    0            0           0         
  2666.9838    0            0           0         
  2634.9666    0            0           0         
  2622.7859    0            0           0         
  2637.7546    0            0           0         
  2647.1533    0            0           0         
  2626.4769    0            0           0         
  2615.8624    0            0           0         
  2627.6644    0            0           0         
  2628.4888    0            0           0         
  2630.9563    0            0           0         
  2596.1113    0            0           0         
  2607.0428    0            0           0         
  2646.4447    0            0           0         
  2612.0607    0            0           0         
  2630.1684    0            0           0         
  2614.0435    0            0           0         
  2629.6164    0            0           0         
  2627.0534    0            0           0         
  2623.8679    0            0           0         
  2618.767     0            0           0         
  2644.4882    0            0           0         
  2616.0405    0            0           0         
  2624.085     0            0           0         
  2630.4245    0            0           0         
  2638.6444    0            0           0         
  2645.4261    0            0           0         
  2603.999     0            0           0         
  2644.4571    0            0           0         
  2606.6756    0            0           0         
  2595.2087    0            0           0         
  2610.1717    0            0           0         
  2612.1848    0            0           0         
  2640.349     0            0           0         
  2629.9586    0            0           0         
  2661.214     0            0           0         
  2612.1003    0            0           0         
  2592.5914    0            0           0         
  2656.6698    0            0           0         
  2596.7691    0            0           0         
  2664.7656    0            0           0         
  2625.2395    0            0           0         
  2603.1066    0            0           0         
  2629.0013    0            0           0         
  2594.8674    0            0           0         
  2643.6907    0            0           0         
  2585.7509    0            0           0         
  2610.7342    0            0           0         
  2624.9995    0            0           0         
  2652.153     0            0           0         
  2646.1378    0            0           0         
  2598.8851    0            0           0         
  2646.9385    0            0           0         
  2612.2213    0            0           0         
  2617.8501    0            0           0         
  2618.8838    0            0           0         
  2604.7645    0            0           0         
  2635.9785    0            0           0         
  2627.1856    0            0           0         
  2613.4448    0            0           0         
  2645.2107    0            0           0         
  2659.9019    0            0           0         
  2613.9262    0            0           0         
  2606.6059    0            0           0         
  2583.7273    0            0           0         
  2614.2507    0            0           0         
  2579.1791    0            0           0         
  2599.4961    0            0           0         
  2615.7593    0            0           0         
  2595.2257    0            0           0         
  2592.2779    0            0           0         
  2613.7434    0            0           0         
  2601.9962    0            0           0         
  2658.6095    0            0           0         
  2604.5789    0            0           0         
  2624.9491    0            0           0         
  2576.0723    0            0           0         
  2609.2475    0            0           0         
  2593.8361    0            0           0         
  2601.9251    0            0           0         
  2615.4271    0            0           0         
  2619.782     0            0           0         
  2630.3057    0            0           0         
  2573.7372    0            0           0         
  2593.7148    0            0           0         
  2602.1022    0            0           0         
  2594.1305    0            0           0         
  2604.2814    0            0           0         
  2603.9369    0            0           0         
  2611.1536    0            0           0         
  2580.8547    0            0           0         
  2555.077     0            0           0         
  2636.6245    0            0           0         
  2614.4302    0            0           0         
  2584.9846    0            0           0         
  2626.7878    0            0           0         
  2642.0027    0            0           0         
  2637.5156    0            0           0         
  2581.4339    0            0           0         
  2605.9644    0            0           0         
  2608.6556    0            0           0         
  2595.9487    0            0           0         
  2597.5918    0            0           0         
  2584.1162    0            0           0         
  2597.7483    0            0           0         
  2577.9576    0            0           0         
  2611.7844    0            0           0         
  2582.4447    0            0           0         
  2590.973     0            0           0         
  2579.2862    0            0           0         
  2550.8736    0            0           0         
  2592.528     0            0           0         
  2587.4553    0            0           0         
  2609.9232    0            0           0         
  2598.9001    0            0           0         
  2578.6035    0            0           0         
  2592.3545    0            0           0         
  2583.5766    0            0           0         
  2622.2584    0            0           0         
  2605.9749    0            0           0         
  2608.9213    0            0           0         
  2586.7803    0            0           0         
  2566.1642    0            0           0         
  2606.5693    0            0           0         
  2628.349     0            0           0         
  2606.3118    0            0           0         
  2579.9887    0            0           0         
  2579.9534    0            0           0         
  2611.9228    0            0           0         
  2581.3424    0            0           0         
  2618.2316    0            0           0         
  2596.7844    0            0           0         
  2599.0484    0            0           0         
  2585.5685    0            0           0         
  2585.2856    0            0           0         
  2571.466     0            0           0         
  2607.5259    0            0           0         
  2581.3868    0            0           0         
  2580.6096    0            0           0         
  2557.1944    0            0           0         
  2601.9131    0            0           0         
  2583.9424    0            0           0         
  2559.2391    0            0           0         
  2586.1165    0            0           0         
  2561.0189    0            0           0         
  2557.0114    0            0           0         
  2582.0158    0            0           0         
  2573.7708    0            0           0         
  2628.86      0            0           0         
  2563.82      0            0           0         
  2588.4333    0            0           0         
  2604.1737    0            0           0         
  2581.6026    0            0           0         
  2576.6474    0            0           0         
  2597.7501    0            0           0         
  2590.5087    0            0           0         
  2607.8798    0            0           0         
  2586.2797    0            0           0         
  2562.4397    0            0           0         
  2586.9077    0            0           0         
  2571.7745    0            0           0         
  2595.9926    0            0           0         
  2614.8168    0            0           0         
  2570.6437    0            0           0         
  2595.22      0            0           0         
  2599.7103    0            0           0         
  2558.1319    0            0           0         
  2586.5714    0            0           0         
  2573.4665    0            0           0         
  2597.7958    0            0           0         
  2557.5156    0            0           0         
  2566.5263    0            0           0         
  2589.3733    0            0           0         
  2571.8842    0            0           0         
  2523.5915    0            0           0         
  2537.937     0            0           0         
  2587.1699    0            0           0         
  2570.475     0            0           0         
  2582.9959    0            0           0         
  2570.1941    0            0           0         
  2548.79      0            0           0         
  2589.145     0            0           0         
  2600.2187    0            0           0         
  2574.8349    0            0           0         
  2543.6669    0            0           0         
  2599.8714    0            0           0         
  2578.1895    0            0           0         
  2588.0559    0            0           0         
  2578.5745    0            0           0         
  2602.5385    0            0           0         
  2556.2003    0            0           0         
  2550.9162    0            0           0         
  2569.6539    0            0           0         
  2574.5599    0            0           0         
  2586.1166    0            0           0         
  2579.2497    0            0           0         
  2550.3669    0            0           0         
  2583.1351    0            0           0         
  2546.4538    0            0           0         
  2575.7506    0            0           0         
  2591.4976    0            0           0         
  2543.2001    0            0           0         
  2564.9716    0            0           0         
  2568.9626    0            0           0         
  2583.7344    0            0           0         
  2559.6058    0            0           0         
  2567.8111    0            0           0         
  2536.8417    0            0           0         
  2560.7701    0            0           0         
  2557.8333    0            0           0         
  2575.8289    0            0           0         
  2563.3071    0            0           0         
  2600.307     0            0           0         
  2621.747     0            0           0         
  2576.4868    0            0           0         
  2536.7974    0            0           0         
  2547.5235    0            0           0         
  2575.9349    0            0           0         
  2573.5414    0            0           0         
  2564.5929    0            0           0         
  2570.0978    0            0           0         
  2569.1216    0            0           0         
  2552.5413    0            0           0         
  2602.5096    0            0           0         
  2573.3475    0            0           0         
  2542.8156    0            0           0         
  2546.1003    0            0           0         
  2573.5266    0            0           0         
  2553.5968    0            0           0         
  2577.7988    0            0           0         
  2567.5361    0            0           0         
  2587.0835    0            0           0         
  2536.8213    0            0           0         
  2527.8582    0            0           0         
  2590.8572    0            0           0         
  2560.3961    0            0           0         
  2580.7111    0            0           0         
  2557.1774    0            0           0         
  2552.2694    0            0           0         
  2561.6675    0            0           0         
  2561.4922    0            0           0         
  2536.7574    0            0           0         
  2570.4455    0            0           0         
  2546.296     0            0           0         
  2556.6299    0            0           0         
  2561.9529    0            0           0         
  2596.2128    0            0           0         
  2556.1251    0            0           0         
  2572.4762    0            0           0         
  2561.2047    0            0           0         
  2544.8431    0            0           0         
  2542.7009    0            0           0         
  2565.9957    0            0           0         
  2567.5637    0            0           0         
  2550.3524    0            0           0         
  2542.1585    0            0           0         
  2547.9995    0            0           0         
  2540.0026    0            0           0         
  2540.057     0            0           0         
  2551.2239    0            0           0         
  2558.4348    0            0           0         
  2531.686     0            0           0         
  2565.1319    0            0           0         
  2553.2825    0            0           0         
  2509.5142    0            0           0         
  2535.322     0            0           0         
  2532.225     0            0           0         
  2549.4329    0            0           0         
  2570.0232    0            0           0         
  2545.5696    0            0           0         
  2584.0171    0            0           0         
  2548.4454    0            0           0         
  2540.0417    0            0           0         
  2563.5672    0            0           0         
  2532.3479    0            0           0         
  2539.8565    0            0           0         
  2546.5216    0            0           0         
  2540.0896    0            0           0         
  2513.5911    0            0           0         
  2567.9807    0            0           0         
  2543.39      0            0           0         
  2536.2259    0            0           0         
  2576.7612    0            0           0         
  2553.0282    0            0           0         
  2578.9335    0            0           0         
  2518.4363    0            0           0         
  2549.4016    0            0           0         
  2569.3447    0            0           0         
  2570.0572    0            0           0         
  2560.2894    0            0           0         
  2576.4349    0            0           0         
  2550.3507    0            0           0         
  2565.4153    0            0           0         
  2543.3398    0            0           0         
  2556.6344    0            0           0         
  2540.7153    0            0           0         
  2547.5047    0            0           0         
  2563.2489    0            0           0         
  2534.0541    0            0           0         
  2587.0138    0            0           0         
  2552.9833    0            0           0         
  2560.2337    0            0           0         
  2533.6283    0            0           0         
  2531.4796    0            0           0         
  2572.8253    0            0           0         
  2546.4795    0            0           0         
  2545.6126    0            0           0         
  2504.8973    0            0           0         
  2553.3464    0            0           0         
  2525.5701    0            0           0         
  2557.9443    0            0           0         
  2556.8096    0            0           0         
  2548.9101    0            0           0         
  2578.7962    0            0           0         
  2568.6464    0            0           0         
  2535.8353    0            0           0         
  2559.6609    0            0           0         
  2504.2737    0            0           0         
  2540.3194    0            0           0         
  2595.7992    0            0           0         
  2541.621     0            0           0         
  2562.2178    0            0           0         
  2561.4125    0            0           0         
  2547.7322    0            0           0         
  2554.339     0            0           0         
  2556.8118    0            0           0         
  2601.0061    0            0           0         
  2576.2363    0            0           0         
  2524.6324    0            0           0         
  2533.9012    0            0           0         
  2533.5977    0            0           0         
  2537.7299    0            0           0         
  2538.5443    0            0           0         
  2534.8727    0            0           0         
  2573.3088    0            0           0         
  2544.3669    0            0           0         
  2552.2827    0            0           0         
  2567.4012    0            0           0         
  2532.2482    0            0           0         
  2528.3464    0            0           0         
  2558.8194    0            0           0         
  2543.7713    0            0           0         
  2504.1703    0            0           0         
  2588.2408    0            0           0         
  2552.9994    0            0           0         
  2554.9687    0            0           0         
  2534.3219    0            0           0         
  2516.4804    0            0           0         
  2545.9612    0            0           0         
  2582.583     0            0           0         
  2545.0056    0            0           0         
  2520.8215    0            0           0         
  2575.0084    0            0           0         
  2506.0882    0            0           0         
  2581.8029    0            0           0         
  2533.2556    0            0           0         
  2555.5817    0            0           0         
  2574.4002    0            0           0         
  2571.3096    0            0           0         
  2515.8882    0            0           0         
  2550.1086    0            0           0         
  2570.4537    0            0           0         
  2535.6614    0            0           0         
  2547.8851    0            0           0         
  2523.1727    0            0           0         
  2552.1847    0            0           0         
  2549.9373    0            0           0         
  2550.7623    0            0           0         
  2591.198     0            0           0         
  2565.2       0            0           0         
  2562.5152    0            0           0         
  2537.6865    0            0           0         
  2551.2705    0            0           0         
  2550.2113    0            0           0         
  2514.6262    0            0           0         
  2562.2136    0            0           0         
  2511.4279    0            0           0         
  2582.0206    0            0           0         
  2566.3271    0            0           0         
  2564.1683    0            0           0         
  2558.3108    0            0           0         
  2539.1414    0            0           0         
  2537.4666    0            0           0         
  2545.9883    0            0           0         
  2524.171     0            0           0         
  2538.3124    0            0           0         
  2548.3226    0            0           0         
  2571.165     0            0           0         
  2558.1052    0            0           0         
  2554.5105    0            0           0         
  2562.7984    0            0           0         
  2529.389     0            0           0         
  2532.5298    0            0           0         
  2569.1042    0            0           0         
  2546.069     0            0           0         
  2546.3083    0            0           0         
  2515.9218    0            0           0         
  2550.0045    0            0           0         
  2583.0219    0            0           0         
  2574.3365    0            0           0         
  2592.5478    0            0           0         
  2532.3961    0            0           0         
  2556.5614    0            0           0         
  2561.3868    0            0           0         
  2553.9366    0            0           0         
  2544.3222    0            0           0         
  2531.0846    0            0           0         
  2565.0248    0            0           0         
  2555.0522    0            0           0         
  2546.6229    0            0           0         
  2573.3871    0            0           0         
  2562.6416    0            0           0         
  2564.1085    0            0           0         
  2528.3503    0            0           0         
  2537.7647    0            0           0         
  2599.767     0            0           0         
  2546.837     0            0           0         
  2535.8069    0            0           0         
  2580.2973    0            0           0         
  2544.6586    0            0           0         
  2581.3803    0            0           0         
  2552.4296    0            0           0         
  2536.3559    0            0           0         
  2564.1727    0            0           0         
  2563.9154    0            0           0         
  2547.7599    0            0           0         
  2529.2963    0            0           0         
  2526.6025    0            0           0         
  2570.7332    0            0           0         
  2500.6494    0            0           0         
  2586.3183    0            0           0         
  2532.312     0            0           0         
  2575.1586    0            0           0         
  2532.3611    0            0           0         
  2585.1048    0            0           0         
  2534.0106    0            0           0         
  2534.2715    0            0           0         
  2499.8176    0            0           0         
  2559.3751    0            0           0         
  2567.5544    0            0           0         
  2539.0514    0            0           0         
  2558.7332    0            0           0         
  2555.7764    0            0           0         
  2531.8114    0            0           0         
  2553.2362    0            0           0         
  2513.7071    0            0           0         
  2537.4605    0            0           0         
  2537.5664    0            0           0         
  2503.6711    0            0           0         
  2506.7878    0            0           0         
  2575.6506    0            0           0         
  2518.3637    0            0           0         
  2519.7448    0            0           0         
  2480.9663    0            0           0         
  2609.7203    0            0           0         
  2544.7278    0            0           0         
  2545.0981    0            0           0         
  2511.6024    0            0           0         
  2544.3476    0            0           0         
  2573.4098    0            0           0         
  2557.3797    0            0           0         
  2546.9659    0            0           0         
  2569.7981    0            0           0         
  2515.3183    0            0           0         
  2532.4623    0            0           0         
  2556.274     0            0           0         
  2493.4397    0            0           0         
  2518.371     0            0           0         
  2489.6669    0            0           0         
  2526.2157    0            0           0         
  2573.516     0            0           0         
  2558.675     0            0           0         
  2543.4539    0            0           0         
  2521.17      0            0           0         
  2545.2298    0            0           0         
  2527.4021    0            0           0         
  2486.588     0            0           0         
  2561.2361    0            0           0         
  2503.7542    0            0           0         
  2501.582     0            0           0         
  2534.1107    0            0           0         
  2536.9979    0            0           0         
  2582.6723    0            0           0         
  2551.2649    0            0           0         
  2513.7951    0            0           0         
  2520.3088    0            0           0         
  2519.6541    0            0           0         
  2549.9509    0            0           0         
  2529.327     0            0           0         
  2539.8851    0            0           0         
  2526.7813    0            0           0         
  2530.326     0            0           0         
  2521.9719    0            0           0         
  2490.3012    0            0           0         
  2538.6637    0            0           0         
  2536.5533    0            0           0         
  2477.9485    0            0           0         
  2542.2909    0            0           0         
  2496.1504    0            0           0         
  2524.5864    0            0           0         
  2521.8622    0            0           0         
  2489.7477    0            0           0         
  2505.7791    0            0           0         
  2519.555     0            0           0         
  2509.5563    0            0           0         
  2538.0667    0            0           0         
  2537.3175    0            0           0         
  2487.2531    0            0           0         
  2489.0786    0            0           0         
  2512.7221    0            0           0         
  2531.6098    0            0           0         
  2472.127     0            0           0         
  2514.0586    0            0           0         
  2554.2181    0            0           0         
  2544.437     0            0           0         
  2521.5429    0            0           0         
  2518.8901    0            0           0         
  2549.7495    0            0           0         
  2525.2804    0            0           0         
  2507.4438    0            0           0         
  2523.2064    0            0           0         
  2519.0742    0            0           0         
  2521.5953    0            0           0         
  2526.3858    0            0           0         
  2490.2644    0            0           0         
  2550.9704    0            0           0         
  2497.1798    0            0           0         
  2493.4862    0            0           0         
  2523.0897    0            0           0         
  2538.4735    0            0           0         
  2559.3237    0            0           0         
  2519.3965    0            0           0         
  2491.6804    0            0           0         
  2516.4309    0            0           0         
  2556.7545    0            0           0         
  2493.6053    0            0           0         
  2516.3329    0            0           0         
  2491.1561    0            0           0         
  2490.3598    0            0           0         
  2522.1496    0            0           0         
  2525.1765    0            0           0         
  2520.8128    0            0           0         
  2481.1738    0            0           0         
  2502.9357    0            0           0         
  2496.033     0            0           0         
  2535.1824    0            0           0         
  2510.9384    0            0           0         
  2452.0207    0            0           0         
  2496.4465    0            0           0         
  2527.3176    0            0           0         
  2436.8144    0            0           0         
  2500.3591    0            0           0         
  2529.5268    0            0           0         
  2504.575     0            0           0         
  2544.3294    0            0           0         
  2558.8618    0            0           0         
  2523.9949    0            0           0         
  2506.0939    0            0           0         
  2526.6966    0            0           0         
  2526.9517    0            0           0         
  2478.8568    0            0           0         
  2508.2338    0            0           0         
  2508.1639    0            0           0         
  2488.0482    0            0           0         
  2513.283     0            0           0         
  2467.121     0            0           0         
  2512.8929    0            0           0         
  2483.6691    0            0           0         
  2494.8702    0            0           0         
  2489.6803    0            0           0         
  2489.1953    0            0           0         
  2492.8077    0            0           0         
  2496.3691    0            0           0         
  2484.0832    0            0           0         
  2497.1566    0            0           0         
  2469.7751    0            0           0         
  2483.1855    0            0           0         
  2470.2538    0            0           0         
  2521.9743    0            0           0         
  2476.3474    0            0           0         
  2503.222     0            0           0         
  2437.0691    0            0           0         
  2461.1537    0            0           0         
  2511.7469    0            0           0         
  2446.2652    0            0           0         
  2518.0117    0            0           0         
  2489.8376    0            0           0         
  2465.664     0            0           0         
  2453.2102    0            0           0         
  2469.4068    0            0           0         
  2483.3134    0            0           0         
  2435.355     0            0           0         
  2481.1604    0            0           0         
  2432.6604    0            0           0         
  2471.0924    0            0           0         
  2390.0105    0            0           0         
  2474.253     0            0           0         
  2495.0656    0            0           0         
  2484.5575    0            0           0         
  2463.7546    0            0           0         
  2505.4956    0            0           0         
  2463.9385    0            0           0         
  2431.9054    0            0           0         
  2439.4638    0            0           0         
  2466.0093    0            0           0         
  2484.5403    0            0           0         
  2481.9483    0            0           0         
  2453.6841    0            0           0         
  2444.54      0            0           0         
  2468.9964    0            0           0         
  2482.3615    0            0           0         
  2431.6082    0            0           0         
  2483.8206    0            0           0         
  2470.6743    0            0           0         
  2455.2272    0            0           0         
  2466.4341    0            0           0         
  2459.8988    0            0           0         
  2464.1557    0            0           0         
  2471.0526    0            0           0         
  2461.1838    0            0           0         
  2458.2025    0            0           0         
  2479.4954    0            0           0         
  2508.0937    0            0           0         
  2467.2985    0            0           0         
  2423.1158    0            0           0         
  2468.5309    0            0           0         
  2427.604     0            0           0         
  2439.7959    0            0           0         
  2410.8996    0            0           0         
  2461.3248    0            0           0         
  2464.5296    0            0           0         
  2467.604     0            0           0         
  2448.3851    0            0           0         
  2453.0447    0            0           0         
  2410.2297    0            0           0         
  2441.4653    0            0           0         
  2458.5429    0            0           0         
  2479.8864    0            0           0         
  2446.3787    0            0           0         
  2448.3081    0            0           0         
  2471.2383    0            0           0         
  2385.8509    0            0           0         
  2472.4504    0            0           0         
  2428.9404    0            0           0         
  2426.4599    0            0           0         
  2472.5835    0            0           0         
  2458.4825    0            0           0         
  2446.1864    0            0           0         
  2422.6606    0            0           0         
  2409.9192    0            0           0         
  2440.7697    0            0           0         
  2442.3324    0            0           0         
  2412.0954    0            0           0         
  2407.9592    0            0           0         
  2408.6868    0            0           0         
  2391.1366    0            0           0         
  2393.236     0            0           0         
  2393.3903    0            0           0         
  2428.32      0            0           0         
  2377.6757    0            0           0         
  2448.0249    0            0           0         
  2442.164     0            0           0         
  2399.0881    0            0           0         
  2407.0207    0            0           0         
  2391.5535    0            0           0         
  2399.2527    0            0           0         
  2395.5713    0            0           0         
  2401.6364    0            0           0         
  2441.4696    0            0           0         
  2392.0485    0            0           0         
  2419.0582    0            0           0         
  2424.7184    0            0           0         
  2377.1205    0            0           0         
  2406.711     0            0           0         
  2414.8036    0            0           0         
  2401.3668    0            0           0         
  2385.0259    0            0           0         
  2409.0145    0            0           0         
  2377.6014    0            0           0         
  2374.3821    0            0           0         
  2428.0981    0            0           0         
  2396.588     0            0           0         
  2398.1137    0            0           0         
  2440.2205    0            0           0         
  2371.7257    0            0           0         
  2432.3736    0            0           0         
  2391.5065    0            0           0         
  2406.4665    0            0           0         
  2414.5317    0            0           0         
  2363.1729    0            0           0         
  2389.1131    0            0           0         
  2385.1168    0            0           0         
  2376.9879    0            0           0         
  2418.0863    0            0           0         
  2359.9915    0            0           0         
  2387.0992    0            0           0         
  2395.3104    0            0           0         
  2397.6037    0            0           0         
  2390.2705    0            0           0         
  2387.6466    0            0           0         
  2399.2072    0            0           0         
  2366.4866    0            0           0         
  2377.4467    0            0           0         
  2383.2803    0            0           0         
  2411.6431    0            0           0         
  2382.2388    0            0           0         
  2370.6573    0            0           0         
  2373.9149    0            0           0         
  2365.7986    0            0           0         
  2371.9361    0            0           0         
  2396.74      0            0           0         
  2375.9226    0            0           0         
  2384.1474    0            0           0         
  2410.6925    0            0           0         
  2351.2524    0            0           0         
  2357.8051    0            0           0         
  2366.6241    0            0           0         
  2379.7949    0            0           0         
  2396.6977    0            0           0         
  2376.8435    0            0           0         
  2364.9394    0            0           0         
  2362.02      0            0           0         
  2351.5507    0            0           0         
  2368.9494    0            0           0         
  2358.3648    0            0           0         
  2386.1502    0            0           0         
  2345.903     0            0           0         
  2386.118     0            0           0         
  2340.7509    0            0           0         
  2357.0471    0            0           0         
  2368.4787    0            0           0         
  2376.0269    0            0           0         
  2374.5553    0            0           0         
  2368.3449    0            0           0         
  2392.9919    0            0           0         
  2345.1329    0            0           0         
  2389.3954    0            0           0         
  2367.7479    0            0           0         
  2381.6864    0            0           0         
  2380.5048    0            0           0         
  2379.9997    0            0           0         
  2320.8909    0            0           0         
  2316.2785    0            0           0         
  2384.9178    0            0           0         
  2399.1482    0            0           0         
  2365.6328    0            0           0         
  2345.2483    0            0           0         
  2371.3562    0            0           0         
  2331.0479    0            0           0         
  2331.8289    0            0           0         
  2323.5897    0            0           0         
  2338.5234    0            0           0         
  2354.7578    0            0           0         
  2363.005     0            0           0         
  2336.4885    0            0           0         
  2333.8993    0            0           0         
  2334.7357    0            0           0         
  2300.0729    0            0           0         
  2345.757     0            0           0         
  2309.8212    0            0           0         
  2376.9058    0            0           0         
  2368.9312    0            0           0         
  2353.8857    0            0           0         
  2357.0282    0            0           0         
  2362.1073    0            0           0         
  2382.8396    0            0           0         
  2295.0022    0            0           0         
  2339.6216    0            0           0         
  2325.6329    0            0           0         
  2316.3745    0            0           0         
  2355.671     0            0           0         
  2278.8697    0            0           0         
  2327.922     0            0           0         
  2355.6071    0            0           0         
  2305.6116    0            0           0         
  2331.1013    0            0           0         
  2314.1161    0            0           0         
  2326.529     0            0           0         
  2350.3896    0            0           0         
  2332.5277    0            0           0         
  2350.3226    0            0           0         
  2316.0162    0            0           0         
  2314.8945    0            0           0         
  2289.565     0            0           0         
  2319.8929    0            0           0         
  2331.9212    0            0           0         
  2317.3164    0            0           0         
  2320.8601    0            0           0         
  2320.8325    0            0           0         
  2299.4359    0            0           0         
  2335.0301    0            0           0         
  2319.9504    0            0           0         
  2319.7947    0            0           0         
  2294.599     0            0           0         
  2343.123     0            0           0         
  2293.4481    0            0           0         
  2316.9853    0            0           0         
  2301.5171    0            0           0         
  2327.0815    0            0           0         
  2303.4871    0            0           0         
  2300.9656    0            0           0         
  2316.4398    0            0           0         
  2333.976     0            0           0         
  2320.2514    0            0           0         
  2329.9494    0            0           0         
  2372.4441    0            0           0         
  2347.4061    0            0           0         
  2361.3585    0            0           0         
  2312.0476    0            0           0         
  2309.6107    0            0           0         
  2327.0466    0            0           0         
  2301.5844    0            0           0         
  2348.0639    0            0           0         
  2287.5891    0            0           0         
  2366.4133    0            0           0         
  2305.7071    0            0           0         
  2323.1155    0            0           0         
  2345.6348    0            0           0         
  2310.1871    0            0           0         
  2335.1209    0            0           0         
  2312.5962    0            0           0         
  2311.8486    0            0           0         
  2289.656     0            0           0         
  2309.797     0            0           0         
  2298.9058    0            0           0         
  2311.7838    0            0           0         
  2302.2087    0            0           0         
  2324.9708    0            0           0         
  2368.5752    0            0           0         
  2320.3035    0            0           0         
  2335.4312    0            0           0         
  2313.5531    0            0           0         
  2308.054     0            0           0         
  2334.7767    0            0           0         
  2319.7357    0            0           0         
  2338.3912    0            0           0         
  2291.8952    0            0           0         
  2312.2689    0            0           0         
  2293.8239    0            0           0         
  2266.3347    0            0           0         
  2292.7107    0            0           0         
  2312.1428    0            0           0         
  2312.3728    0            0           0         
  2324.4226    0            0           0         
  2293.5216    0            0           0         
  2316.2214    0            0           0         
  2310.385     0            0           0         
  2274.0152    0            0           0         
  2293.6908    0            0           0         
  2333.3787    0            0           0         
  2323.6868    0            0           0         
  2343.7805    0            0           0         
  2273.3705    0            0           0         
  2304.0724    0            0           0         
  2300.5827    0            0           0         
  2281.0199    0            0           0         
  2299.0866    0            0           0         
  2296.5966    0            0           0         
  2303.3586    0            0           0         
  2343.3995    0            0           0         
  2278.8077    0            0           0         
  2301.1983    0            0           0         
  2317.343     0            0           0         
  2293.4965    0            0           0         
  2281.9918    0            0           0         
  2300.1857    0            0           0         
  2276.1021    0            0           0         
  2254.8485    0            0           0         
  2298.002     0            0           0         
  2303.8863    0            0           0         
  2302.4823    0            0           0         
  2268.8745    0            0           0         
  2295.5023    0            0           0         
  2321.9701    0            0           0         
  2311.562     0            0           0         
  2309.6579    0            0           0         
  2327.3212    0            0           0         
  2311.7593    0            0           0         
  2282.7585    0            0           0         
  2308.2557    0            0           0         
  2311.7389    0            0           0         
  2291.6398    0            0           0         
  2303.0361    0            0           0         
  2316.5648    0            0           0         
  2290.4156    0            0           0         
  2313.4383    0            0           0         
  2298.2071    0            0           0         
  2286.076     0            0           0         
  2307.0756    0            0           0         
  2332.5904    0            0           0         
  2313.6301    0            0           0         
  2279.1692    0            0           0         
  2348.8094    0            0           0         
  2318.568     0            0           0         
  2284.1121    0            0           0         
  2301.1772    0            0           0         
  2293.3744    0            0           0         
  2328.9989    0            0           0         
  2306.0941    0            0           0         
  2315.9523    0            0           0         
  2302.4412    0            0           0         
  2273.7241    0            0           0         
  2298.2442    0            0           0         
  2297.6739    0            0           0         
  2331.1523    0            0           0         
  2343.1509    0            0           0         
  2289.1717    0            0           0         
  2322.7667    0            0           0         
  2322.1357    0            0           0         
  2300.7424    0            0           0         
  2331.7532    0            0           0         
  2302.3956    0            0           0         
  2321.6636    0            0           0         
  2285.8453    0            0           0         
  2298.8589    0            0           0         
  2295.8087    0            0           0         
  2290.3143    0            0           0         
  2306.1987    0            0           0         
  2312.9858    0            0           0         
  2287.8069    0            0           0         
  2296.0196    0            0           0         
  2343.2314    0            0           0         
  2315.4608    0            0           0         
  2331.894     0            0           0         
  2291.2123    0            0           0         
  2307.788     0            0           0         
  2325.9926    0            0           0         
  2306.4263    0            0           0         
  2308.7001    0            0           0         
  2307.1782    0            0           0         
  2312.3321    0            0           0         
  2312.4853    0            0           0         
  2327.14      0            0           0         
  2337.7195    0            0           0         
  2299.501     0            0           0         
  2351.4976    0            0           0         
  2315.7487    0            0           0         
  2313.2538    0            0           0         
  2348.5816    0            0           0         
  2339.2229    0            0           0         
  2307.4398    0            0           0         
  2300.9873    0            0           0         
  2292.9426    0            0           0         
  2322.2394    0            0           0         
  2301.7109    0            0           0         
  2305.701     0            0           0         
  2313.6057    0            0           0         
  2315.9324    0            0           0         
  2327.8663    0            0           0         
  2319.843     0            0           0         
  2324.3451    0            0           0         
  2318.6815    0            0           0         
  2322.4951    0            0           0         
  2287.7062    0            0           0         
  2315.1951    0            0           0         
  2309.5638    0            0           0         
  2308.3925    0            0           0         
  2325.4351    0            0           0         
  2311.016     0            0           0         
  2334.3535    0            0           0         
  2328.7688    0            0           0         
  2332.5496    0            0           0         
  2326.5649    0            0           0         
  2326.9142    0            0           0         
  2347.7605    0            0           0         
  2333.907     0            0           0         
  2355.5333    0            0           0         
  2322.6676    0            0           0         
  2344.9812    0            0           0         
  2341.5371    0            0           0         
  2392.3918    0            0           0         
  2322.8164    0            0           0         
  2315.1119    0            0           0         
  2333.1565    0            0           0         
  2326.7155    0            0           0         
  2339.6021    0            0           0         
  2297.2245    0            0           0         
  2304.9459    0            0           0         
  2375.0295    0            0           0         
  2331.9103    0            0           0         
  2319.9462    0            0           0         
  2306.102     0            0           0         
  2317.8958    0            0           0         
  2331.3579    0            0           0         
  2313.9256    0            0           0         
  2331.4248    0            0           0         
  2320.9763    0            0           0         
  2328.4922    0            0           0         
  2315.2621    0            0           0         
  2310.892     0            0           0         
  2312.3521    0            0           0         
  2297.4571    0            0           0         
  2350.5879    0            0           0         
  2326.335     0            0           0         
  2316.5725    0            0           0         
  2327.3201    0            0           0         
  2352.4929    0            0           0         
  2358.1741    0            0           0         
  2337.8232    0            0           0         
  2310.971     0            0           0         
  2342.8779    0            0           0         
  2340.1484    0            0           0         
  2330.0646    0            0           0         
  2345.4153    0            0           0         
  2320.4075    0            0           0         
  2352.4422    0            0           0         
  2343.9425    0            0           0         
  2342.5371    0            0           0         
  2336.3803    0            0           0         
  2332.7106    0            0           0         
  2337.3804    0            0           0         
  2321.8407    0            0           0         
  2353.1531    0            0           0         
  2311.5716    0            0           0         
  2335.2319    0            0           0         
  2329.9786    0            0           0         
  2341.5613    0            0           0         
  2366.3197    0            0           0         
  2350.5633    0            0           0         
  2325.3399    0            0           0         
  2322.2705    0            0           0         
  2329.0898    0            0           0         
  2339.5726    0            0           0         
  2313.2754    0            0           0         
  2315.9534    0            0           0         
  2337.6877    0            0           0         
  2328.3116    0            0           0         
  2332.8738    0            0           0         
  2340.0879    0            0           0         
  2350.7268    0            0           0         
  2346.5648    0            0           0         
  2349.6793    0            0           0         
  2342.075     0            0           0         
  2326.7989    0            0           0         
  2334.9776    0            0           0         
  2332.9669    0            0           0         
  2343.6485    0            0           0         
  2310.2229    0            0           0         
  2327.2191    0            0           0         
  2341.0382    0            0           0         
  2319.1804    0            0           0         
  2311.046     0            0           0         
  2313.0704    0            0           0         
  2316.7128    0            0           0         
  2351.3777    0            0           0         
  2295.8666    0            0           0         
  2330.069     0            0           0         
  2374.9032    0            0           0         
  2350.7483    0            0           0         
  2358.7768    0            0           0         
  2350.6612    0            0           0         
  2325.3584    0            0           0         
  2360.2752    0            0           0         
  2313.0245    0            0           0         
  2367.7619    0            0           0         
  2320.166     0            0           0         
  2377.7201    0            0           0         
  2336.2761    0            0           0         
  2327.4079    0            0           0         
  2328.2869    0            0           0         
  2344.1367    0            0           0         
  2348.6975    0            0           0         
  2320.7031    0            0           0         
  2350.0035    0            0           0         
  2365.0965    0            0           0         
  2353.5401    0            0           0         
  2352.6992    0            0           0         
  2368.149     0            0           0         
  2339.6771    0            0           0         
  2382.4698    0            0           0         
  2336.1066    0            0           0         
  2325.1099    0            0           0         
  2350.2064    0            0           0         
  2320.3665    0            0           0         
  2337.8927    0            0           0         
  2372.5847    0            0           0         
  2317.9746    0            0           0         
  2364.9309    0            0           0         
  2348.3973    0            0           0         
  2352.5684    0            0           0         
  2337.8372    0            0           0         
  2344.8765    0            0           0         
  2339.556     0            0           0         
  2328.1312    0            0           0         
  2378.9513    0            0           0         
  2321.8819    0            0           0         
  2334.0321    0            0           0         
  2334.6123    0            0           0         
  2338.564     0            0           0         
  2355.8745    0            0           0         
  2316.2735    0            0           0         
  2308.0842    0            0           0         
  2333.9328    0            0           0         
  2345.0968    0            0           0         
  2333.8714    0            0           0         
  2368.267     0            0           0         
  2358.5752    0            0           0         
  2361.9987    0            0           0         
  2344.5159    0            0           0         
  2341.1173    0            0           0         
  2370.9704    0            0           0         
  2335.8155    0            0           0         
  2359.0573    0            0           0         
  2351.5353    0            0           0         
  2324.157     0            0           0         
  2349.237     0            0           0         
  2308.1687    0            0           0         
  2349.0492    0            0           0         
  2330.4343    0            0           0         
  2368.6562    0            0           0         
  2325.0668    0            0           0         
  2383.4879    0            0           0         
  2357.1551    0            0           0         
  2337.3482    0            0           0         
  2347.7308    0            0           0         
  2350.7269    0            0           0         
  2347.0128    0            0           0         
  2337.7277    0            0           0         
  2327.0593    0            0           0         
  2311.8883    0            0           0         
  2317.8836    0            0           0         
  2320.2095    0            0           0         
  2325.3227    0            0           0         
  2331.5625    0            0           0         
  2323.3757    0            0           0         
  2332.8044    0            0           0         
  2390.9665    0            0           0         
  2389.118     0            0           0         
  2312.4659    0            0           0         
  2345.0804    0            0           0         
  2343.0337    0            0           0         
  2360.6263    0            0           0         
  2347.0842    0            0           0         
  2347.5158    0            0           0         
  2344.527     0            0           0         
  2342.7947    0            0           0         
  2334.2016    0            0           0         
  2340.9099    0            0           0         
  2309.4522    0            0           0         
  2324.2753    0            0           0         
  2350.3979    0            0           0         
  2333.3537    0            0           0         
  2330.856     0            0           0         
  2344.8534    0            0           0         
  2336.6532    0            0           0         
  2325.0673    0            0           0         
  2356.2301    0            0           0         
  2342.1257    0            0           0         
  2333.6064    0            0           0         
  2313.0441    0            0           0         
  2318.4381    0            0           0         
  2339.5575    0            0           0         
  2322.8096    0            0           0         
  2320.563     0            0           0         
  2325.5615    0            0           0         
  2321.9468    0            0           0         
  2336.7553    0            0           0         
  2330.149     0            0           0         
  2321.4294    0            0           0         
  2316.7748    0            0           0         
  2341.5027    0            0           0         
  2332.6076    0            0           0         
  2301.9698    0            0           0         
  2317.9072    0            0           0         
  2314.0574    0            0           0         
  2326.5707    0            0           0         
  2348.5875    0            0           0         
  2339.4514    0            0           0         
  2315.1796    0            0           0         
  2356.893     0            0           0         
  2337.2683    0            0           0         
  2332.7888    0            0           0         
  2357.8563    0            0           0         
  2300.309     0            0           0         
  2322.7831    0            0           0         
  2323.2425    0            0           0         
  2305.4236    0            0           0         
  2310.6907    0            0           0         
  2335.4458    0            0           0         
  2353.7087    0            0           0         
  2310.2277    0            0           0         
  2350.6263    0            0           0         
  2347.6281    0            0           0         
  2357.1889    0            0           0         
  2318.7213    0            0           0         
  2358.8351    0            0           0         
  2327.0902    0            0           0         
  2330.4301    0            0           0         
  2342.1221    0            0           0         
  2299.4081    0            0           0         
  2336.6415    0            0           0         
  2343.7398    0            0           0         
  2303.6777    0            0           0         
  2308.5371    0            0           0         
  2324.3992    0            0           0         
  2363.2364    0            0           0         
  2318.7731    0            0           0         
  2320.0906    0            0           0         
  2304.386     0            0           0         
  2340.7702    0            0           0         
  2353.4724    0            0           0         
  2374.051     0            0           0         
  2334.292     0            0           0         
  2323.8584    0            0           0         
  2313.4938    0            0           0         
  2325.5496    0            0           0         
  2301.8135    0            0           0         
  2325.7855    0            0           0         
  2340.6673    0            0           0         
  2312.3123    0            0           0         
  2322.2438    0            0           0         
  2335.198     0            0           0         
  2344.6352    0            0           0         
  2328.3892    0            0           0         
  2308.9329    0            0           0         
  2324.9642    0            0           0         
  2346.3949    0            0           0         
  2343.5368    0            0           0         
  2321.3734    0            0           0         
  2328.9019    0            0           0         
  2316.5407    0            0           0         
  2290.0822    0            0           0         
  2346.8971    0            0           0         
  2305.3598    0            0           0         
  2351.4978    0            0           0         
  2336.6005    0            0           0         
  2324.0936    0            0           0         
  2339.1765    0            0           0         
  2340.8784    0            0           0         
  2301.309     0            0           0         
  2327.9545    0            0           0         
  2371.9706    0            0           0         
  2324.0259    0            0           0         
  2336.5006    0            0           0         
  2339.2694    0            0           0         
  2357.8436    0            0           0         
  2387.6378    0            0           0         
  2332.3563    0            0           0         
  2314.7284    0            0           0         
  2291.2517    0            0           0         
  2319.7123    0            0           0         
  2312.6543    0            0           0         
  2323.4931    0            0           0         
  2348.6971    0            0           0         
  2337.0851    0            0           0         
  2304.7459    0            0           0         
  2322.0053    0            0           0         
  2317.563     0            0           0         
  2365.1148    0            0           0         
  2343.956     0            0           0         
  2296.6001    0            0           0         
  2325.5888    0            0           0         
  2324.7907    0            0           0         
  2348.2912    0            0           0         
  2315.881     0            0           0         
  2320.7208    0            0           0         
  2316.742     0            0           0         
  2308.0268    0            0           0         
  2347.9382    0            0           0         
  2307.809     0            0           0         
  2310.1893    0            0           0         
  2312.3165    0            0           0         
  2315.4076    0            0           0         
  2322.7181    0            0           0         
  2347.4318    0            0           0         
  2314.9406    0            0           0         
  2301.7346    0            0           0         
  2307.9636    0            0           0         
  2332.8568    0            0           0         
  2331.016     0            0           0         
  2340.0721    0            0           0         
  2325.0867    0            0           0         
  2332.3412    0            0           0         
  2330.7401    0            0           0         
  2296.0213    0            0           0         
  2309.4077    0            0           0         
  2310.7005    0            0           0         
  2324.1648    0            0           0         
  2305.744     0            0           0         
  2298.6923    0            0           0         
  2311.4548    0            0           0         
  2300.6626    0            0           0         
  2305.6921    0            0           0         
  2316.9499    0            0           0         
  2306.8019    0            0           0         
  2287.1472    0            0           0         
  2312.7364    0            0           0         
  2300.1431    0            0           0         
  2325.4989    0            0           0         
  2326.0246    0            0           0         
  2294.8709    0            0           0         
  2316.9153    0            0           0         
  2335.6524    0            0           0         
  2325.9364    0            0           0         
  2305.1771    0            0           0         
  2292.1488    0            0           0         
  2335.1433    0            0           0         
  2316.3717    0            0           0         
  2310.5593    0            0           0         
  2297.1375    0            0           0         
  2320.6411    0            0           0         
  2319.4704    0            0           0         
  2328.9837    0            0           0         
  2328.0347    0            0           0         
  2314.1864    0            0           0         
  2305.11      0            0           0         
  2306.3426    0            0           0         
  2297.8594    0            0           0         
  2297.4736    0            0           0         
  2332.1103    0            0           0         
  2307.3113    0            0           0         
  2309.3287    0            0           0         
  2348.1205    0            0           0         
  2287.714     0            0           0         
  2325.3253    0            0           0         
  2299.8855    0            0           0         
  2312.7653    0            0           0         
  2303.1662    0            0           0         
  2316.7543    0            0           0         
  2281.3644    0            0           0         
  2306.9556    0            0           0         
  2296.7917    0            0           0         
  2321.9853    0            0           0         
  2283.0353    0            0           0         
  2305.9974    0            0           0         
  2321.8776    0            0           0         
  2341.2145    0            0           0         
  2328.534     0            0           0         
  2315.5765    0            0           0         
  2318.5324    0            0           0         
  2309.4417    0            0           0         
  2335.0414    0            0           0         
  2306.9927    0            0           0         
  2323.7762    0            0           0         
  2326.8635    0            0           0         
  2307.0863    0            0           0         
  2302.2708    0            0           0         
  2315.4211    0            0           0         
  2321.4142    0            0           0         
  2303.1306    0            0           0         
  2316.0023    0            0           0         
  2326.9424    0            0           0         
  2322.9375    0            0           0         
  2318.3782    0            0           0         
  2312.1848    0            0           0         
  2308.1936    0            0           0         
  2296.0089    0            0           0         
  2302.853     0            0           0         
  2243.1975    0            0           0         
  2299.0506    0            0           0         
  2296.8481    0            0           0         
  2297.9092    0            0           0         
  2351.8876    0            0           0         
  2293.9457    0            0           0         
  2285.0113    0            0           0         
  2293.9927    0            0           0         
  2303.1381    0            0           0         
  2291.0332    0            0           0         
  2285.5754    0            0           0         
  2275.7268    0            0           0         
  2297.7983    0            0           0         
  2248.4966    0            0           0         
  2289.5957    0            0           0         
  2294.2753    0            0           0         
  2310.5808    0            0           0         
  2317.8037    0            0           0         
  2297.8082    0            0           0         
  2297.0436    0            0           0         
  2286.4052    0            0           0         
  2300.2635    0            0           0         
  2290.8431    0            0           0         
  2314.6013    0            0           0         
  2292.0792    0            0           0         
  2320.2627    0            0           0         
  2275.0165    0            0           0         
  2263.8689    0            0           0         
  2275.9239    0            0           0         
  2302.9121    0            0           0         
  2279.2702    0            0           0         
  2263.3249    0            0           0         
  2305.6665    0            0           0         
  2250.7903    0            0           0         
  2294.1959    0            0           0         
  2289.4342    0            0           0         
  2288.1237    0            0           0         
  2285.2472    0            0           0         
  2283.5119    0            0           0         
  2283.8795    0            0           0         
  2292.9295    0            0           0         
  2296.1979    0            0           0         
  2275.7164    0            0           0         
  2263.6791    0            0           0         
  2254.533     0            0           0
[truncated: 148,338 more chars]
