# Supplementary material for: Fluorinated Nanosized Zeolitic-Imidazolate Frameworks as Potential Devices for Mechanical Energy Storage
Source: ACS Appl Mater Interfaces. 2024 Aug 23;16(35):46374–83. doi: 10.1021/acsami.4c09969 (PMC11378149; doi:10.1021/acsami.4c09969)
Supplement: Supplementary file 3 — am4c09969_si_003.cif [file am4c09969_si_003.cif]

data_FZIF10
_gsas_GSASII_version  5790
_pd_block_id  2024-07-30T17:11|FZIF10|AlexanderMissyul|MSPD/Mythen
_audit_creation_method  "created in GSAS-II"
_audit_creation_date  2024-07-30T17:11
_audit_author_name  "Alexander Missyul"
_audit_update_record
   "2024-07-30T17:11  Initial software-generated CIF"

# Standard version of Publication_Template template follows
#=============================================================================
# this information describes the project, paper etc. for the CIF             #
# Acta Cryst. Section C papers and editorial correspondence is generated     #
# from the information in this section                                       #
#                                                                            #
#   (from)   CIF submission form for Rietveld refinements (Acta Cryst. C)    #
#                                                 Version 14 December 1998   #
#=============================================================================
# 1. SUBMISSION DETAILS

_publ_contact_author_name            ?   # Name of author for correspondence
_publ_contact_author_address             # Address of author for correspondence
; ?
;
_publ_contact_author_email           ?
_publ_contact_author_fax             ?
_publ_contact_author_phone           ?

_publ_contact_letter
; ?
;
   
_publ_requested_journal              ?
_publ_requested_coeditor_name        ?
_publ_requested_category             ?   # Acta C: one of CI/CM/CO/FI/FM/FO

#==============================================================================

# 2. PROCESSING SUMMARY (IUCr Office Use Only)

_journal_data_validation_number      ?

_journal_date_recd_electronic        ?
_journal_date_to_coeditor            ?
_journal_date_from_coeditor          ?
_journal_date_accepted               ?
_journal_date_printers_first         ?
_journal_date_printers_final         ?
_journal_date_proofs_out             ?
_journal_date_proofs_in              ?
_journal_coeditor_name               ?
_journal_coeditor_code               ?
_journal_coeditor_notes
; ?
;
_journal_techeditor_code             ?
_journal_techeditor_notes
; ?
;
_journal_coden_ASTM                  ?
_journal_name_full                   ?
_journal_year                        ?
_journal_volume                      ?
_journal_issue                       ?
_journal_page_first                  ?
_journal_page_last                   ?
_journal_paper_category              ?
_journal_suppl_publ_number           ?
_journal_suppl_publ_pages            ?

#==============================================================================

# 3. TITLE AND AUTHOR LIST

_publ_section_title
; ?
;
_publ_section_title_footnote
; ?
;         
 
# The loop structure below should contain the names and addresses of all 
# authors, in the required order of publication. Repeat as necessary.

loop_
	_publ_author_name
        _publ_author_footnote
	_publ_author_address
 ?                                   #<--'Last name, first name' 
; ?
;
; ?
;

#==============================================================================

# 4. TEXT

_publ_section_synopsis
;  ?
;
_publ_section_abstract                         
; ?
;          
_publ_section_comment                          
; ?
;
_publ_section_exptl_prep      # Details of the preparation of the sample(s)
                              # should be given here. 
; ?
;
_publ_section_exptl_refinement                  
; ?
;
_publ_section_references
; ?
;
_publ_section_figure_captions
; ?
;
_publ_section_acknowledgements
; ?
;

#=============================================================================
# 5. OVERALL REFINEMENT & COMPUTING DETAILS

_refine_special_details
; ?
;
_pd_proc_ls_special_details
; ?
;

# The following items are used to identify the programs used.
_computing_molecular_graphics     ?
_computing_publication_material   ?

_refine_ls_weighting_scheme       ?        
_refine_ls_weighting_details      ?
_refine_ls_hydrogen_treatment     ?        
_refine_ls_extinction_method      ?        
_refine_ls_extinction_coef        ?         
_refine_ls_number_constraints     ?        

_refine_ls_restrained_S_all       ?        
_refine_ls_restrained_S_obs       ?

#==============================================================================
# 6. SAMPLE PREPARATION DATA

# (In the unusual case where multiple samples are used in a single
#  Rietveld study, this information should be moved into the phase
#  blocks)

# The following three fields describe the preparation of the material.
# The cooling rate is in K/min.  The pressure at which the sample was  
# prepared is in kPa.  The temperature of preparation is in K.
               
_pd_prep_cool_rate                ?        
_pd_prep_pressure                 ?        
_pd_prep_temperature              ?        

_pd_char_colour                   ?       # use ICDD colour descriptions

_pd_proc_info_datetime  2024-07-30T17:11
_pd_calc_method  "Rietveld Refinement"
_computing_structure_refinement
   "GSAS-II (Toby & Von Dreele, J. Appl. Cryst. 46, 544-549, 2013)"
_refine_ls_matrix_type  full
_refine_ls_number_parameters  41
_refine_ls_goodness_of_fit_all  9.247
_refine_ls_shift/su_max  0.3464

# OVERALL WEIGHTED R-FACTOR
_refine_ls_wR_factor_obs  0.09257

# Standard version of Phase_Template template follows
#==============================================================================
# 7. CHEMICAL, STRUCTURAL AND CRYSTAL DATA

_pd_char_particle_morphology      ?

_chemical_name_systematic
; ?
;
_chemical_name_common             ?
_chemical_formula_moiety          ?        
_chemical_formula_structural      ?        
_chemical_formula_analytical      ?
_chemical_melting_point           ?
_chemical_compound_source         ?       # for minerals and 
                                          # natural products
_symmetry_space_group_name_Hall   ?

_exptl_crystal_F_000               ?
_exptl_crystal_density_meas        ?
_exptl_crystal_density_method      ?

_cell_special_details
; ?
;

_geom_special_details             ?

# The following item identifies the program(s) used (if appropriate).
_computing_structure_solution     ?        

#==============================================================================

# 8. Phase information from GSAS-II


# phase info for FZIF10 follows
_pd_phase_name  FZIF10
_cell_length_a  17.0182(7)
_cell_length_b  17.0182
_cell_length_c  17.0182
_cell_angle_alpha  90
_cell_angle_beta   90
_cell_angle_gamma  90
_cell_volume  4928.8(6)
_exptl_crystal_density_diffrn  0.9529
_symmetry_cell_setting  cubic
_symmetry_space_group_name_H-M  "I -4 3 m"
loop_
    _space_group_symop_id
    _space_group_symop_operation_xyz
     1  x,y,z
     2  z,x,y
     3  y,z,x
     4  y,-x,-z
     5  -z,y,-x
     6  -x,-z,y
     7  -x,-y,z
     8  -z,x,-y
     9  -y,-z,x
    10  x,-y,-z
    11  z,-x,-y
    12  -y,z,-x
    13  -y,x,-z
    14  -z,-y,x
    15  x,-z,-y
    16  x,z,y
    17  y,x,z
    18  z,y,x
    19  y,-z,-x
    20  -y,-x,z
    21  z,-y,-x
    22  -x,z,-y
    23  -x,y,-z
    24  -z,-x,y
    25  1/2+x,1/2+y,1/2+z
    26  1/2+z,1/2+x,1/2+y
    27  1/2+y,1/2+z,1/2+x
    28  1/2+y,1/2-x,1/2-z
    29  1/2-z,1/2+y,1/2-x
    30  1/2-x,1/2-z,1/2+y
    31  1/2-x,1/2-y,1/2+z
    32  1/2-z,1/2+x,1/2-y
    33  1/2-y,1/2-z,1/2+x
    34  1/2+x,1/2-y,1/2-z
    35  1/2+z,1/2-x,1/2-y
    36  1/2-y,1/2+z,1/2-x
    37  1/2-y,1/2+x,1/2-z
    38  1/2-z,1/2-y,1/2+x
    39  1/2+x,1/2-z,1/2-y
    40  1/2+x,1/2+z,1/2+y
    41  1/2+y,1/2+x,1/2+z
    42  1/2+z,1/2+y,1/2+x
    43  1/2+y,1/2-z,1/2-x
    44  1/2-y,1/2-x,1/2+z
    45  1/2+z,1/2-y,1/2-x
    46  1/2-x,1/2+z,1/2-y
    47  1/2-x,1/2+y,1/2-z
    48  1/2-z,1/2-x,1/2+y

# ATOMIC COORDINATES AND DISPLACEMENT PARAMETERS
loop_ 
   _atom_site_label
   _atom_site_type_symbol
   _atom_site_fract_x
   _atom_site_fract_y
   _atom_site_fract_z
   _atom_site_occupancy
   _atom_site_adp_type
   _atom_site_U_iso_or_equiv
   _atom_site_site_symmetry_multiplicity
Zn1    Zn   0.50000     1.00000     0.75000     1.0000     Uiso 0.0658(11) 12  
C2     C    0.3779(8)   1.0153(12)  0.6221(8)   1.0000     Uiso 0.062(4)   24  
C3     C    0.3700(6)   0.9003(8)   0.6870(6)   1.0000     Uiso 0.062(4)   48  
C5     C    0.4093(8)   1.0895(12)  0.5907(8)   1.0000     Uiso 0.062(4)   24  
N9     N    0.4086(6)   0.9733(7)   0.6778(6)   1.0000     Uiso 0.062(4)   48  
CF1    C    0.389(6)    0.8179(13)  0.675(3)    0.0500     Uiso 0.0550     48  
CF2    C    0.374(8)    0.7647(19)  0.734(4)    0.0500     Uiso 0.0550     48  
CF3    C    0.426(9)    0.7941(19)  0.606(5)    0.0500     Uiso 0.0550     48  
CF4    C    0.390(7)    0.6863(14)  0.7220(29)  0.0500     Uiso 0.0550     48  
CF5    C    0.436(11)   0.7150(20)  0.592(7)    0.0500     Uiso 0.0550     48  
CF6    C    0.412(5)    0.6610(15)  0.648(4)    0.0500     Uiso 0.0550     48  
F      F    0.401(5)    0.5880(24)  0.629(4)    0.0500     Uiso 0.0550     48  

loop_  _atom_type_symbol _atom_type_number_in_cell
        _atom_type_scat_Cromer_Mann_a1 _atom_type_scat_Cromer_Mann_a2 _atom_type_scat_Cromer_Mann_a3
        _atom_type_scat_Cromer_Mann_a4 _atom_type_scat_Cromer_Mann_b1 _atom_type_scat_Cromer_Mann_b2
        _atom_type_scat_Cromer_Mann_b3 _atom_type_scat_Cromer_Mann_b4 _atom_type_scat_Cromer_Mann_c
        _atom_type_scat_length_neutron _atom_type_scat_source
        _atom_type_scat_dispersion_real _atom_type_scat_dispersion_imag _atom_type_scat_dispersion_source
  C       110.4  2.31       1.02       1.5886     0.865      20.8439    10.2075    0.5687     51.6512    0.2156     0.6648
      https://github.com/AdvancedPhotonSource/GSAS-II/blob/master/GSASII/atmdata.py
     0.000   0.000   https://github.com/AdvancedPhotonSource/GSAS-II/blob/master/GSASII/atmdata.py
  F       2.4    3.5392     2.6412     1.517      1.0243     10.2825    4.2944     0.2615     26.1476    0.2776     0.5654
      https://github.com/AdvancedPhotonSource/GSAS-II/blob/master/GSASII/atmdata.py
     0.003   0.003   https://github.com/AdvancedPhotonSource/GSAS-II/blob/master/GSASII/atmdata.py
  N       48     12.2126    3.1322     2.0125     1.1663     0.0057     9.8933     28.9975    0.5826     -11.529    0.936
      https://github.com/AdvancedPhotonSource/GSAS-II/blob/master/GSASII/atmdata.py
     0.000   0.001   https://github.com/AdvancedPhotonSource/GSAS-II/blob/master/GSASII/atmdata.py
  Zn      12     14.0743    7.0318     5.1652     2.41       3.2655     0.2333     10.3163    58.7097    1.3041     0.568
      https://github.com/AdvancedPhotonSource/GSAS-II/blob/master/GSASII/atmdata.py
     0.256   0.536   https://github.com/AdvancedPhotonSource/GSAS-II/blob/master/GSASII/atmdata.py

# Note that Z affects _cell_formula_sum and _weight
_cell_formula_units_Z  12
_chemical_formula_sum  "C9.2 F0.2 N4 Zn"
_chemical_formula_weight  235.71

# MOLECULAR GEOMETRY
loop_
   _geom_bond_atom_site_label_1
   _geom_bond_atom_site_label_2
   _geom_bond_distance
   _geom_bond_site_symmetry_1
   _geom_bond_site_symmetry_2
   _geom_bond_publ_flag
  Zn1    N9     2.034(9)     1_555    1_555 yes
  Zn1    N9     2.034(9)     1_555    7_675 yes
  Zn1    N9     2.034(9)     1_555   28_466 yes
  Zn1    N9     2.034(9)     1_555   37_656 yes
  C2     C5     1.471(14)    1_555    1_555 yes
  C2     N9     1.297(12)    1_555    1_555 yes
  C2     N9     1.297(13)    1_555    5_656 yes
  C3     C3     1.371(14)    1_555    5_656 yes
  C3     N9     1.414(11)    1_555    1_555 yes
  C3     CF1    1.452(9)     1_555    1_555 yes
  C5     C2     1.471(14)    1_555    1_555 yes
  N9     Zn1    2.034(9)     1_555    1_555 yes
  N9     C2     1.297(12)    1_555    1_555 yes
  N9     C3     1.414(11)    1_555    1_555 yes
  CF1    C3     1.452(9)     1_555    1_555 yes
  CF1    CF1    1.52(23)     1_555    5_656 yes
  CF1    CF2    1.378(9)     1_555    1_555 yes
  CF1    CF3    1.383(9)     1_555    1_555 yes
  CF1    CF3    1.76(17)     1_555    5_656 yes
  CF1    CF4    1.64(6)      1_555   16_555 yes
  CF2    CF1    1.378(9)     1_555    1_555 yes
  CF2    CF2    0.74(6)      1_555   16_555 yes
  CF2    CF4    1.376(9)     1_555    1_555 yes
  CF2    CF4    1.123(21)    1_555   16_555 yes
  CF3    CF1    1.383(9)     1_555    1_555 yes
  CF3    CF1    1.76(17)     1_555    5_656 yes
  CF3    CF3    0.8(3)       1_555    5_656 yes
  CF3    CF5    1.379(9)     1_555    1_555 yes
  CF3    CF5    1.56(14)     1_555    5_656 yes
  CF4    CF1    1.64(6)      1_555   16_555 yes
  CF4    CF2    1.376(9)     1_555    1_555 yes
  CF4    CF2    1.123(21)    1_555   16_555 yes
  CF4    CF4    0.86(7)      1_555   16_555 yes
  CF4    CF4    1.83(19)     1_555   20_665 yes
  CF4    CF5    1.78(4)      1_555   16_555 yes
  CF4    CF6    1.379(9)     1_555    1_555 yes
  CF4    CF6    1.280(32)    1_555   16_555 yes
  CF5    CF3    1.379(9)     1_555    1_555 yes
  CF5    CF3    1.56(14)     1_555    5_656 yes
  CF5    CF4    1.78(4)      1_555   16_555 yes
  CF5    CF5    0.7(4)       1_555    5_656 yes
  CF5    CF6    1.385(9)     1_555    1_555 yes
  CF5    CF6    1.70(20)     1_555    5_656 yes
  CF5    CF6    1.68(11)     1_555   16_555 yes
  CF5    F      1.53(12)     1_555   12_656 yes
  CF5    F      1.59(13)     1_555   16_555 yes
  CF6    CF4    1.379(9)     1_555    1_555 yes
  CF6    CF4    1.280(32)    1_555   16_555 yes
  CF6    CF5    1.385(9)     1_555    1_555 yes
  CF6    CF5    1.70(20)     1_555    5_656 yes
  CF6    CF5    1.68(11)     1_555   16_555 yes
  CF6    CF6    1.45(19)     1_555    5_656 yes
  CF6    CF6    1.62(15)     1_555   12_656 yes
  CF6    CF6    1.75(14)     1_555   20_665 yes
  CF6    CF6    1.62(15)     1_555   24_665 yes
  CF6    F      1.300(9)     1_555    1_555 yes
  CF6    F      1.65(10)     1_555    5_656 yes
  CF6    F      0.99(8)      1_555   12_656 yes
  CF6    F      1.18(4)      1_555   16_555 yes
  CF6    F      1.10(9)      1_555   20_665 yes
  CF6    F      1.62(12)     1_555   24_665 yes
  F      CF5    1.59(13)     1_555   16_555 yes
  F      CF5    1.53(12)     1_555   24_665 yes
  F      CF6    1.300(9)     1_555    1_555 yes
  F      CF6    1.65(10)     1_555    5_656 yes
  F      CF6    1.62(12)     1_555   12_656 yes
  F      CF6    1.18(4)      1_555   16_555 yes
  F      CF6    1.10(9)      1_555   20_665 yes
  F      CF6    0.99(8)      1_555   24_665 yes
  F      F      0.71(19)     1_555    5_656 yes
  F      F      0.88(14)     1_555   12_656 yes
  F      F      0.98(14)     1_555   16_555 yes
  F      F      0.88(14)     1_555   24_665 yes

loop_
   _geom_angle_atom_site_label_1
   _geom_angle_atom_site_label_2
   _geom_angle_atom_site_label_3
   _geom_angle
   _geom_angle_site_symmetry_1
   _geom_angle_site_symmetry_2
   _geom_angle_site_symmetry_3
   _geom_angle_publ_flag
  C5     C2     N9     126.3(12)     1_555  1_555    1_555 yes
  C5     C2     N9     126.3(9)      1_555  1_555    5_656 yes
  N9     C2     N9     106.5(14)     1_555  1_555    5_656 yes
  C3     C3     N9     104.5(5)      5_656  1_555    1_555 yes
  C3     C3     CF1    93(4)         5_656  1_555    1_555 yes
  N9     C3     CF1    137(4)        1_555  1_555    1_555 yes
  C2     N9     C3     112.2(11)     1_555  1_555    1_555 yes
  C3     CF1    CF1    87(4)         1_555  1_555    5_656 yes
  C3     CF1    CF2    119.4(8)      1_555  1_555    1_555 yes
  CF1    CF1    CF2    113(8)        5_656  1_555    1_555 yes
  C3     CF1    CF3    120.1(8)      1_555  1_555    1_555 yes
  CF1    CF1    CF3    74(7)         5_656  1_555    1_555 yes
  CF2    CF1    CF3    120.3(9)      1_555  1_555    1_555 yes
  CF1    CF2    CF2    169(7)        1_555  1_555   16_555 yes
  CF1    CF2    CF4    119.5(8)      1_555  1_555    1_555 yes
  CF2    CF2    CF4    54.5(14)     16_555  1_555    1_555 yes
  CF1    CF2    CF4    81(4)         1_555  1_555   16_555 yes
  CF2    CF2    CF4    93.1(31)     16_555  1_555   16_555 yes
  CF4    CF2    CF4    39(4)         1_555  1_555   16_555 yes
  CF1    CF3    CF3    106(7)        1_555  1_555    5_656 yes
  CF1    CF3    CF5    119.4(8)      1_555  1_555    1_555 yes
  CF3    CF3    CF5    88(10)        5_656  1_555    1_555 yes
  CF1    CF3    CF5    124(5)        1_555  1_555    5_656 yes
  CF3    CF3    CF5    62(10)        5_656  1_555    5_656 yes
  CF5    CF3    CF5    26(15)        1_555  1_555    5_656 yes
  CF2    CF4    CF2    32(3)         1_555  1_555   16_555 yes
  CF2    CF4    CF4    54.5(14)      1_555  1_555   16_555 yes
  CF2    CF4    CF4    86.9(31)     16_555  1_555   16_555 yes
  CF2    CF4    CF6    119.5(8)      1_555  1_555    1_555 yes
  CF2    CF4    CF6    152(4)       16_555  1_555    1_555 yes
  CF4    CF4    CF6    65.0(13)     16_555  1_555    1_555 yes
  CF2    CF4    CF6    132(5)        1_555  1_555   16_555 yes
  CF2    CF4    CF6    164(8)       16_555  1_555   16_555 yes
  CF4    CF4    CF6    78(4)        16_555  1_555   16_555 yes
  CF6    CF4    CF6    12(5)         1_555  1_555   16_555 yes
  CF3    CF5    CF3    30(12)        1_555  1_555    5_656 yes
  CF3    CF5    CF5    92(10)        1_555  1_555    5_656 yes
  CF3    CF5    CF5    62(10)        5_656  1_555    5_656 yes
  CF3    CF5    CF6    119.4(8)      1_555  1_555    1_555 yes
  CF3    CF5    CF6    125(7)        5_656  1_555    1_555 yes
  CF5    CF5    CF6    106(7)        5_656  1_555    1_555 yes
  CF3    CF5    F      153(9)        1_555  1_555   12_656 yes
  CF3    CF5    F      136(16)       5_656  1_555   12_656 yes
  CF5    CF5    F      82(9)         5_656  1_555   12_656 yes
  CF6    CF5    F      40(4)         1_555  1_555   12_656 yes
  CF3    CF5    F      150(13)       1_555  1_555   16_555 yes
  CF3    CF5    F      128(15)       5_656  1_555   16_555 yes
  CF5    CF5    F      72(7)         5_656  1_555   16_555 yes
  CF6    CF5    F      46.1(31)      1_555  1_555   16_555 yes
  F      CF5    F      10(5)        12_656  1_555   16_555 yes
  CF4    CF6    CF4    37.5(30)      1_555  1_555   16_555 yes
  CF4    CF6    CF5    119.8(7)      1_555  1_555    1_555 yes
  CF4    CF6    CF5    84.0(29)     16_555  1_555    1_555 yes
  CF4    CF6    CF6    117(5)        1_555  1_555    5_656 yes
  CF4    CF6    CF6    99(6)        16_555  1_555    5_656 yes
  CF5    CF6    CF6    74(7)         1_555  1_555    5_656 yes
  CF4    CF6    F      119.4(9)      1_555  1_555    1_555 yes
  CF4    CF6    F      149(5)       16_555  1_555    1_555 yes
  CF5    CF6    F      120.2(9)      1_555  1_555    1_555 yes
  CF6    CF6    F      74(5)         5_656  1_555    1_555 yes
  CF4    CF6    F      126(3)        1_555  1_555    5_656 yes
  CF4    CF6    F      138(7)       16_555  1_555    5_656 yes
  CF5    CF6    F      106(4)        1_555  1_555    5_656 yes
  CF6    CF6    F      49(4)         5_656  1_555    5_656 yes
  F      CF6    F      24(6)         1_555  1_555    5_656 yes
  CF4    CF6    F      159(8)        1_555  1_555   12_656 yes
  CF4    CF6    F      150(11)      16_555  1_555   12_656 yes
  CF5    CF6    F      78(8)         1_555  1_555   12_656 yes
  CF6    CF6    F      54(7)         5_656  1_555   12_656 yes
  F      CF6    F      43(8)         1_555  1_555   12_656 yes
  F      CF6    F      33(6)         5_656  1_555   12_656 yes
  CF4    CF6    F      153(8)        1_555  1_555   16_555 yes
  CF4    CF6    F      140(9)       16_555  1_555   16_555 yes
  CF5    CF6    F      76(7)         1_555  1_555   16_555 yes
  CF6    CF6    F      43(5)         5_656  1_555   16_555 yes
  F      CF6    F      46(7)         1_555  1_555   16_555 yes
  F      CF6    F      31(5)         5_656  1_555   16_555 yes
  F      CF6    F      11(6)        12_656  1_555   16_555 yes
  CF4    CF6    F      125.0(30)     1_555  1_555   20_665 yes
  CF4    CF6    F      158(6)       16_555  1_555   20_665 yes
  CF5    CF6    F      115.2(29)     1_555  1_555   20_665 yes
  CF6    CF6    F      78(6)         5_656  1_555   20_665 yes
  F      CF6    F      9(5)          1_555  1_555   20_665 yes
  F      CF6    F      30(5)         5_656  1_555   20_665 yes
  F      CF6    F      39(9)        12_656  1_555   20_665 yes
  F      CF6    F      45(7)        16_555  1_555   20_665 yes
  CF4    CF6    F      132(5)        1_555  1_555   24_665 yes
  CF4    CF6    F      136(7)       16_555  1_555   24_665 yes
  CF5    CF6    F      97(5)         1_555  1_555   24_665 yes
  CF6    CF6    F      41(3)         5_656  1_555   24_665 yes
  F      CF6    F      33(4)         1_555  1_555   24_665 yes
  F      CF6    F      10(5)         5_656  1_555   24_665 yes
  F      CF6    F      28(6)        12_656  1_555   24_665 yes
  F      CF6    F      23(6)        16_555  1_555   24_665 yes
  F      CF6    F      36(6)        20_665  1_555   24_665 yes
  CF5    F      CF5    25(15)       16_555  1_555   24_665 yes
  CF5    F      CF6    70(7)        16_555  1_555    1_555 yes
  CF5    F      CF6    90(6)        24_665  1_555    1_555 yes
  CF5    F      CF6    123(4)       16_555  1_555    5_656 yes
  CF5    F      CF6    130(6)       24_665  1_555    5_656 yes
  CF6    F      CF6    57(7)         1_555  1_555    5_656 yes
  CF5    F      CF6    128(4)       16_555  1_555   12_656 yes
  CF5    F      CF6    129(5)       24_665  1_555   12_656 yes
  CF6    F      CF6    66(6)         1_555  1_555   12_656 yes
  CF6    F      CF6    11(4)         5_656  1_555   12_656 yes
  CF5    F      CF6    58(5)        16_555  1_555   16_555 yes
  CF5    F      CF6    77(10)       24_665  1_555   16_555 yes
  CF6    F      CF6    13(5)         1_555  1_555   16_555 yes
  CF6    F      CF6    68(6)         5_656  1_555   16_555 yes
  CF6    F      CF6    76(7)        12_656  1_555   16_555 yes
  CF5    F      CF6    95(4)        16_555  1_555   20_665 yes
  CF5    F      CF6    78(7)        24_665  1_555   20_665 yes
  CF6    F      CF6    93(9)         1_555  1_555   20_665 yes
  CF6    F      CF6    69(7)         5_656  1_555   20_665 yes
  CF6    F      CF6    61(8)        12_656  1_555   20_665 yes
  CF6    F      CF6    91(9)        16_555  1_555   20_665 yes
  CF5    F      CF6    79(10)       16_555  1_555   24_665 yes
  CF5    F      CF6    63(6)        24_665  1_555   24_665 yes
  CF6    F      CF6    89(9)         1_555  1_555   24_665 yes
  CF6    F      CF6    79(8)         5_656  1_555   24_665 yes
  CF6    F      CF6    72(8)        12_656  1_555   24_665 yes
  CF6    F      CF6    83(10)       16_555  1_555   24_665 yes
  CF6    F      CF6    16(6)        20_665  1_555   24_665 yes
  CF5    F      F      157(6)       16_555  1_555    5_656 yes
  CF5    F      F      137(7)       24_665  1_555    5_656 yes
  CF6    F      F      106(5)        1_555  1_555    5_656 yes
  CF6    F      F      49(4)         5_656  1_555    5_656 yes
  CF6    F      F      40.7(26)     12_656  1_555    5_656 yes
  CF6    F      F      116(6)       16_555  1_555    5_656 yes
  CF6    F      F      63(4)        20_665  1_555    5_656 yes
  CF6    F      F      78(7)        24_665  1_555    5_656 yes
  CF5    F      F      114(10)      16_555  1_555   12_656 yes
  CF5    F      F      138(13)      24_665  1_555   12_656 yes
  CF6    F      F      50(5)         1_555  1_555   12_656 yes
  CF6    F      F      44(4)         5_656  1_555   12_656 yes
  CF6    F      F      53(6)        12_656  1_555   12_656 yes
  CF6    F      F      63(7)        16_555  1_555   12_656 yes
  CF6    F      F      112(8)       20_665  1_555   12_656 yes
  CF6    F      F      120(8)       24_665  1_555   12_656 yes
  F      F      F      76(8)         5_656  1_555   12_656 yes
  CF5    F      F      128(6)       16_555  1_555   16_555 yes
  CF5    F      F      150(8)       24_665  1_555   16_555 yes
  CF6    F      F      60.2(32)      1_555  1_555   16_555 yes
  CF6    F      F      33.8(21)      5_656  1_555   16_555 yes
  CF6    F      F      41(3)        12_656  1_555   16_555 yes
  CF6    F      F      73(5)        16_555  1_555   16_555 yes
  CF6    F      F      102(6)       20_665  1_555   16_555 yes
  CF6    F      F      113(7)       24_665  1_555   16_555 yes
  F      F      F      60            5_656  1_555   16_555 yes
  F      F      F      16(8)        12_656  1_555   16_555 yes
  CF5    F      F      159.5(27)    16_555  1_555   24_665 yes
  CF5    F      F      150(11)      24_665  1_555   24_665 yes
  CF6    F      F      94(7)         1_555  1_555   24_665 yes
  CF6    F      F      38(4)         5_656  1_555   24_665 yes
  CF6    F      F      32.2(29)     12_656  1_555   24_665 yes
  CF6    F      F      105(6)       16_555  1_555   24_665 yes
  CF6    F      F      72(8)        20_665  1_555   24_665 yes
  CF6    F      F      88(11)       24_665  1_555   24_665 yes
  F      F      F      16(8)         5_656  1_555   24_665 yes
  F      F      F      60           12_656  1_555   24_665 yes
  F      F      F      44(8)        16_555  1_555   24_665 yes
_pd_proc_ls_pref_orient_corr
   "March-Dollase correction coef. = 1.000 axis = [0, 0, 1]"
_pd_proc_ls_profile_function
;
Finger-Cox-Jephcoat function parameters U, V, W, X, Y, SH/L:
  peak variance(Gauss) = Utan(Th)^2^+Vtan(Th)+W:
  peak HW(Lorentz) = X/cos(Th)+Ytan(Th); SH/L = S/L+H/L
  U, V, W in (centideg)^2^, X & Y in centideg
    337(16), -45.3(18), 2.49(5), 0.000, 0.000, 0.00385(9), 

;

# Standard version of Instrument_Template template follows
#==============================================================================
# 9. INSTRUMENT CHARACTERIZATION

_exptl_special_details
; ?
;

# if regions of the data are excluded, the reason(s) are supplied here:
_pd_proc_info_excluded_regions
; ?
;

# The following item is used to identify the equipment used to record 
# the powder pattern when the diffractogram was measured at a laboratory 
# other than the authors' home institution, e.g. when neutron or synchrotron
# radiation is used.

_pd_instr_location
; ?
;
_pd_calibration_special_details           # description of the method used
                                          # to calibrate the instrument
; ?
;

_diffrn_source                    ?       
_diffrn_source_target             ?
_diffrn_source_type               ?
_diffrn_measurement_device_type   ?       
_diffrn_detector                  ?       
_diffrn_detector_type             ?       # make or model of detector

_pd_meas_scan_method              ?       # options are 'step', 'cont',
                                          # 'tof', 'fixed' or
                                          # 'disp' (= dispersive)
_pd_meas_special_details
;  ?
;

# The following two items identify the program(s) used (if appropriate).
_computing_data_collection        ?        
_computing_data_reduction         ?                   

# Describe any processing performed on the data, prior to refinement.
# For example: a manual Lp correction or a precomputed absorption correction
_pd_proc_info_data_reduction      ?

# The following item is used for angular dispersive measurements only.

_diffrn_radiation_monochromator   ?        

# The following items are used to define the size of the instrument.
# Not all distances are appropriate for all instrument types.

_pd_instr_dist_src/mono           ?
_pd_instr_dist_mono/spec          ?
_pd_instr_dist_src/spec           ?
_pd_instr_dist_spec/anal          ?
_pd_instr_dist_anal/detc          ?
_pd_instr_dist_spec/detc          ?

# 10. Specimen size and mounting information

# The next three fields give the specimen dimensions in mm.  The equatorial 
# plane contains the incident and diffracted beam.

_pd_spec_size_axial               ?       # perpendicular to 
                                          # equatorial plane

_pd_spec_size_equat               ?       # parallel to 
                                          # scattering vector 
                                          # in transmission

_pd_spec_size_thick               ?       # parallel to 
                                          # scattering vector 
                                          # in reflection

_pd_spec_mounting                         # This field should be
                                          # used to give details of the 
                                          # container.
; ?
;

_pd_spec_mount_mode               ?       # options are 'reflection' 
                                          # or 'transmission'
    
_pd_spec_shape                    ?       # options are 'cylinder' 
                                          # 'flat_sheet' or 'irregular'


_diffrn_radiation_wavelength  0.41380
_refine_ls_R_F_factor        0.07229
_refine_ls_R_Fsqd_factor     0.07002
_pd_proc_ls_prof_R_factor     0.05608
_pd_proc_ls_prof_wR_factor    0.09236
_gsas_proc_ls_prof_R_B_factor   0.08123
_gsas_proc_ls_prof_wR_B_factor  0.12984
_pd_proc_ls_prof_wR_expected  0.01004
_diffrn_radiation_probe  x-ray
_diffrn_radiation_polarisn_ratio  1.0000
_pd_proc_ls_background_function
;
Background function: "chebyschev-1" function with 36 terms:
    5622.173, -2837.019, 661.768, -61.367, -177.453, -32.267, 
    590.337, -386.238, 101.217, 136.799, -242.252, 151.777, -81.908, 
    48.700, -135.557, 79.925, -4.210, 95.759, -125.968, 7.756, 
    125.456, -29.508, 11.648, -18.934, 65.852, -117.772, 80.957, 
    -36.070, 6.267, -44.036, -7.003, 73.294, -71.584, 56.579, 
    -81.053, 34.934, 
;
_diffrn_ambient_temperature  300
_diffrn_ambient_pressure  100

# STRUCTURE FACTOR TABLE
loop_
   _refln_index_h
   _refln_index_k
   _refln_index_l
   _refln_F_squared_meas
   _refln_F_squared_calc
   _refln_phase_calc
   _refln_d_spacing
   _gsas_i100_meas
  1    1    0    107186.2387 101953.0940 180.0   12.03366 100.00 
  2    0    0    58030.2720 58003.0228 0.0     8.50908  13.53  
  2    1    1    52458.1766 53321.5617 11.0    6.94764  32.60  
  2    2    0    21165.9640 21146.9536 -180.0  6.01683  4.93   
  3    1    0    21502.4661 22684.7161 -180.0  5.38162  8.02   
  2    2    2    157045.8152 150949.7601 -165.7  4.91272  16.27  
  3    2    1    3370.2519  4304.5441  47.9    4.54830  1.80   
  4    0    0    1892.6724  952.2076   0.0     4.25454  0.11   
  3    3    0    6436.6694  5742.9923  0.0     4.01122  0.67   
  4    1    1    10072.3872 8986.8905  -58.3   4.01122  2.09   
  4    2    0    2757.4483  2183.7882  0.0     3.80538  0.51   
  3    3    2    29190.2328 29900.7069 5.2     3.62829  4.95   
  4    2    2    15352.4834 17011.0496 135.0   3.47382  2.39   
  4    3    1    24427.9366 25581.4392 -155.0  3.33754  7.01   
  5    1    0    5739.8634  6010.9035  180.0   3.33754  0.82   
  5    2    1    3203.8747  3446.3375  32.5    3.10708  0.80   
  4    4    0    88685.4967 86658.7924 0.0     3.00842  5.17   
  4    3    3    31649.8834 30450.2481 -157.7  2.91859  3.48   
  5    3    0    361.5035   347.8014   180.0   2.91859  0.04   
  4    4    2    24771.0391 26394.0841 38.4    2.83636  2.57   
  6    0    0    2048.1521  2182.3509  0.0     2.83636  0.05   
  5    3    2    15127.9689 15742.9495 -13.3   2.76071  2.97   
  6    1    1    4939.0923  5139.8754  -12.7   2.76071  0.49   
  6    2    0    4782.4301  4629.2940  -180.0  2.69081  0.45   
  5    4    1    6664.6133  6715.0668  165.5   2.62596  1.19   
  6    2    2    48563.8021 46614.4486 -169.5  2.56559  4.12   
  6    3    1    2960.2285  3537.4774  3.9     2.50919  0.48   
  4    4    4    103118.6173 93086.1217 19.2    2.45636  2.68   
  5    4    3    5314.5267  5099.4944  -167.0  2.40673  0.79   
  5    5    0    8354.2216  8016.2001  180.0   2.40673  0.31   
  7    1    0    7869.9395  7551.5123  180.0   2.40673  0.59   
  6    4    0    3414.1279  4002.3518  -0.0    2.36000  0.25   
  5    5    2    562.7963   529.4250   -28.7   2.31588  0.04   
  6    3    3    3980.1418  3744.1375  80.2    2.31588  0.28   
  7    2    1    7592.0753  7141.9000  -0.1    2.31588  1.05   
  6    4    2    5213.1234  6179.2322  -136.3  2.27415  0.70   
  7    3    0    1358.7897  3453.8102  180.0   2.23460  0.09   
  6    5    1    9442.2930  9193.1348  -6.5    2.16131  1.14   
  7    3    2    4680.1355  4556.6387  4.0     2.16131  0.56   
  8    0    0    50685.1379 50643.5974 0.0     2.12727  0.74   
  5    5    4    14035.9487 14151.7465 -168.6  2.09479  0.80   
  7    4    1    4474.6298  4511.5459  154.3   2.09479  0.51   
  8    1    1    1094.6659  1103.6970  169.7   2.09479  0.06   
  6    4    4    4880.6049  6018.8095  -11.6   2.06376  0.27   
  8    2    0    995.2168   1227.3111  -0.0    2.06376  0.05   
  6    5    3    8441.2061  8962.8858  16.2    2.03406  0.90   
  6    6    0    5842.3995  6158.3977  180.0   2.00561  0.15   
  8    2    2    8558.1282  9021.0117  -151.0  2.00561  0.44   
  7    4    3    3110.1727  3120.2814  -166.6  1.97832  0.31   
  7    5    0    3174.3981  3184.7154  -180.0  1.97832  0.16   
  8    3    1    4829.5992  4845.2961  179.6   1.97832  0.49   
  6    6    2    32412.4755 32031.7966 176.5   1.95212  1.60   
  7    5    2    1546.0060  1577.3147  56.0    1.92693  0.15   
  8    4    0    30261.4402 34471.6865 -0.0    1.90269  1.42   
  8    3    3    2706.5991  2745.8932  139.3   1.87934  0.12   
  9    1    0    8380.2758  8501.9395  -180.0  1.87934  0.38   
  8    4    2    7120.3260  6685.0256  -33.4   1.85683  0.64   
  6    5    5    12484.3838 11529.9926 7.7     1.83512  0.54   
  7    6    1    3876.4333  3580.0924  -4.5    1.83512  0.34   
  9    2    1    6806.8982  6286.5328  3.1     1.83512  0.59   
  6    6    4    11325.3988 11261.3999 168.8   1.81414  0.48   
  7    5    4    5720.6922  5612.0416  -178.4  1.79387  0.48   
  8    5    1    8475.5199  8314.5480  -167.1  1.79387  0.71   
  9    3    0    2879.6662  2824.9739  -180.0  1.79387  0.12   
  7    6    3    5935.2418  6126.1724  -27.9   1.75529  0.47   
  9    3    2    2135.2073  2203.8945  13.6    1.75529  0.17   
  8    4    4    24170.5770 22135.2465 -8.3    1.73691  0.94   
  7    7    0    4427.6773  4533.0007  180.0   1.71909  0.08   
  8    5    3    2208.3717  2260.9035  145.7   1.71909  0.17   
  9    4    1    2214.6324  2267.3130  153.8   1.71909  0.17   
  8    6    0    5874.4523  6643.9837  0.0     1.70182  0.22   
  10   0    0    27508.0479 31111.5003 -0.0    1.70182  0.26   
  7    7    2    2100.1663  2666.4166  34.9    1.68505  0.08   
  10   1    1    773.3141   981.8164   -19.6   1.68505  0.03   
  8    6    2    1012.4024  1080.1359  166.3   1.66877  0.07   
  10   2    0    1084.4667  1157.0215  180.0   1.66877  0.04   
  9    4    3    5638.8401  4947.5490  177.9   1.65295  0.40   
  9    5    0    1152.2961  1011.0308  -180.0  1.65295  0.04   
  6    6    6    58231.9871 59004.0887 -179.8  1.63757  0.67   
  10   2    2    24813.5331 25142.5369 -176.6  1.63757  0.86   
  9    5    2    3790.0998  3688.5511  -12.1   1.62262  0.26   
  10   3    1    2710.4030  2637.7828  -23.9   1.62262  0.18   
  7    6    5    4415.6990  4297.3883  -19.0   1.62262  0.30   
  7    7    4    3632.1833  3584.0728  110.9   1.59390  0.12   
  8    5    5    1162.1212  1146.7282  114.7   1.59390  0.04   
  8    7    1    3264.5510  3221.3102  -162.0  1.59390  0.22   
  8    6    4    1186.8095  1123.2336  -10.2   1.58010  0.08   
  10   4    0    37.4715    35.4642    0.0     1.58010  0.00   
  9    6    1    2122.0685  2073.8707  51.0    1.56665  0.14   
  10   3    3    8630.0889  8434.0767  -8.5    1.56665  0.27   
  10   4    2    4838.9698  4449.1209  163.0   1.55354  0.30   
  11   1    0    5202.2436  4662.3023  -180.0  1.54075  0.16   
  8    7    3    4610.3827  4131.8707  -166.4  1.54075  0.28   
  9    5    4    1767.1132  1583.7043  -154.1  1.54075  0.11   
  9    6    3    1684.5634  1519.1659  35.2    1.51610  0.10   
  10   5    1    2857.5815  2577.0120  -13.2   1.51610  0.17   
  11   2    1    3609.4200  3255.0319  17.9    1.51610  0.22   
  8    8    0    26419.7138 18770.6631 0.0     1.50421  0.39   
  9    7    0    2750.4968  2285.3619  -180.0  1.49259  0.08   
  11   3    0    3980.0143  3306.9565  180.0   1.49259  0.12   
  8    8    2    4063.1887  3865.3069  42.4    1.48124  0.12   
  10   4    4    4912.1947  4672.9653  21.0    1.48124  0.14   
  7    7    6    4425.3337  4373.4330  10.8    1.47015  0.12   
  9    7    2    4367.3708  4316.1497  -24.2   1.47015  0.25   
  10   5    3    1848.0856  1826.4110  -1.1    1.47015  0.10   
  11   3    2    1163.0657  1149.4252  15.0    1.47015  0.07   
  8    6    6    2845.9695  2501.0864  171.5   1.45930  0.08   
  10   6    0    2443.3557  2147.2624  -180.0  1.45930  0.07   
  8    7    5    4938.1084  3586.0961  -163.8  1.44868  0.27   
  11   4    1    284.4494   206.5696   -151.6  1.44868  0.02   
  10   6    2    22669.4426 18375.0080 -179.1  1.43830  1.22   
  9    6    5    2149.1090  1118.9415  -9.6    1.42813  0.11   
  8    8    4    21060.3107 19764.2715 -2.8    1.41818  0.55   
  12   0    0    23109.8485 21687.6830 0.0     1.41818  0.15   
  9    7    4    959.5770   815.2553   143.2   1.40843  0.05   
  9    8    1    1527.6040  1297.8502  173.3   1.40843  0.08   
  11   4    3    3705.3042  3148.0211  -165.5  1.40843  0.19   
  11   5    0    3321.8493  2822.2383  -180.0  1.40843  0.09   
  12   1    1    2962.4576  2516.8997  -167.7  1.40843  0.08   
  12   2    0    3983.1013  3039.9843  0.0     1.39888  0.10   
  10   5    5    481.9982   358.9773   50.4    1.38953  0.01   
  10   7    1    2294.1169  1708.5872  -17.8   1.38953  0.12   
  11   5    2    3151.4081  2347.0712  -6.1    1.38953  0.16   
  10   6    4    924.4183   754.4864   -144.3  1.38036  0.05   
  12   2    2    2572.9296  2099.9589  -141.9  1.38036  0.06   
  9    8    3    1775.0100  2014.1261  -178.3  1.37136  0.09   
  12   3    1    1727.4913  1960.2060  176.0   1.37136  0.08   
  10   7    3    1277.4556  1307.3855  -19.3   1.35389  0.06   
  11   6    1    2278.0685  2331.4422  14.0    1.35389  0.11   
  12   4    0    13424.4610 10408.6620 0.0     1.34540  0.32   
  8    7    7    4386.4107  3248.4974  -163.3  1.33707  0.10   
  9    9    0    3672.9169  2720.0965  -180.0  1.33707  0.04   
  11   5    4    1410.8031  1044.8155  -175.4  1.33707  0.07   
  12   3    3    1375.2944  1018.5184  130.3   1.33707  0.03   
  8    8    6    4870.8918  3624.6621  16.9    1.32890  0.11   
  10   8    0    2362.7476  1758.2327  0.0     1.32890  0.05   
  12   4    2    1129.1030  840.2191   17.0    1.32890  0.05   
  9    7    6    1902.1941  1411.4532  -8.0    1.32087  0.09   
  11   6    3    2072.8073  1538.0505  28.9    1.32087  0.09   
  9    9    2    2818.8350  2091.6128  -35.3   1.32087  0.06   
  10   8    2    3218.4527  2708.5184  145.0   1.31298  0.14   
  9    8    5    3363.0231  2491.1367  175.1   1.30523  0.15   
  11   7    0    1948.3852  1443.2531  -180.0  1.30523  0.04   
  12   5    1    1585.0153  1174.0894  167.5   1.30523  0.07   
  13   1    0    851.6813   630.8772   180.0   1.30523  0.02   
  10   6    6    7918.5963  4942.7652  172.8   1.29762  0.17   
  10   7    5    1688.2279  1400.6004  1.1     1.29014  0.07   
  11   7    2    1783.0827  1479.2945  -7.9    1.29014  0.08   
  13   2    1    895.6268   743.0366   33.2    1.29014  0.04   
  12   4    4    16179.3550 12891.9209 8.1     1.28279  0.35   
  9    9    4    1206.4591  875.9052   157.3   1.27557  0.03   
  12   5    3    1598.7611  1160.7215  -178.6  1.27557  0.07   
  13   3    0    1168.1771  848.1119   180.0   1.27557  0.02   
  12   6    0    595.3827   444.0561   0.0     1.26846  0.01   
  10   8    4    790.6468   589.6906   -23.6   1.26846  0.03   
  11   6    5    980.0977   839.8927   -5.1    1.26147  0.04   
  10   9    1    1293.7914  1108.7119  -15.8   1.26147  0.05   
  13   3    2    1787.7215  1531.9843  -11.1   1.26147  0.07   
  12   6    2    2978.3231  2191.9127  -171.5  1.25460  0.12   
  11   7    4    3182.2694  2527.2636  168.6   1.24783  0.13   
  11   8    1    1047.1955  831.6514   171.2   1.24783  0.04   
  13   4    1    2657.7571  2110.7114  -167.1  1.24783  0.11   
  10   9    3    1634.3543  1307.6609  -21.8   1.23463  0.06   
  8    8    8    13509.3634 9024.3781  2.1     1.22818  0.09   
  9    8    7    939.1812   810.3491   170.9   1.22183  0.04   
  11   8    3    282.7025   243.9228   136.9   1.22183  0.01   
  12   5    5    2909.9069  2510.7407  -179.3  1.22183  0.06   
  12   7    1    313.7046   270.6722   -178.0  1.22183  0.01   
  13   4    3    1721.3451  1485.2197  -149.8  1.22183  0.07   
  13   5    0    396.9533   342.5013   180.0   1.22183  0.01   
  12   6    4    3411.2669  2232.2257  -10.0   1.21558  0.13   
  14   0    0    696.5761   455.8175   180.0   1.21558  0.00   
  9    9    6    1698.2463  1223.0159  -34.2   1.20943  0.03   
  10   7    7    1080.5251  778.1553   24.4    1.20943  0.02   
  13   5    2    3465.5328  2495.7521  4.6     1.20943  0.13   
  14   1    1    3172.8977  2285.0069  -19.1   1.20943  0.06   
  10   8    6    1549.0775  895.5138   -177.9  1.20337  0.06   
  10   10   0    152.2570   88.0190    -180.0  1.20337  0.00   
  14   2    0    2368.6701  1369.3161  180.0   1.20337  0.04   
  11   9    0    1613.3719  980.5016   -180.0  1.19739  0.03   
  12   7    3    1727.3162  1049.7495  -139.3  1.19739  0.06   
  10   10   2    8030.3012  6784.4680  150.3   1.19151  0.15   
  14   2    2    9163.1224  7741.5416  166.6   1.19151  0.17   
  10   9    5    1641.0669  1479.5075  2.5     1.18571  0.06   
  11   7    6    224.4222   202.3284   -60.7   1.18571  0.01   
  11   9    2    1030.9915  929.4928   -47.6   1.18571  0.04   
  13   6    1    1189.1025  1072.0381  -26.7   1.18571  0.04   
  14   3    1    1584.9143  1428.8830  -9.8    1.18571  0.06   
  12   8    0    7114.6735  5636.3209  0.0     1.18000  0.13   
  11   8    5    322.9029   207.5458   173.8   1.17437  0.01   
  13   5    4    1011.6492  650.2374   -179.9  1.17437  0.04   
  14   4    0    2033.7223  1539.7061  0.0     1.16881  0.04   
  12   8    2    512.7297   388.1814   -35.8   1.16881  0.02   
  14   3    3    355.5128   165.3535   7.7     1.16334  0.01   
  13   6    3    727.3371   338.2936   5.6     1.16334  0.03   
  10   10   4    1956.6524  1537.3567  167.9   1.15794  0.03   
  12   6    6    36.6335    28.7832    87.5    1.15794  0.00   
  14   4    2    910.1040   715.0756   150.3   1.15794  0.03   
  11   9    4    1118.0962  894.9901   -177.1  1.15262  0.04   
  12   7    5    882.5792   706.4685   168.9   1.15262  0.03   
  13   7    0    968.0281   774.8668   180.0   1.15262  0.02   
  11   10   1    363.2402   301.3057   -21.8   1.14218  0.01   
  13   7    2    1949.3022  1616.9355  51.5    1.14218  0.07   
  14   5    1    245.1546   203.3544   32.3    1.14218  0.01   
  12   8    4    4551.6369  3705.0791  -10.3   1.13707  0.15   
  9    9    8    720.3124   488.2806   -166.9  1.13203  0.01   
  12   9    1    709.3922   480.8781   130.3   1.13203  0.02   
  15   1    0    164.2411   111.3347   180.0   1.13203  0.00   
  10   8    8    911.3799   563.7174   -40.3   1.12706  0.02   
  14   4    4    1498.8505  927.0866   30.8    1.12706  0.02   
  10   9    7    954.3147   682.4036   38.8    1.12214  0.03   
  11   10   3    674.7202   482.4734   -21.7   1.12214  0.02   
  13   6    5    183.8620   131.4745   3.9     1.12214  0.01   
  14   5    3    335.3005   239.7640   2.2     1.12214  0.01   
  15   2    1    560.3515   400.6916   1.6     1.12214  0.02   
  14   6    0    1377.9506  602.2565   180.0   1.11730  0.02   
  11   8    7    297.7665   197.9150   -145.3  1.11251  0.01   
  12   9    3    1093.7790  726.9969   142.0   1.11251  0.04   
  13   7    4    1029.0989  684.0062   155.9   1.11251  0.03   
  13   8    1    954.8484   634.6545   -153.4  1.11251  0.03   
  15   3    0    1684.0453  1119.3264  -180.0  1.11251  0.03   
  10   10   6    7111.5316  6247.6958  -168.4  1.10779  0.11   
  14   6    2    5381.7472  4728.0281  -161.3  1.10779  0.17   
  11   9    6    618.8395   457.9459   29.2    1.10312  0.02   
  15   3    2    693.9295   513.5131   -12.2   1.10312  0.02   
  11   11   0    154.8392   258.0003   180.0   1.09397  0.00   
  12   7    7    565.6441   942.5026   122.2   1.09397  0.01   
  13   8    3    94.9345    158.1843   155.7   1.09397  0.00   
  15   4    1    523.5881   872.4269   180.0   1.09397  0.02   
  12   8    6    122.1343   127.0561   11.7    1.08948  0.00   
  12   10   0    447.2939   465.3191   0.0     1.08948  0.01   
  11   10   5    277.1125   222.5385   -0.1    1.08504  0.01   
  11   11   2    665.2286   534.2198   -14.6   1.08504  0.01   
  14   5    5    1433.9496  1151.5503  -12.4   1.08504  0.02   
  14   7    1    852.8272   684.8730   26.8    1.08504  0.03   
  12   10   2    176.9548   112.4080   175.4   1.08065  0.01   
  14   6    4    296.5735   188.3940   -172.6  1.08065  0.01   
  12   9    5    466.8827   294.3389   -153.0  1.07632  0.01   
  13   9    0    943.2235   594.6404   180.0   1.07632  0.01   
  15   4    3    137.6340   86.7692    -147.1  1.07632  0.00   
  15   5    0    193.1939   121.7960   180.0   1.07632  0.00   
  13   7    6    506.7660   371.1189   -35.9   1.06781  0.02   
  13   9    2    146.6888   107.4243   19.1    1.06781  0.00   
  14   7    3    327.0027   239.4732   -20.7   1.06781  0.01   
  15   5    2    548.8146   401.9122   -4.0    1.06781  0.02   
  16   0    0    4730.9353  2448.5839  0.0     1.06364  0.02   
  11   11   4    64.2655    40.5486    -61.0   1.05950  0.00   
  13   8    5    178.6651   112.7296   147.7   1.05950  0.01   
  16   1    1    2283.1598  1440.5707  173.2   1.05950  0.03   
  14   8    0    488.7510   287.5993   -0.0    1.05542  0.01   
  12   10   4    718.9856   423.0779   7.0     1.05542  0.02   
  16   2    0    909.0026   534.8910   -0.0    1.05542  0.01   
  10   9    9    896.4505   471.9316   46.8    1.05139  0.01   
  15   6    1    496.7790   261.5267   0.6     1.05139  0.01   
  10   10   8    532.0431   457.8139   -117.5  1.04740  0.01   
  14   8    2    1027.7867  884.3926   -127.5  1.04740  0.03   
  16   2    2    249.2041   214.4358   143.2   1.04740  0.00   
  11   9    8    558.4010   476.6851   170.8   1.04345  0.02   
  12   11   1    999.2362   853.0089   168.6   1.04345  0.03   
  13   9    4    652.3241   556.8636   -178.7  1.04345  0.02   
  15   5    4    1084.0033  925.3714   -166.3  1.04345  0.03   
  16   3    1    81.9535    69.9605    170.2   1.04345  0.00   
  14   6    6    2825.8572  2387.7363  164.6   1.03955  0.04   
  11   10   7    499.2257   413.0246   9.0     1.03569  0.01   
  13   10   1    397.4523   328.8244   -33.5   1.03569  0.01   
  14   7    5    170.4311   141.0028   -16.6   1.03569  0.00   
  15   6    3    894.4399   739.9973   21.7    1.03569  0.03   
  12   8    8    3046.5104  2532.7801  20.0    1.03188  0.04   
  16   4    0    3999.8204  3325.3342  0.0     1.03188  0.06   
  12   9    7    470.1768   375.0574   -132.1  1.02811  0.01   
  12   11   3    1211.5609  966.4554   162.3   1.02811  0.03   
  15   7    0    319.3931   254.7781   180.0   1.02811  0.00   
  16   3    3    1224.3555  976.6616   -172.6  1.02811  0.02   
  14   8    4    611.1502   355.1305   -16.5   1.02437  0.02   
  16   4    2    517.7617   300.8637   15.0    1.02437  0.01   
  11   11   6    2233.5215  1515.0824  15.2    1.02068  0.03   
  13   10   3    892.3349   605.3047   -23.1   1.02068  0.02   
  14   9    1    1413.6002  958.8987   34.1    1.02068  0.04   
  15   7    2    524.6106   355.8633   30.3    1.02068  0.01   
  12   10   6    1148.3647  652.2571   -174.5  1.01703  0.03   
  13   8    7    737.2524   491.8472   -138.9  1.01342  0.02   
  16   5    1    263.4645   175.7665   -156.2  1.01342  0.01   
_reflns_number_total  282
_reflns_limit_h_min  1
_reflns_limit_h_max  16
_reflns_limit_k_min  0
_reflns_limit_k_max  11
_reflns_limit_l_min  0
_reflns_limit_l_max  9
_reflns_d_resolution_low    12.034
_reflns_d_resolution_high   1.013

# POWDER DATA TABLE
_pd_meas_2theta_range_min  0.54960
_pd_meas_2theta_range_max  59.69760
_pd_meas_2theta_range_inc  0.00600
_pd_proc_2theta_range_min  0.55216
_pd_proc_2theta_range_max  59.70016
_pd_proc_2theta_range_inc  0.00600
_pd_proc_number_of_points  9859

loop_
   _pd_meas_intensity_total
   _pd_calc_intensity_total
   _pd_proc_intensity_bkg_calc
   _pd_proc_ls_weight
  5714.8813    0            0           0         
  5877.1352    0            0           0         
  5726.2775    0            0           0         
  5717.0205    0            0           0         
  5659.0279    0            0           0         
  5713.3921    0            0           0         
  5743.7362    0            0           0         
  5661.5292    0            0           0         
  5708.8083    0            0           0         
  5679.3471    0            0           0         
  5672.2911    0            0           0         
  5802.368     0            0           0         
  5749.8765    0            0           0         
  5749.6474    0            0           0         
  5852.0723    0            0           0         
  5679.1654    0            0           0         
  5707.0421    0            0           0         
  5885.2504    0            0           0         
  5692.5357    0            0           0         
  5685.1552    0            0           0         
  5745.327     0            0           0         
  5851.0695    0            0           0         
  5818.7058    0            0           0         
  5793.8183    0            0           0         
  5771.0594    0            0           0         
  5923.7507    0            0           0         
  5880.6419    0            0           0         
  5839.9185    0            0           0         
  5796.6853    0            0           0         
  5865.0535    0            0           0         
  5699.1452    0            0           0         
  5797.2669    0            0           0         
  5895.3496    0            0           0         
  5843.8353    0            0           0         
  5774.8013    0            0           0         
  5792.5263    0            0           0         
  5900.9633    0            0           0         
  5858.4515    0            0           0         
  6015.4392    0            0           0         
  6003.1635    0            0           0         
  6020.4865    0            0           0         
  5929.0735    0            0           0         
  5939.5783    0            0           0         
  5819.2097    0            0           0         
  5894.5878    0            0           0         
  5844.6273    0            0           0         
  5812.7001    0            0           0         
  6040.0651    0            0           0         
  5797.3833    0            0           0         
  5984.3473    0            0           0         
  5842.7538    0            0           0         
  5880.3123    0            0           0         
  5877.4087    0            0           0         
  5892.8054    0            0           0         
  5987.9396    0            0           0         
  5819.9559    0            0           0         
  5905.9198    0            0           0         
  5818.9084    0            0           0         
  5907.2041    0            0           0         
  5923.5744    0            0           0         
  5896.892     0            0           0         
  5982.5732    0            0           0         
  5950.8126    0            0           0         
  5892.3459    0            0           0         
  5948.6667    0            0           0         
  5874.6115    0            0           0         
  5724.5109    0            0           0         
  5915.1997    0            0           0         
  6048.4856    0            0           0         
  6050.6635    0            0           0         
  6030.0539    0            0           0         
  6008.1831    0            0           0         
  6011.3892    0            0           0         
  5930.7333    0            0           0         
  5914.1587    0            0           0         
  5958.5689    0            0           0         
  6162.476     0            0           0         
  6134.5737    0            0           0         
  6224.799     0            0           0         
  6277.9824    0            0           0         
  6485.3683    0            0           0         
  6543.6552    0            0           0         
  6573.0605    0            0           0         
  6605.9284    0            0           0         
  6725.0534    0            0           0         
  6685.8386    0            0           0         
  6846.1051    0            0           0         
  6857.1307    0            0           0         
  6823.3638    0            0           0         
  7003.8899    0            0           0         
  7028.4083    0            0           0         
  6926.2813    0            0           0         
  7111.9854    0            0           0         
  7047.9812    0            0           0         
  7029.8961    0            0           0         
  7015.5668    0            0           0         
  7113.6914    0            0           0         
  7239.8169    0            0           0         
  7317.9964    0            0           0         
  7414.5483    0            0           0         
  7422.5509    0            0           0         
  7434.4521    0            0           0         
  7478.5255    0            0           0         
  7558.951     0            0           0         
  7559.7547    0            0           0         
  7689.675     0            0           0         
  7736.5258    0            0           0         
  7845.5743    0            0           0         
  7985.6421    0            0           0         
  8105.8143    0            0           0         
  8102.3468    0            0           0         
  8226.3212    0            0           0         
  8352.4546    0            0           0         
  8248.4366    0            0           0         
  8414.0157    0            0           0         
  8387.861     0            0           0         
  8390.7257    0            0           0         
  8434.3143    0            0           0         
  8520.1809    0            0           0         
  8419.0161    0            0           0         
  8512.8769    0            0           0         
  8726.1998    0            0           0         
  8673.7299    0            0           0         
  8593.5024    0            0           0         
  8743.1225    0            0           0         
  8804.2296    0            0           0         
  8820.095     0            0           0         
  8946.6677    0            0           0         
  8915.6502    0            0           0         
  9133.0893    0            0           0         
  9010.7739    0            0           0         
  9123.202     0            0           0         
  9222.7712    0            0           0         
  9160.2621    0            0           0         
  9295.1898    0            0           0         
  9317.9779    0            0           0         
  9501.6489    0            0           0         
  9332.6534    0            0           0         
  9389.809     0            0           0         
  9507.699     0            0           0         
  9606.8547    0            0           0         
  9548.1099    0            0           0         
  9519.4203    9519.8393    9216.3744   0.0001048644 
  9610.2012    9610.3913    9300.5468   0.0001037025 
  9609.8217    9682.5051    9366.0733   0.000104172 
  9690.696     9738.8676    9415.6316   0.0001031422 
  9787.4894    9781.9095    9451.6428   0.0001012292 
  9760.7691    9813.8234    9476.2891   0.0001027582 
  9675.3016    9836.5806    9491.5309   0.000102875 
  9738.6522    9851.9475    9499.1236   0.0001023532 
  9821.0858    9861.5016    9500.6321   0.0001018784 
  9953.0542    9866.6446    9497.4455   0.0001002374 
  9940.8671    9868.6171    9490.7906   0.0001006544 
  9820.6952    9868.5106    9481.7446   0.0001015045 
  9855.8437    9867.2799    9471.247    0.0001008347 
  9817.5927    9865.7544    9460.1109   0.0001018435 
  9978.698     9864.6487    9449.0337   0.0000999617 
  10157.072    9864.573     9438.6067   0.0000993291 
  10020.241    9866.0412    9429.3247   0.0000994748 
  10089.27     9869.4811    9421.5943   0.0000987334 
  10024.819    9875.2416    9415.7425   0.0000999073 
  10029.134    9883.6013    9412.024    0.0000995029 
  10166.057    9894.7757    9410.6284   0.0000988499 
  9890.9255    9908.9226    9411.6867   0.000101083 
  9960.1787    9926.1499    9415.2778   0.000099813 
  10102.945    9946.5205    9421.4338   0.0000987872 
  10084.034    9970.0589    9430.1456   0.0000988271 
  10112.834    9996.7561    9441.3678   0.0000943428 
  10050.097    10026.5729   9455.0232   0.0000966947 
  10136.953    10059.4461   9471.0073   0.0000969546 
  10213.306    10095.2917   9489.1919   0.0000966262 
  10288.675    10134.01     9509.429    0.0000957535 
  10331.629    10175.4885   9531.5536   0.0000955939 
  10281.104    10219.6042   9555.3876   0.0000962888 
  10392.711    10266.2283   9580.7419   0.0000957963 
  10145.309    10315.2297   9607.4191   0.0000980609 
  10404.921    10366.4754   9635.2161   0.0000951279 
  10414.329    10419.8367   9663.9259   0.0000959993 
  10465.88     10475.1878   9693.3397   0.0000952945 
  10457.822    10532.4104   9723.2484   0.0000950188 
  10588.337    10591.398    9753.4446   0.0000935948 
  10566.615    10652.053    9783.7235   0.0000939782 
  10716.673    10714.2949   9813.8844   0.0000926202 
  10666.792    10778.0576   9843.7318   0.0000931939 
  10552.075    10843.2936   9873.0762   0.0000942091 
  10720.923    10909.9791   9901.7351   0.0000927562 
  10774.39     10978.1115   9929.5337   0.0000921498 
  10907.773    11047.7137   9956.3052   0.0000909826 
  11041.151    11118.8404   9981.8919   0.0000899435 
  10978.234    11191.5749   10006.145   0.0000900093 
  11106.232    11266.0393   10028.9256  0.0000902552 
  11296.226    11342.3917   10050.1043  0.0000882447 
  11441.963    11420.8328   10069.5616  0.0000874789 
  11455.807    11501.6153   10087.1883  0.0000875039 
  11475.478    11585.0401   10102.8853  0.0000866562 
  11561.571    11671.4741   10116.5636  0.000086648 
  11619.155    11761.3438   10128.1443  0.0000862575 
  11562.593    11855.1608   10137.5585  0.0000864826 
  11706.161    11953.5166   10144.7471  0.0000848305 
  11785.303    12057.1013   10149.661   0.0000846258 
  11750.362    12166.7256   10152.2602  0.0000844587 
  11884.892    12283.3232   10152.5143  0.0000836052 
  11962.942    12408.974    10150.4016  0.0000833221 
  12018.83     12542.9833   10145.9094  0.0000824805 
  12104.66     12687.808    10139.0332  0.0000820806 
  12454.22     12845.1866   10129.7767  0.0000802113 
  12737.125    13017.1428   10118.1514  0.0000788768 
  12853.301    13206.0758   10104.1761  0.0000777528 
  12858.046    13414.8063   10087.8769  0.0000777149 
  13262.637    13646.6827   10069.2863  0.0000752648 
  13377.772    13905.7233   10048.4433  0.0000751856 
  13897.793    14196.733    10025.3929  0.0000721308 
  13910.433    14525.5192   10000.1856  0.0000714049 
  14406.715    14899.1783   9972.8772   0.0000696083 
  14821.293    15326.3801   9943.5284   0.0000672003 
  15379.874    15817.8968   9912.2042   0.0000650339 
  15941.376    16387.1219   9878.9738   0.0000622877 
  16476.705    17051.0162   9843.9102   0.0000606719 
  17179.482    17831.1414   9807.0897   0.0000579679 
  18326.717    18755.3134   9768.5917   0.0000542854 
  19932.854    19859.9837   9728.4983   0.0000501405 
  22198.354    21193.5711   9686.894    0.0000449529 
  25447.39     22822.7707   9643.8653   0.000039288 
  31244.229    24845.6494   9599.5002   0.0000319069 
  42347.853    27427.671    9553.8886   0.0000235685 
  57261.466    30904.813    9507.121    0.000017389 
  71938.061    36053.1271   9459.2892   0.0000139564 
  89015.584    44682.9439   9410.485    0.0000111956 
  116310.29    60648.9769   9360.801    0.000008587 
  159660.31    90947.7757   9310.3295   0.0000062906 
  215555.2     145761.0657  9259.1628   0.0000046211 
  269329.1     235660.876   9207.3925   0.0000036976 
  340362.53    365106.6964  9155.1098   0.0000029351 
  458806.12    524059.6954  9102.4048   0.0000021726 
  633611.3     681299.8373  9049.3665   0.0000015767 
  771282.58    784255.8976  8996.0829   0.0000012951 
  799108.41    782545.9942  8942.6403   0.0000012548 
  751720.62    677107.7744  8889.1234   0.0000013345 
  608305.49    519061.3528  8835.6153   0.000001642 
  413138.5     360528.7481  8782.1971   0.0000024499 
  218804.01    232055.4147  8728.9478   0.0000045636 
  110249.65    143167.2266  8675.9443   0.0000090591 
  62992.87     89111.0321   8623.2612   0.0000159383 
  42068.391    59249.1888   8570.9708   0.0000238068 
  32802.092    43473.3136   8519.1428   0.0000305696 
  27784.867    34884.6869   8467.8444   0.0000358875 
  25300.681    29704.8209   8417.1403   0.0000394414 
  22844.974    26165.1411   8367.0923   0.0000436597 
  20529.379    23508.4579   8317.7597   0.0000485728 
  19018.711    21406.7109   8269.1987   0.0000521978 
  18152.038    19697.2732   8221.4631   0.0000537019 
  17210.128    18283.5115   8174.6034   0.0000569606 
  16303.836    17099.5079   8128.6676   0.0000603958 
  15367.262    16097.3655   8083.7005   0.0000639588 
  14469.93     15241.1116   8039.7442   0.0000682284 
  14262.699    14503.1886   7996.8378   0.0000700093 
  13804.215    13862.321    7955.0176   0.0000720537 
  13197.734    13301.7722   7914.3169   0.0000751586 
  12632.341    12808.3242   7874.7663   0.0000790987 
  12363.456    12371.3942   7836.3933   0.0000806049 
  12084.196    11982.4138   7799.2228   0.0000821535 
  11751.377    11634.4302   7763.2769   0.0000844932 
  11715.853    11321.7372   7728.5749   0.0000852566 
  11292.653    11039.5971   7695.1333   0.0000883437 
  11160.611    10784.0912   7662.9661   0.0000888899 
  11025.988    10551.9139   7632.0847   0.0000898437 
  10863.278    10340.3006   7602.4979   0.000091674 
  10660.977    10146.8874   7574.2119   0.0000933542 
  10511.293    9969.674     7547.2307   0.0000950366 
  10315.206    9806.9448    7521.5557   0.0000959794 
  10203.824    9657.2134    7497.1861   0.0000975225 
  10121.444    9519.2061    7474.1189   0.0000984732 
  9936.9313    9391.8045    7452.3488   0.0001002916 
  9720.1075    9274.0409    7431.8686   0.0001026607 
  9746.3838    9165.0657    7412.6689   0.0001031706 
  9680.0393    9064.1253    7394.7384   0.0001036399 
  9546.7126    8970.5617    7378.0641   0.0001047429 
  9465.7904    8883.7833    7362.6309   0.0001056867 
  9281.8898    8803.2687    7348.4223   0.0001075888 
  9272.4501    8728.5516    7335.4199   0.0001074993 
  9191.2807    8659.2084    7323.6039   0.0001085285 
  9121.8775    8594.8632    7312.9529   0.0001091667 
  9024.0695    8535.1753    7303.4443   0.0001109395 
  8973.3683    8479.8317    7295.0541   0.0001107649 
  8930.7254    8428.5532    7287.7569   0.000111165 
  8987.5017    8381.0801    7281.5263   0.0001104146 
  8829.3977    8337.1771    7276.3348   0.0001126714 
  8786.0171    8298.3835    7272.154    0.0001133469 
  8731.7671    8260.9977    7268.9543   0.0001145292 
  8749.0216    8226.582     7266.7055   0.0001145018 
  8648.806     8194.9632    7265.3766   0.0001153928 
  8595.5859    8165.9838    7264.9357   0.0001162326 
  8529.8949    8139.4941    7265.3506   0.0001171213 
  8598.3376    8115.3562    7266.5883   0.0001167377 
  8524.3878    8093.4402    7268.6154   0.0001177716 
  8409.2206    8073.6248    7271.398    0.0001195254 
  8375.7972    8055.7952    7274.9022   0.0001188488 
  8372.2027    8039.8425    7279.0933   0.000119682 
  8362.5314    8025.6658    7283.9368   0.0001189662 
  8275.8303    8013.1692    7289.3979   0.0001205173 
  8236.8326    8002.2608    7295.4417   0.0001211038 
  8237.0418    7992.8551    7302.0333   0.0001206112 
  8198.7478    7984.8696    7309.1379   0.0001218774 
  8218.5907    7978.227     7316.7207   0.0001212593 
  8141.7984    7972.8546    7324.7472   0.0001229642 
  8165.7288    7968.6813    7333.1827   0.0001223598 
  8152.8485    7965.6419    7341.9933   0.0001224719 
  8075.1216    7963.6727    7351.145    0.0001236964 
  8047.2022    7962.7147    7360.6042   0.0001243382 
  8019.0028    7962.7119    7370.3379   0.0001243799 
  8041.463     7963.6106    7380.3133   0.0001237768 
  7995.784     7965.3612    7390.4983   0.0001251129 
  7996.2006    7967.9158    7400.861    0.0001246225 
  7961.9832    7971.231     7411.3702   0.0001254363 
  7991.3697    7975.2659    7421.9955   0.000124874 
  7884.4347    7979.982     7432.7069   0.0001262009 
  7856.725     7985.3447    7443.4749   0.0001265045 
  7929.3802    7991.3217    7454.2711   0.0001253803 
  7975.4317    7997.8847    7465.0674   0.0001256126 
  7935.5       8005.0086    7475.8366   0.0001260604 
  7894.5853    8012.6711    7486.5524   0.0001268022 
  7777.3333    8020.8544    7497.189    0.0001289777 
  7856.6225    8029.5436    7507.7216   0.0001270844 
  7872.7923    8038.7286    7518.1261   0.0001271947 
  7742.5193    8048.4032    7528.3793   0.0001294093 
  7785.876     8058.566     7538.4588   0.0001279988 
  7842.9754    8069.2204    7548.3431   0.000127641 
  7821.9391    8080.3755    7558.0116   0.0001280832 
  7831.8168    8092.0462    7567.4446   0.0001273259 
  7850.1534    8104.2537    7576.623    0.0001272113 
  7785.2289    8117.0274    7585.5291   0.0001281781 
  7749.6563    8130.4039    7594.1456   0.0001293938 
  7752.1978    8144.4288    7602.4565   0.0001283837 
  7667.155     8159.159     7610.4465   0.000127227 
  7734.421     8174.6623    7618.1011   0.0001280731 
  7747.8304    8191.0201    7625.4071   0.0001273779 
  7740.3763    8208.3294    7632.3518   0.0001267801 
  7837.2306    8226.7046    7638.9236   0.0001266566 
  7851.4658    8246.2798    7645.1117   0.0001267137 
  7843.2964    8267.2165    7650.9064   0.0001273214 
  7754.0319    8289.7017    7656.2986   0.0001292227 
  7757.8616    8313.9573    7661.2802   0.0001288456 
  7853.4187    8340.2451    7665.8441   0.0001271785 
  7842.0241    8368.8742    7669.9838   0.0001270685 
  7854.1724    8400.2162    7673.6939   0.000127104 
  7905.3261    8434.7098    7676.9697   0.0001265203 
  8010.2839    8472.8828    7679.8073   0.0001244132 
  7926.4127    8515.3696    7682.2037   0.0001259317 
  7888.3953    8562.9372    7684.1565   0.0001263856 
  8082.0187    8616.5287    7685.6645   0.0001232578 
  7950.0581    8677.2938    7686.7267   0.0001250048 
  8159.398     8746.6587    7687.3433   0.0001218672 
  8073.5982    8826.4031    7687.5151   0.0001233595 
  8248.8042    8918.7662    7687.2435   0.000120624 
  8324.8155    9026.6152    7686.5306   0.0001197935 
  8372.8387    9153.6278    7685.3795   0.0001188335 
  8481.3143    9304.6076    7683.7934   0.0001178155 
  8598.2492    9485.9117    7681.7766   0.0001160063 
  8840.9456    9706.0997    7679.3339   0.0001132387 
  9102.324     9977.1233    7676.4706   0.0001101488 
  9409.5078    10316.7762   7673.1926   0.0001061398 
  10039.643    10755.7375   7669.5064   0.0000998274 
  10965.717    11358.3808   7665.4191   0.0000912496 
  12576.156    12282.2837   7660.9381   0.0000795441 
  15514.29     13889.2051   7656.0715   0.0000645815 
  20421.467    16966.5682   7650.8278   0.0000490662 
  26986.583    22894.4399   7645.216    0.0000367841 
  34637.036    33523.9385   7639.2452   0.000028763 
  48414.523    50399.5678   7632.9255   0.0000206506 
  68994.474    73326.7333   7626.2668   0.0000145557 
  96430.853    98827.7754   7619.2798   0.0000103147 
  120861.2     119245.8967  7611.9752   0.0000082544 
  129808.79    124745.6281  7604.3642   0.0000077067 
  122115.01    111939.9266  7596.4584   0.0000081728 
  99409.421    88186.7342   7588.2693   0.00001007 
  70367.811    63063.7081   7579.809    0.0000142436 
  42193.105    42452.7558   7571.0897   0.0000237762 
  24746.499    28292.3515   7562.1239   0.0000406833 
  15292.412    19850.4484   7552.9241   0.0000656037 
  12148.472    15308.8141   7543.5032   0.000082254 
  10852.455    12963.5403   7533.874    0.0000920742 
  10167.227    11695.2226   7524.0497   0.0000983011 
  9764.7385    10921.4601   7514.0433   0.0001020423 
  9299.3534    10384.2825   7503.8682   0.0001071335 
  8969.5187    9977.4971    7493.5376   0.0001108977 
  8840.4134    9655.0371    7483.0651   0.0001127417 
  8697.2859    9393.0516    7472.4638   0.0001149316 
  8611.5676    9176.6953    7461.7474   0.0001163779 
  8418.1988    8995.6655    7450.9291   0.0001189012 
  8335.2923    8842.4234    7440.0225   0.0001203172 
  8210.3097    8711.3552    7429.0409   0.0001221353 
  8165.8126    8598.1889    7417.9975   0.0001220847 
  8051.5958    8499.636     7406.9057   0.0001238403 
  8071.9488    8413.1386    7395.7786   0.0001234552 
  7979.0362    8336.6707    7384.6292   0.0001251239 
  8025.2539    8268.6325    7373.4706   0.0001249668 
  7922.4145    8207.7362    7362.3154   0.0001259429 
  7906.3091    8152.94      7351.1765   0.0001260721 
  7765.6383    8103.3971    7340.0663   0.0001279784 
  7843.9243    8058.4068    7328.9972   0.0001269293 
  7813.623     8017.3966    7317.9813   0.0001275141 
  7864.8919    7979.8898    7307.0306   0.0001265948 
  7818.6762    7945.4886    7296.1569   0.000127582 
  7746.6525    7913.8614    7285.3718   0.0001297106 
  7749.0362    7884.7261    7274.6866   0.0001285006 
  7739.3325    7857.8489    7264.1124   0.0001294991 
  7710.5261    7833.0311    7253.66     0.0001302628 
  7711.4788    7810.1048    7243.3402   0.0001300977 
  7732.9072    7788.9291    7233.1631   0.0001299516 
  7776.0141    7769.3825    7223.1389   0.0001294514 
  7726.1221    7751.3657    7213.2775   0.0001293825 
  7754.5717    7734.7943    7203.5882   0.0001289401 
  7735.6251    7719.5979    7194.0803   0.0001294616 
  7663.2953    7705.7194    7184.7629   0.0001305157 
  7715.036     7693.1105    7175.6444   0.0001299612 
  7678.528     7681.7354    7166.7332   0.0001298171 
  7681.8121    7671.5656    7158.0373   0.0001292718 
  7704.1032    7662.5809    7149.5644   0.0001279123 
  7683.0237    7654.7684    7141.322    0.000127986 
  7696.894     7648.1221    7133.3169   0.000128612 
  7771.0099    7642.643     7125.556    0.0001274609 
  7674.6387    7638.338     7118.0457   0.0001292791 
  7736.2576    7635.2204    7110.792    0.0001290154 
  7679.2687    7633.3099    7103.8007   0.0001300708 
  7760.7603    7632.6318    7097.0772   0.000128692 
  7767.53      7633.219     7090.6265   0.0001287314 
  7792.9323    7635.1104    7084.4533   0.0001279527 
  7789.932     7638.3521    7078.5622   0.0001279305 
  7707.8144    7642.9979    7072.9571   0.0001294249 
  7850.4532    7649.1094    7067.6418   0.0001273782 
  7814.8528    7656.7589    7062.6196   0.0001275701 
  7887.4098    7666.0271    7057.8937   0.0001262564 
  7864.6868    7677.0061    7053.4669   0.0001264608 
  7862.4951    7690.3062    7049.3414   0.0001268296 
  7922.989     7705.0369    7045.5194   0.0001260544 
  7897.2261    7721.8377    7042.0028   0.0001261554 
  7881.8455    7740.8602    7038.7928   0.0001260195 
  7932.3132    7762.278     7035.8908   0.0001257553 
  7915.6689    7786.2886    7033.2974   0.0001258924 
  7934.2134    7813.115     7031.0132   0.0001253154 
  7997.3463    7843.0177    7029.0385   0.0001246998 
  8045.0747    7876.29      7027.3731   0.0001245795 
  8123.6234    7913.2702    7026.0166   0.0001231277 
  8117.8848    7954.3489    7024.9685   0.0001232252 
  8131.5556    7999.975     7024.2277   0.0001230924 
  8147.0962    8050.6785    7023.7929   0.0001230253 
  8236.8109    8107.0688    7023.6628   0.0001213355 
  8293.4775    8169.8635    7023.8354   0.0001205975 
  8372.936     8239.9069    7024.3088   0.0001192628 
  8437.8598    8318.1941    7025.0807   0.000118491 
  8467.991     8405.9226    7026.1485   0.0001178735 
  8547.7616    8504.5125    7027.5093   0.0001164804 
  8629.4061    8615.679     7029.1603   0.000115769 
  8772.8877    8741.5034    7031.0981   0.0001131709 
  8837.9396    8884.5217    7033.3193   0.0001126045 
  8905.4315    9047.8816    7035.82     0.0001118345 
  9102.0675    9235.4712    7038.5965   0.000109965 
  9300.0677    9452.1758    7041.6445   0.0001072958 
  9417.6286    9704.1866    7044.9598   0.0001060109 
  9616.0634    9999.4228    7048.5379   0.0001038261 
  9891.9063    10348.2076   7052.3741   0.0001010686 
  10056.012    10764.0628   7056.4635   0.0000999151 
  10406.316    11265.0581   7060.801    0.0000955878 
  10803.762    11875.7795   7065.3815   0.0000925527 
  11467.826    12630.7186   7070.1997   0.0000871456 
  12113.997    13581.9834   7075.25     0.0000825295 
  13235.213    14820.5199   7080.5268   0.0000753965 
  15422.006    16541.926    7086.0244   0.0000648301 
  18652.733    19227.545    7091.7368   0.0000534635 
  24602.243    24044.3545   7097.6581   0.0000406529 
  35617.31     33470.1574   7103.7822   0.0000282163 
  54144.056    51739.1148   7110.1029   0.0000186176 
  82605.729    84110.8977   7116.6138   0.0000121818 
  120806.43    133973.3448  7123.3086   0.0000082773 
  175340.28    198208.8752  7130.1808   0.0000057106 
  249661.76    262825.5601  7137.2239   0.0000040072 
  299215.62    301900.0723  7144.4313   0.0000033461 
  298225.82    291994.3425  7151.7963   0.0000033515 
  257858.89    239715.7702  7159.3122   0.0000038643 
  198724.56    172791.161   7166.9723   0.0000050393 
  122698.13    113041.6723  7174.7698   0.0000082191 
  59619.25     69924.5396   7182.6979   0.0000169599 
  32187.046    43508.8421   7190.7497   0.0000311291 
  22989.528    29211.3135   7198.9185   0.0000432553 
  18770.025    21949.5732   7207.1973   0.0000531148 
  15706.804    18160.4468   7215.5792   0.0000636103 
  13987.907    15942.3253   7224.0575   0.0000715556 
  12933.01     14452.4165   7232.6253   0.0000773686 
  12267.262    13350.8736   7241.2758   0.0000817197 
  11681.858    12494.7568   7250.0021   0.0000859307 
  11160.626    11812.06     7258.7976   0.0000901418 
  10626.654    11258.8356   7267.6554   0.0000941173 
  10440.132    10804.8764   7276.5688   0.0000958874 
  10196.843    10428.3562   7285.5313   0.00009816 
  9984.5632    10113.1167   7294.5362   0.0001003564 
  9712.9207    9846.9345    7303.5769   0.0001030148 
  9599.7699    9620.5037    7312.647    0.0001043348 
  9453.1676    9426.615     7321.7402   0.000105611 
  9273.1003    9259.58      7330.8499   0.0001079493 
  9300.8441    9114.9314    7339.9701   0.0001069581 
  9039.6179    8989.0609    7349.0944   0.0001103047 
  8975.8258    8879.0754    7358.2168   0.0001113313 
  8869.9646    8782.6106    7367.3313   0.0001128953 
  8830.6654    8697.7254    7376.432    0.0001130759 
  8765.4339    8622.8185    7385.5131   0.0001140318 
  8725.1458    8556.5444    7394.5689   0.0001149835 
  8663.0048    8497.7874    7403.5937   0.0001159318 
  8582.5646    8445.604     7412.5821   0.0001168989 
  8504.9039    8399.1942    7421.5286   0.0001178954 
  8522.6345    8357.8797    7430.4281   0.0001173997 
  8543.6944    8321.0729    7439.2754   0.000116913 
  8400.592     8288.2764    7448.0654   0.0001194404 
  8411.4294    8259.0588    7456.7933   0.0001190681 
  8360.6432    8233.0472    7465.4543   0.0001197419 
  8436.084     8209.9196    7474.0437   0.0001186699 
  8262.2091    8189.3913    7482.557    0.0001207893 
  8278.2883    8171.2186    7490.9899   0.0001209048 
  8221.3955    8155.1877    7499.3382   0.0001212203 
  8276.813     8141.1117    7507.5977   0.0001206653 
  8200.9255    8128.8292    7515.7644   0.0001218 
  8232.7986    8118.1956    7523.8346   0.0001212881 
  8181.7373    8109.089     7531.8046   0.0001221828 
  8161.1995    8101.4028    7539.6709   0.0001219964 
  8227.1136    8095.0455    7547.43     0.000121264 
  8151.0663    8089.9411    7555.0788   0.000122758 
  8167.8621    8086.0232    7562.6141   0.0001227773 
  8102.9132    8083.2407    7570.033    0.0001237357 
  8143.3642    8081.5536    7577.3327   0.000122764 
  8155.7817    8080.9328    7584.5106   0.000122605 
  8140.5517    8081.3627    7591.5642   0.0001233427 
  8109.5287    8082.8367    7598.4911   0.0001232608 
  8008.0014    8085.3633    7605.2891   0.0001249811 
  8050.4499    8088.9634    7611.9562   0.000124502 
  8144.1381    8093.6722    7618.4905   0.0001224076 
  8135.1183    8099.543     7624.8902   0.0001228271 
  8095.475     8106.6452    7631.1537   0.0001226156 
  8089.5137    8115.0714    7637.2796   0.0001237995 
  8139.4256    8124.9392    7643.2666   0.0001228439 
  8079.3714    8136.3955    7649.1135   0.0001233514 
  8125.022     8149.626     7654.8193   0.0001224752 
  8131.3517    8164.858     7660.3831   0.0001234973 
  8102.8141    8182.3758    7665.8042   0.0001232671 
  8114.4655    8202.5321    7671.082    0.0001230329 
  8116.9676    8225.7662    7676.216    0.0001230313 
  8090.5143    8252.6331    7681.2059   0.0001236244 
  8204.6199    8283.8293    7686.0517   0.0001216099 
  8164.8513    8320.2442    7690.7531   0.0001221343 
  8231.8795    8363.0219    7695.3103   0.000121232 
  8207.8364    8413.6471    7699.7236   0.000121696 
  8239.8449    8474.0849    7703.9933   0.0001213104 
  8356.9423    8546.9505    7708.1199   0.0001194678 
  8392.8811    8635.8012    7712.1039   0.0001185402 
  8527.3208    8745.588     7715.9462   0.000117332 
  8570.2132    8883.5263    7719.6476   0.0001166218 
  8854.0015    9061.3911    7723.209    0.0001129588 
  9031.6718    9302.5008    7726.6315   0.0001111743 
  9397.2984    9663.4602    7729.9164   0.0001069645 
  10116.866    10284.851    7733.0649   0.0000991848 
  11604.093    11492.0102   7736.0785   0.0000863259 
  14395.494    13895.3215   7738.9587   0.0000697104 
  18170.997    18347.8706   7741.7072   0.0000547714 
  24072.442    25553.306    7744.3256   0.0000416885 
  33054.783    35307.6663   7746.8159   0.0000303796 
  45004.342    45677.3906   7749.1799   0.0000222437 
  53836.666    52596.4475   7751.4196   0.0000185658 
  54151.535    51818.1898   7753.5372   0.0000184442 
  48269.577    43894.8563   7755.5349   0.0000206761 
  38069.383    33395.063    7757.415    0.0000262766 
  25938.433    24024.5864   7759.1798   0.0000385708 
  15779.505    17346.8578   7760.8317   0.0000635616 
  11877.39     13335.6085   7762.3733   0.0000844895 
  10227.412    11211.4421   7763.8072   0.0000976258 
  9523.3986    10148.7932   7765.136    0.0001051398 
  9155.131     9593.5633    7766.3624   0.0001098756 
  8845.0611    9263.1119    7767.4893   0.0001138261 
  8604.6898    9037.4465    7768.5194   0.0001166581 
  8508.1707    8869.2439    7769.4558   0.0001179218 
  8407.6363    8738.2662    7770.3013   0.000119173 
  8266.9557    8633.8925    7771.0589   0.0001207924 
  8311.875     8549.4084    7771.7317   0.0001205241 
  8253.1017    8480.1693    7772.3229   0.0001210899 
  8197.3177    8422.8155    7772.8354   0.0001224584 
  8201.0331    8374.865     7773.2726   0.0001214774 
  8113.6037    8334.4562    7773.6376   0.0001232748 
  8099.4221    8300.1657    7773.9337   0.000123246 
  8038.4134    8270.9014    7774.1642   0.0001243944 
  8067.9792    8245.8096    7774.3323   0.0001240204 
  8064.8671    8224.2186    7774.4414   0.0001239612 
  8148.6052    8205.5954    7774.4948   0.0001228117 
  8025.2906    8189.5106    7774.4959   0.0001248789 
  7998.1986    8175.6213    7774.4481   0.0001253368 
  8019.6702    8163.649     7774.3547   0.0001253367 
  7970.5321    8153.3683    7774.2191   0.0001255463 
  8071.7546    8144.5963    7774.0448   0.0001240737 
  7967.6732    8137.183     7773.8352   0.0001256506 
  8051.8489    8131.0087    7773.5936   0.0001247283 
  8038.0088    8125.9771    7773.3234   0.0001246265 
  8080.0281    8122.0129    7773.0281   0.0001242757 
  8007.4219    8119.058     7772.7111   0.0001249151 
  8042.0331    8117.069     7772.3756   0.0001243271 
  8014.3619    8116.0173    7772.0252   0.0001245708 
  8109.1035    8115.8868    7771.663    0.0001235194 
  8036.0941    8116.6742    7771.2925   0.0001244653 
  8019.1084    8118.3872    7770.917    0.0001247959 
  8033.6395    8121.0445    7770.5397   0.0001240889 
  8079.2254    8124.6777    7770.164    0.0001234793 
  8027.0222    8129.3299    7769.793    0.0001246299 
  8155.9169    8135.0591    7769.4299   0.0001225996 
  8180.608     8141.9363    7769.078    0.0001223121 
  8162.581     8150.0498    7768.7403   0.00012253 
  8137.2348    8159.5058    7768.42     0.0001234304 
  8206.1036    8170.4319    7768.1201   0.0001223424 
  8205.4366    8183.0773    7767.8436   0.0001223454 
  8261.201     8197.4365    7767.5936   0.0001215206 
  8195.7224    8213.822     7767.3729   0.0001218379 
  8295.6544    8232.4959    7767.1844   0.0001209121 
  8216.0531    8253.7717    7767.0311   0.000121673 
  8269.4009    8278.0309    7766.9156   0.0001209079 
  8367.1761    8305.7326    7766.8407   0.0001193911 
  8439.4993    8337.4374    7766.8091   0.000118534 
  8390.2293    8373.8338    7766.8235   0.0001189181 
  8435.1452    8415.7714    7766.8863   0.0001184498 
  8548.1746    8464.3177    7767.0002   0.0001169519 
  8524.2642    8520.8102    7767.1676   0.0001173512 
  8579.5312    8586.954     7767.3909   0.0001163913 
  8666.449     8664.9448    7767.6724   0.0001146917 
  8728.3194    8757.6416    7768.0144   0.0001142577 
  8857.0749    8868.8407    7768.4191   0.0001129742 
  8966.0566    9003.6255    7768.8887   0.0001115518 
  9102.9896    9168.9551    7769.4253   0.000109528 
  9270.7979    9374.5973    7770.0309   0.000107428 
  9573.0748    9634.9672    7770.7074   0.0001043875 
  10009.986    9974.1115    7771.4567   0.0001000186 
  10429.638    10441.295    7772.2806   0.0000957159 
  11185.084    11158.4597   7773.1809   0.0000891877 
  12479.675    12436.695    7774.1592   0.0000799567 
  15050.828    14978.7118   7775.2172   0.0000664604 
  20046.385    20052.3295   7776.3564   0.0000501098 
  26951.935    29283.7482   7777.5783   0.0000371902 
  38894.848    43692.5774   7778.8841   0.0000259101 
  56332.012    62097.7792   7780.2753   0.0000178839 
  72723.662    79578.2605   7781.7532   0.0000137798 
  81534.656    87491.5226   7783.3187   0.0000122883 
  77496.136    80244.395    7784.9732   0.0000128694 
  64469.845    63007.0629   7786.7175   0.0000155461 
  46202.393    44507.1225   7788.5527   0.0000216668 
  29284.955    29866.9005   7790.4796   0.0000344087 
  17936.899    20410.4591   7792.499    0.0000558564 
  13895.169    15184.2712   7794.6117   0.0000717635 
  11993.081    12562.3266   7796.8182   0.0000830829 
  10875.562    11250.7451   7799.1193   0.0000919156 
  10168.971    10522.768    7801.5154   0.0000980626 
  9845.345     10053.9321   7804.0069   0.0001014272 
  9613.5603    9716.7792    7806.5943   0.0001040122 
  9329.9632    9460.0728    7809.2777   0.0001071652 
  9160.6893    9259.1106    7812.0575   0.0001095258 
  9087.3472    9099.1874    7814.9338   0.0001107056 
  8996.6656    8970.3709    7817.9066   0.000111415 
  8938.9679    8865.6225    7820.9761   0.0001122983 
  8833.769     8779.8012    7824.142    0.0001138781 
  8785.0108    8709.0898    7827.4044   0.0001142041 
  8809.2624    8650.6137    7830.7629   0.0001136766 
  8779.6968    8602.1687    7834.2175   0.0001140016 
  8772.1783    8562.0607    7837.7676   0.000114128 
  8658.8004    8528.9652    7841.413    0.000115563 
  8759.5996    8503.0283    7845.1531   0.0001144156 
  8718.9327    8481.0574    7848.9875   0.0001146852 
  8628.1715    8463.5747    7852.9155   0.0001161389 
  8673.4841    8450.0597    7856.9366   0.0001150954 
  8619.0386    8440.0968    7861.05     0.0001162278 
  8611.943     8433.3568    7865.2549   0.0001160153 
  8601.8173    8429.5849    7869.5505   0.0001166373 
  8635.2098    8428.5823    7873.936    0.0001157955 
  8631.7229    8430.2056    7878.4104   0.0001159465 
  8693.4323    8434.3567    7882.9726   0.0001158439 
  8666.7626    8440.9788    7887.6217   0.0001155179 
  8637.8229    8450.0537    7892.3565   0.0001157584 
  8753.5479    8461.6019    7897.1759   0.0001148477 
  8715.9267    8475.6804    7902.0786   0.0001149663 
  8743.0727    8492.3856    7907.0634   0.0001146615 
  8801.846     8511.8545    7912.129    0.0001141265 
  8811.5453    8534.2686    7917.274    0.0001137882 
  8851.1029    8559.8629    7922.4971   0.0001131019 
  8779.0911    8588.9272    7927.7967   0.0001140205 
  8857.529     8621.8205    7933.1713   0.0001128258 
  8928.7375    8658.9815    7938.6196   0.0001115943 
  8938.4288    8700.9439    7944.1397   0.0001117214 
  9006.612     8748.3651    7949.7303   0.0001111865 
  8982.2699    8802.0419    7955.3895   0.0001114829 
  9073.9267    8862.9541    7961.1157   0.0001103594 
  9164.3068    8932.3064    7966.9071   0.0001093618 
  9219.611     9011.6048    7972.7621   0.000108865 
  9257.7407    9102.72      7978.6788   0.0001083025 
  9325.0362    9208.0155    7984.6553   0.0001074322 
  9467.5048    9330.5011    7990.6899   0.0001058841 
  9636.2328    9474.0436    7996.7806   0.0001040169 
  9727.3938    9643.7067    8002.9256   0.000103063 
  9817.0884    9846.1539    8009.1228   0.0001018904 
  10027.29     10090.3314   8015.3703   0.0000997474 
  10273.832    10388.4452   8021.6662   0.0000974376 
  10618.463    10757.4965   8028.0084   0.000094199 
  11019.543    11222.1509   8034.3949   0.0000907688 
  11612.711    11821.2094   8040.8236   0.0000859938 
  12436.788    12627.9022   8047.2925   0.0000802457 
  13622.215    13814.8612   8053.7995   0.0000734949 
  16046.711    15832.1342   8060.3425   0.0000620833 
  19820.389    19769.3202   8066.9194   0.0000506851 
  27204.426    27785.0522   8073.5281   0.0000368691 
  41181.101    43022.6653   8080.1665   0.0000243969 
  64616.9      68118.4236   8086.8323   0.0000155566 
  101405.86    102155.6185  8093.5235   0.0000098999 
  136543.94    137274.4404  8100.2378   0.0000073218 
  159985.98    157256.201   8106.9733   0.0000062521 
  157468.82    148023.9352  8113.7276   0.0000063329 
  131855.18    116591.9359  8120.4986   0.000007568 
  92457.835    80722.0667   8127.2841   0.0000108653 
  58136.745    51695.4841   8134.082    0.0000172432 
  32674.001    32788.1013   8140.8901   0.0000307404 
  20042.547    22342.1812   8147.7063   0.000050043 
  15701.106    17136.9128   8154.5284   0.0000637742 
  14011.898    14556.7447   8161.3541   0.0000715475 
  12661.623    13133.2123   8168.1815   0.0000790087 
  11834.432    12218.1864   8175.0083   0.0000846884 
  11247.934    11560.3645   8181.8325   0.0000892264 
  10890.919    11059.4888   8188.6518   0.0000920102 
  10509.069    10667.0658   8195.4642   0.0000953289 
  10223.068    10354.0179   8202.2676   0.0000977224 
  10053.058    10100.7929   8209.0599   0.0000993131 
  9875.4157    9893.5109    8215.839    0.0001013606 
  9770.2857    9722.0743    8222.6029   0.0001020138 
  9668.0415    9579.0061    8229.3495   0.0001034097 
  9582.9908    9458.6564    8236.0769   0.0001040989 
  9489.1119    9356.7274    8242.7829   0.0001053004 
  9377.0938    9269.8875    8249.4657   0.0001064559 
  9427.9252    9195.5272    8256.1232   0.0001059725 
  9286.2215    9131.5853    8262.7536   0.0001073699 
  9248.922     9076.4045    8269.3548   0.0001079438 
  9216.7023    9028.6589    8275.9251   0.0001082043 
  9103.1053    8987.2688    8282.4625   0.0001096953 
  9185.4825    8951.3514    8288.9651   0.0001093435 
  9173.7459    8920.1807    8295.4313   0.000109341 
  9044.8574    8893.1588    8301.859    0.0001106317 
  9037.9063    8869.7856    8308.2467   0.0001116442 
  9074.6232    8849.6503    8314.5925   0.0001102438 
  9009.5992    8832.4116    8320.8948   0.0001112491 
  9005.7833    8817.7865    8327.1518   0.000111341 
  8968.1232    8805.5446    8333.3619   0.0001115613 
  9011.6587    8795.4964    8339.5234   0.0001112988 
  8976.7441    8787.4951    8345.6348   0.0001115383 
  8975.2838    8781.4303    8351.6946   0.0001115765 
  8967.2899    8777.225     8357.7011   0.0001114251 
  8921.9057    8774.8374    8363.6529   0.0001118847 
  8957.4192    8774.2582    8369.5486   0.0001117053 
  8868.2456    8775.5169    8375.3866   0.0001125594 
  8954.8105    8778.6847    8381.1656   0.0001116287 
  8904.3347    8783.8791    8386.8842   0.0001124309 
  8869.0596    8791.2749    8392.5412   0.0001127882 
  8910.7752    8801.1153    8398.1351   0.0001123928 
  8887.5553    8813.7324    8403.6648   0.0001127417 
  8966.4639    8829.5746    8409.1291   0.0001115081 
  8940.7232    8849.2392    8414.5266   0.0001122394 
  8944.9477    8873.5293    8419.8564   0.0001119011 
  9003.4153    8903.5295    8425.1173   0.0001113316 
  8995.0607    8942.6793    8430.3081   0.0001112492 
  9074.0377    8989.143     8435.428    0.0001107024 
  9073.7983    9047.7768    8440.4758   0.0001105099 
  9105.6346    9122.9165    8445.4506   0.0001098511 
  9135.6272    9221.7176    8450.3515   0.0001091222 
  9343.9211    9358.6575    8455.1776   0.0001069543 
  9429.1756    9569.9849    8459.928    0.0001059198 
  9778.0128    9950.5734    8464.6019   0.0001023431 
  10333.331    10720.387    8469.1986   0.0000972441 
  11381.553    12280.1079   8473.7173   0.0000879334 
  13425.435    15131.1904   8478.1573   0.0000747582 
  16169.337    19535.6235   8482.5179   0.000061841 
  20090.609    24971.8044   8486.7986   0.0000498812 
  23594.318    29634.6083   8490.9987   0.0000424233 
  24770.923    30739.7461   8495.1176   0.0000404268 
  22952.343    27415.7538   8499.1549   0.0000436193 
  19493.774    22028.4507   8503.1102   0.0000513691 
  15585.218    17010.0746   8506.9828   0.00006423 
  12175.431    13432.8305   8510.7725   0.0000822972 
  10424.436    11329.7608   8514.4788   0.0000961701 
  9644.3634    10252.6647   8518.1015   0.0001041554 
  9396.4435    9729.2268    8521.6403   0.000106485 
  9246.0392    9457.6239    8525.0948   0.0001081309 
  9121.5522    9293.8412    8528.4648   0.0001094402 
  9049.3512    9180.6868    8531.7503   0.0001102985 
  8932.3943    9096.3236    8534.9509   0.0001117648 
  8952.1954    9031.0555    8538.0666   0.0001116552 
  8947.2391    8971.2771    8541.0973   0.0001122005 
  8916.3227    8929.9402    8544.043    0.0001122417 
  8808.8378    8896.3401    8546.9036   0.0001133634 
  8849.9373    8868.7228    8549.6791   0.0001128234 
  8769.34      8845.7888    8552.3696   0.0001142573 
  8815.8503    8826.5771    8554.9751   0.0001130638 
  8739.1256    8810.3529    8557.4958   0.0001141094 
  8786.3595    8796.5512    8559.9317   0.0001137202 
  8834.6437    8784.7367    8562.2832   0.0001128834 
  8849.1989    8774.561     8564.5503   0.0001131234 
  8861.744     8765.7512    8566.7332   0.0001127287 
  8802.8278    8758.0851    8568.8323   0.0001136013 
  8813.2064    8751.3825    8570.8478   0.0001132704 
  8887.1254    8745.4989    8572.7801   0.0001125923 
  8778.8604    8740.3121    8574.6294   0.0001140575 
  8882.4336    8735.7236    8576.3962   0.0001126338 
  8822.6672    8731.6497    8578.0807   0.0001136139 
  8804.3107    8728.0203    8579.6836   0.000113567 
  8799.1888    8724.7781    8581.205    0.000114196 
  8823.4496    8721.873     8582.6457   0.0001133316 
  8785.3635    8719.2642    8584.0059   0.0001133438 
  8831.7671    8716.9167    8585.2863   0.0001135378 
  8801.8276    8714.8007    8586.4874   0.0001135249 
  8781.378     8712.8926    8587.6097   0.0001137725 
  8798.4057    8711.1719    8588.6538   0.000113274 
  8846.3188    8709.623     8589.6203   0.0001130775 
  8853.3525    8708.2337    8590.5099   0.0001131751 
  8829.2794    8706.9954    8591.323    0.0001134336 
  8782.2144    8705.9041    8592.0605   0.0001136317 
  8824.9612    8704.9593    8592.723    0.0001128326 
  8826.5649    8704.1662    8593.3111   0.0001132648 
  8818.4436    8703.5356    8593.8255   0.0001131125 
  8763.8638    8703.0861    8594.2671   0.0001139329 
  8866.0498    8702.8469    8594.6365   0.0001131178 
  8919.2497    8702.8613    8594.9344   0.0001128951 
  8893.004     8703.1942    8595.1617   0.0001129711 
  8865.6061    8703.9425    8595.3191   0.0001128722 
  8894.362     8705.2653    8595.4074   0.000112733 
  8879.7515    8707.473     8595.4273   0.0001128785 
  8924.0318    8711.3243    8595.3798   0.0001123594 
  8991.647     8718.8418    8595.2656   0.0001110899 
  8972.3154    8734.9139    8595.0855   0.0001116292 
  9044.0162    8768.9671    8594.8404   0.0001103879 
  9094.4739    8833.7336    8594.5312   0.0001101198 
  9241.6615    8937.4667    8594.1586   0.0001085501 
  9512.3363    9070.1976    8593.7236   0.0001046845 
  9615.6159    9189.781     8593.227    0.0001038165 
  9827.2991    9225.3801    8592.6697   0.000101816 
  9550.5254    9147.7228    8592.0526   0.0001049501 
  9396.4871    9014.0135    8591.3765   0.0001063673 
  9210.1038    8887.7823    8590.6423   0.0001085152 
  9110.7591    8797.502     8589.851    0.0001099082 
  8902.5296    8744.3623    8589.0034   0.0001122176 
  8902.3992    8717.0043    8588.1003   0.0001123237 
  8823.4709    8703.4533    8587.1428   0.0001134818 
  8842.0159    8696.1355    8586.1316   0.0001129893 
  8881.6821    8691.4982    8585.0677   0.0001130684 
  8938.7008    8688.1528    8583.952    0.0001125107 
  8872.013     8685.5763    8582.7853   0.0001130858 
  8885.1736    8683.5388    8581.5686   0.0001124025 
  8925.5274    8681.9153    8580.3027   0.0001120278 
  8897.541     8680.832     8578.9885   0.0001121596 
  8918.2458    8679.8312    8577.6269   0.0001118682 
  8903.0792    8679.0843    8576.2188   0.0001123258 
  8929.9873    8678.5729    8574.7649   0.0001123028 
  8902.9892    8678.2888    8573.2663   0.0001129411 
  8914.9488    8678.231     8571.7237   0.0001126984 
  8910.6573    8678.406     8570.1381   0.0001122149 
  8904.4268    8678.8252    8568.5101   0.0001126318 
  8893.3728    8679.5064    8566.8408   0.0001125942 
  8868.2824    8680.4731    8565.1308   0.0001128169 
  8905.2249    8681.7538    8563.3811   0.0001127463 
  8836.988     8683.3847    8561.5924   0.0001131536 
  8888.2842    8685.4083    8559.7655   0.0001125218 
  8896.3147    8687.8764    8557.9012   0.0001123306 
  8849.516     8690.8512    8556.0004   0.0001130265 
  8955.6186    8694.4055    8554.0637   0.0001123003 
  8894.5145    8698.6289    8552.092    0.0001127023 
  8966.5236    8703.6266    8550.0859   0.0001116355 
  8894.0232    8709.5281    8548.0462   0.0001122669 
  8890.2933    8716.4911    8545.9737   0.0001125758 
  8999.0278    8724.7059    8543.869    0.0001108959 
  8876.6291    8734.4121    8541.7329   0.0001122276 
  8971.362     8745.903     8539.5659   0.0001117446 
  9111.697     8759.5518    8537.3689   0.0001100766 
  8957.6403    8775.8332    8535.1424   0.0001115232 
  8997.7946    8795.3517    8532.8871   0.000111239 
  9013.5084    8818.9035    8530.6035   0.0001112064 
  9130.8165    8847.5293    8528.2924   0.0001096117 
  9091.1277    8882.6342    8525.9543   0.0001106127 
  9118.9247    8926.1374    8523.5898   0.0001093333 
  9143.2577    8980.6951    8521.1995   0.0001091985 
  9327.3522    9050.1337    8518.7838   0.000107396 
  9331.8224    9140.2025    8516.3434   0.0001070841 
  9581.7424    9260.828     8513.8788   0.0001044822 
  9689.8682    9433.4959    8511.3903   0.0001035948 
  10025.428    9714.2374    8508.8786   0.0000996934 
  10569.171    10249.5611   8506.3441   0.0000945545 
  11783.152    11362.7965   8503.7873   0.0000848705 
  13897.873    13588.8858   8501.2085   0.0000720469 
  17762.81     17475.389    8498.6082   0.0000562829 
  22632.344    23044.6656   8495.9867   0.0000442923 
  29097.765    29101.247    8493.3445   0.0000344915 
  33713.434    32789.74     8490.682    0.0000296089 
  32771.816    31340.3615   8487.9994   0.0000305714 
  28183.531    25946.0808   8485.297    0.0000354665 
  22380.877    19896.0267   8482.5753   0.0000447872 
  16584.013    15161.4856   8479.8344   0.0000604495 
  12562.133    12205.6729   8477.0746   0.0000798681 
  10875.981    10642.6625   8474.2963   0.0000921116 
  10120.188    9885.9274    8471.4996   0.0000991604 
  9765.0054    9506.7551    8468.6847   0.0001022558 
  9534.9812    9289.2788    8465.8518   0.0001048904 
  9357.4627    9143.3532    8463.0012   0.0001067345 
  9152.014     9035.7575    8460.133    0.0001089973 
  9066.8225    8952.6886    8457.2473   0.0001105865 
  9132         8886.9042    8454.3443   0.000109779 
  9036.6339    8833.8123    8451.424    0.0001106572 
  8881.087     8790.2881    8448.4866   0.0001126466 
  8896.2079    8754.1009    8445.5321   0.0001129206 
  8862.1702    8723.6336    8442.5605   0.000112736 
  8909.0645    8697.6988    8439.5721   0.0001124617 
  8813.2039    8675.3964    8436.5666   0.0001139231 
  8864.6004    8656.049     8433.5442   0.0001128195 
  8834.6503    8639.1294    8430.5049   0.0001133154 
  8772.9724    8624.228     8427.4485   0.0001137383 
  8772.5352    8611.0264    8424.3752   0.0001144668 
  8772.8372    8599.2685    8421.2847   0.0001141423 
  8723.7889    8588.7551    8418.1771   0.0001150854 
  8699.8574    8579.3247    8415.0522   0.0001149247 
  8645.0445    8570.8501    8411.9099   0.0001154761 
  8630.861     8563.233     8408.7501   0.0001161091 
  8673.6918    8556.3956    8405.5727   0.0001155264 
  8640.6374    8550.2832    8402.3774   0.000115382 
  8570.0767    8544.8566    8399.1642   0.0001170936 
  8593.2873    8540.0952    8395.9329   0.0001164436 
  8601.5103    8535.9963    8392.6832   0.0001164088 
  8570.2644    8532.5746    8389.415    0.0001168068 
  8595.9837    8529.868     8386.1279   0.0001167859 
  8539.5632    8527.937     8382.8219   0.0001172158 
  8564.4023    8526.8753    8379.4966   0.0001168003 
  8626.1786    8526.8168    8376.1517   0.0001163326 
  8661.0889    8527.9505    8372.787    0.0001157966 
  8545.4486    8531.3488    8369.4022   0.0001169167 
  8530.7404    8535.781     8365.9969   0.0001168677 
  8538.7852    8542.5886    8362.571    0.0001167262 
  8572.1432    8552.5687    8359.124    0.00011682 
  8628.0212    8567.0076    8355.6556   0.0001164527 
  8670.4086    8588.403     8352.1654   0.000115109 
  8682.2625    8622.8644    8348.6532   0.0001159864 
  8743.5819    8686.8804    8345.1185   0.0001148612 
  8915.2659    8820.5768    8341.561    0.0001128147 
  9317.0857    9100.8503    8337.9802   0.0001076819 
  9906.3842    9628.524     8334.3759   0.000101003 
  10819.998    10458.9685   8330.7475   0.000092556 
  12105.708    11486.6625   8327.0947   0.0000828239 
  13266.696    12332.628    8323.4171   0.0000753979 
  13574.63     12433.9247   8319.7142   0.0000737688 
  12883.532    11702.5146   8315.9856   0.0000776944 
  11809.434    10666.7397   8312.2309   0.0000845929 
  10522.365    9770.6421    8308.4496   0.0000954447 
  9457.8121    9172.3762    8304.6412   0.0001062156 
  8955.7921    8841.3156    8300.8054   0.0001116092 
  8680.2695    8678.5735    8296.9416   0.0001151654 
  8688.0768    8599.2719    8293.0494   0.0001153148 
  8609.111     8555.8829    8289.1284   0.0001157441 
  8512.9498    8528.0684    8285.178    0.0001176797 
  8431.4912    8508.2288    8281.1977   0.0001191627 
  8420.4424    8493.3957    8277.1872   0.000118957 
  8375.5552    8482.1331    8273.1458   0.0001195783 
  8340.7431    8473.5842    8269.0732   0.0001203395 
  8415.3303    8467.1924    8264.9689   0.0001190225 
  8376.5989    8462.5798    8260.8323   0.0001196802 
  8376.5637    8459.4956    8256.6629   0.0001197659 
  8407.9915    8457.7759    8252.4604   0.0001188444 
  8343.6896    8457.3223    8248.2241   0.0001200174 
  8373.2526    8458.0896    8243.9537   0.0001191814 
  8318.4935    8460.0709    8239.6486   0.000119989 
  8379.5738    8463.3007    8235.3083   0.0001196864 
  8253.7515    8467.8455    8230.9324   0.0001211223 
  8321.9075    8473.8091    8226.5203   0.0001201518 
  8329.755     8481.3351    8222.0717   0.0001198569 
  8359.6512    8491.2685    8217.5859   0.0001201044 
  8368.5374    8502.5231    8213.0626   0.0001188524 
  8414.928     8516.0491    8208.5013   0.0001185388 
  8422.1787    8532.2159    8203.9015   0.0001189532 
  8327.0906    8551.4866    8199.2627   0.0001202409 
  8482.6612    8574.4341    8194.5845   0.0001180653 
  8443.968     8601.7958    8189.8665   0.0001185505 
  8430.8574    8634.4973    8185.1081   0.0001186887 
  8476.3924    8673.7422    8180.309    0.0001182147 
  8589.8636    8721.1007    8175.4687   0.0001161339 
  8599.0115    8778.627     8170.5868   0.000116614 
  8703.6662    8849.1011    8165.6628   0.000114746 
  8728.1741    8936.278     8160.6964   0.0001147587 
  8871.9056    9045.4002    8155.6871   0.0001130067 
  9045.9788    9183.9337    8150.6345   0.0001110753 
  9185.6648    9359.5526    8145.5383   0.0001087312 
  9401.4519    9597.0795    8140.3981   0.0001060476 
  9761.1388    9929.4352    8135.2134   0.0001027394 
  10504.186    10448.3968   8129.984    0.0000953399 
  11652.844    11401.3052   8124.7094   0.0000859029 
  13263.724    13373.7412   8119.3894   0.0000756065 
  16092.221    17432.1248   8114.0235   0.000062337 
  22862.388    24845.0424   8108.6115   0.0000440258 
  35178.932    36046.9224   8103.1531   0.0000285954 
  48795.47     49085.2589   8097.6479   0.0000205924 
  56001.025    58316.6751   8092.0956   0.0000178406 
  57177.235    56967.8558   8086.496    0.0000175232 
  49183.224    46194.5524   8080.8488   0.0000204272 
  34888.68     33213.1017   8075.1538   0.0000288883 
  22391.57     22797.7318   8069.4106   0.0000446068 
  16296.659    16225.3773   8063.6191   0.0000614355 
  13147.003    12744.4426   8057.7791   0.0000755082 
  11183.364    11070.0699   8051.8903   0.0000894671 
  10116.374    10242.8937   8045.9525   0.0000989691 
  9619.5435    9771.7177    8039.9656   0.0001043287 
  9352.0988    9457.9494    8033.9293   0.0001073245 
  9085.4689    9228.0984    8027.8437   0.0001101149 
  8903.8354    9052.7375    8021.7084   0.0001123195 
  8741.3856    8914.2169    8015.5234   0.0001149137 
  8637.9723    8803.3468    8009.2885   0.0001157173 
  8485.0293    8713.315     8003.0038   0.0001184554 
  8415.3319    8639.283     7996.669    0.0001187816 
  8412.8467    8577.7911    7990.2841   0.0001192084 
  8333.9094    8526.2876    7983.8491   0.0001202529 
  8321.6741    8482.8813    7977.364    0.0001201209 
  8259.5312    8446.1646    7970.8286   0.0001208056 
  8179.2533    8415.0654    7964.2431   0.000121913 
  8213.4591    8388.7858    7957.6074   0.0001217885 
  8159.6062    8366.7241    7950.9215   0.0001223856 
  8117.4145    8348.4434    7944.1855   0.0001240038 
  8163.0393    8333.6444    7937.3994   0.0001230907 
  8170.7881    8322.1414    7930.5634   0.0001230515 
  8067.0135    8313.8589    7923.6774   0.000124643 
  8107.067     8308.8254    7916.7417   0.0001238054 
  8026.215     8307.1814    7909.7563   0.0001251996 
  8036.8399    8309.1896    7902.7213   0.0001245946 
  8036.3964    8315.263     7895.637    0.0001244799 
  8083.2812    8325.9936    7888.5034   0.0001236776 
  8090.8161    8342.2163    7881.3209   0.0001235317 
  8066.289     8365.0903    7874.0894   0.0001240863 
  8180.7424    8396.2119    7866.8094   0.0001224221 
  8185.4012    8437.8293    7859.4811   0.000122695 
  8277.2699    8493.1099    7852.1045   0.0001207451 
  8348.1922    8566.6787    7844.6802   0.0001196627 
  8409.6858    8665.6563    7837.2083   0.0001186605 
  8475.6742    8802.5964    7829.6891   0.0001177321 
  8797.826     9005.7501    7822.1229   0.0001128497 
  9190.5062    9350.6067    7814.5101   0.0001082618 
  9959.769     10034.1705   7806.8511   0.0000998162 
  11033.888    11479.5644   7799.1461   0.0000899507 
  13538.348    14342.2772   7791.3956   0.0000734396 
  18888.639    19187.8546   7783.6      0.0000520409 
  24436.939    25768.223    7775.7596   0.0000413158 
  29872.372    32176.2495   7767.875    0.0000336115 
  32013.865    34666.4521   7759.9465   0.0000313068 
  29730.603    31139.7775   7751.9746   0.0000337276 
  23808.775    24444.0194   7743.9598   0.0000421392 
  17601.927    18091.0295   7735.9026   0.000056945 
  13134.82     13620.7553   7727.8034   0.000076093 
  10820.874    11063.4397   7719.6629   0.0000925079 
  9585.9852    9792.9348    7711.4815   0.0001042132 
  8992.3524    9184.8875    7703.2597   0.0001115016 
  8572.1998    8864.9927    7694.9982   0.0001161679 
  8435.8143    8666.6746    7686.6976   0.0001187163 
  8273.5172    8527.3633    7678.3584   0.0001204152 
  8185.6958    8423.2962    7669.9812   0.0001220255 
  8103.6675    8343.3744    7661.5666   0.0001237499 
  8001.8493    8281.1539    7653.1154   0.0001251389 
  7909.9711    8232.392     7644.6281   0.0001262162 
  7927.2863    8194.1866    7636.1053   0.0001262342 
  7908.0001    8164.0028    7627.5479   0.0001263551 
  7864.0765    8141.4738    7618.9564   0.0001271284 
  7945.976     8125.1058    7610.3316   0.0001260242 
  7969.6907    8114.2506    7601.6742   0.0001255721 
  7944.1434    8108.5153    7592.9849   0.0001261076 
  7912.8341    8107.7152    7584.2644   0.0001269717 
  7922.8419    8111.8514    7575.5136   0.0001265637 
  7904.4023    8121.0947    7566.7331   0.0001264392 
  7891.4852    8135.7969    7557.9237   0.0001266078 
  7996.8261    8156.505     7549.0863   0.0001248291 
  7970.9013    8183.9803    7540.2215   0.0001258369 
  8086.0724    8219.2695    7531.3303   0.0001233277 
  8119.8835    8263.7448    7522.4135   0.0001237268 
  8130.8121    8319.2356    7513.4718   0.0001233253 
  8166.1527    8388.1679    7504.5061   0.0001226113 
  8373.7576    8473.7505    7495.5173   0.0001198393 
  8405.1054    8580.3511    7486.5062   0.0001192466 
  8652.0242    8713.8926    7477.4736   0.0001157326 
  8726.6334    8882.6598    7468.4205   0.0001147843 
  8981.9936    9098.7286    7459.3478   0.0001113356 
  9390.6833    9378.8612    7450.2563   0.0001068008 
  9851.9951    9751.2863    7441.1469   0.0001013128 
  10456.802    10270.0371   7432.0205   0.0000962096 
  11095.326    11068.7299   7422.8781   0.0000901226 
  12839.332    12510.9792   7413.7205   0.0000776951 
  16036.592    15485.2704   7404.5488   0.0000623384 
  21287.861    21681.773    7395.3637   0.0000472451 
  30366.832    33242.9536   7386.1664   0.0000328574 
  45519.071    51147.1638   7376.9576   0.0000221119 
  68012.675    72605.1709   7367.7384   0.0000147746 
  83772.616    88670.3763   7358.5098   0.0000119307 
  82974.561    87654.2786   7349.2726   0.0000120912 
  72085.617    70437.4501   7340.0279   0.0000139303 
  54039.64     49027.5474   7330.7766   0.0000185848 
  33037.133    31701.083    7321.5197   0.0000305595 
  19631.785    20745.6512   7312.2581   0.0000510795 
  14869.86     14952.558    7302.9929   0.000067155 
  12705.061    12174.9387   7293.7251   0.0000788894 
  11099.673    10805.1497   7284.4556   0.00008999 
  10226.729    10023.7491   7275.1853   0.0000971502 
  9480.1056    9501.8713    7265.9154   0.0001055761 
  9130.6269    9118.4599    7256.6468   0.000109434 
  8854.2709    8823.553     7247.3804   0.0001134746 
  8550.5291    8590.6746    7238.1173   0.0001172961 
  8376.8119    8403.1253    7228.8585   0.0001201443 
  8130.3597    8249.5584    7219.605    0.0001234107 
  8004.1145    8121.9034    7210.3577   0.0001255791 
  7881.8224    8014.3761    7201.1177   0.0001271712 
  7730.3662    7922.6871    7191.8859   0.000129687 
  7713.059     7843.6281    7182.6634   0.0001299909 
  7662.2259    7774.7792    7173.4511   0.0001306021 
  7650.6521    7714.2525    7164.25     0.0001301843 
  7466.621     7661.5078    7155.0612   0.0001337349 
  7443.0729    7613.5647    7145.8855   0.000134049 
  7379.2161    7570.4065    7136.724    0.0001357052 
  7316.2568    7531.2992    7127.5776   0.0001366296 
  7371.5735    7495.6343    7118.4473   0.0001360437 
  7208.582     7462.9251    7109.3342   0.0001375288 
  7312.2094    7432.7623    7100.2391   0.0001367324 
  7190.5266    7404.8069    7091.1631   0.0001378125 
  7089.8434    7378.7811    7082.107    0.0001393231 
  7165.4888    7354.4446    7073.0719   0.0001380077 
  7079.3133    7331.6005    7064.0586   0.0001380951 
  7096.1182    7310.0773    7055.0682   0.0001394919 
  7072.4443    7289.7291    7046.1016   0.0001413192 
  7074.0597    7270.4342    7037.1597   0.0001418217 
  7028.0453    7252.0837    7028.2433   0.0001432951 
  7009.5572    7233.6549    7019.3536   0.0001439106 
  6975.1819    7216.9365    7010.4912   0.0001440285 
  6966.5659    7200.9222    7001.6572   0.0001440224 
  6858.5487    7185.5537    6992.8525   0.0001458811 
  6894.627     7170.7771    6984.0779   0.0001451126 
  6948.9799    7156.5486    6975.3343   0.0001437878 
  6930.8069    7142.8279    6966.6226   0.0001446235 
  6860.9438    7129.5799    6957.9436   0.000146016 
  6893.3803    7116.7761    6949.2983   0.0001442491 
  6849.9387    7104.3895    6940.6874   0.0001455114 
  6929.5842    7092.3989    6932.1117   0.0001448891 
  6810.0441    7080.785     6923.5722   0.0001461297 
  6875.051     7069.5315    6915.0695   0.0001454934 
  6778.2332    7058.6262    6906.6046   0.0001483675 
  6733.6042    7048.0579    6898.1782   0.0001482884 
  6760.3205    7037.8198    6889.7911   0.0001482432 
  6789.8285    7027.9058    6881.444    0.0001473001 
  6667.4274    7018.313     6873.1378   0.0001500111 
  6757.429     7009.1732    6864.8731   0.00014805 
  6713.415     7000.2262    6856.6507   0.0001494697 
  6708.2961    6991.6087    6848.4714   0.0001489515 
  6704.7756    6983.3288    6840.3358   0.0001503495 
  6645.5854    6975.3982    6832.2446   0.0001501539 
  6715.519     6967.8335    6824.1986   0.0001494725 
  6707.52      6960.6546    6816.1984   0.0001495494 
  6677.6798    6953.8882    6808.2446   0.0001494897 
  6584.0531    6947.5669    6800.3379   0.0001521364 
  6605.705     6941.7308    6792.479    0.0001519264 
  6635.5052    6936.4309    6784.6685   0.0001504764 
  6609.0812    6931.7291    6776.9069   0.0001512668 
  6588.9187    6927.704     6769.1949   0.0001522847 
  6653.6379    6924.4534    6761.533    0.0001508506 
  6593.866     6922.0999    6753.9218   0.0001514525 
  6635.9606    6920.8014    6746.3619   0.00015146 
  6642.455     6920.7581    6738.8538   0.0001509438 
  6736.584     6922.233     6731.398    0.0001486391 
  6731.4967    6925.5722    6723.995    0.0001483323 
  6760.6804    6931.2352    6716.6454   0.0001480733 
  6668.445     6939.8521    6709.3495   0.0001505575 
  6688.2277    6952.289     6702.1078   0.0001496532 
  6725.2237    6969.7832    6694.9209   0.0001484187 
  6812.7382    6994.1408    6687.7891   0.0001466987 
  6823.2991    7028.2523    6680.7128   0.000146733 
  6947.5892    7077.6604    6673.6924   0.0001437289 
  7086.4509    7155.9003    6666.7284   0.0001413379 
  7188.3591    7299.9133    6659.821    0.0001394937 
  7502.3005    7600.7869    6652.9707   0.0001333717 
  8034.8578    8233.983     6646.1778   0.0001246659 
  8887.1179    9426.4183    6639.4425   0.0001127266 
  10934.825    11288.522    6632.7652   0.000091761 
  13549.576    13539.9218   6626.1462   0.0000738784 
  14970.586    15250.761    6619.5857   0.0000669807 
  15178.029    15175.8488   6613.0841   0.0000658633 
  13713.748    13378.6889   6606.6414   0.0000728854 
  11366.545    11126.4478   6600.258    0.0000880539 
  9075.0088    9300.997     6593.9341   0.0001097411 
  7933.587     8147.2331    6587.6698   0.0001258347 
  7564.0988    7538.2288    6581.4653   0.0001326707 
  7143.8931    7247.1387    6575.3208   0.0001402021 
  7019.0845    7104.556     6569.2364   0.0001426543 
  6944.1292    7024.3114    6563.2122   0.0001449462 
  6833.4603    6970.2102    6557.2483   0.0001468409 
  6783.5573    6933.2508    6551.3448   0.0001479205 
  6763.295     6906.4848    6545.5019   0.0001478539 
  6745.0262    6887.2514    6539.7194   0.0001485261 
  6715.6533    6873.9221    6533.9976   0.000149065 
  6748.4184    6865.4554    6528.3363   0.0001480651 
  6731.5551    6861.1901    6522.7357   0.0001484518 
  6693.4535    6860.7325    6517.1956   0.00014923 
  6809.6901    6863.9019    6511.7161   0.0001465783 
  6820.6981    6870.6847    6506.2971   0.0001472404 
  6797.2723    6881.217     6500.9386   0.000143284 
  6833.6058    6895.792     6495.6404   0.0001435879 
  6801.8856    6914.856     6490.4025   0.0001434538 
  6946.9878    6939.0516    6485.2248   0.0001422165 
  6913.5181    6969.2523    6480.1071   0.0001429439 
  7023.9631    7006.6151    6475.0493   0.0001397568 
  7013.6194    7052.7038    6470.0513   0.0001403276 
  7119.0604    7109.5913    6465.1129   0.0001378463 
  7274.3402    7180.1046    6460.2338   0.0001354694 
  7337.3803    7268.1282    6455.4139   0.000133396 
  7472.1278    7379.0544    6450.6529   0.0001308481 
  7624.9397    7521.0094    6445.9507   0.0001316143 
  7974.3006    7704.7463    6441.3069   0.0001255185 
  8338.6005    7949.5067    6436.7213   0.0001204149 
  8803.2135    8293.2913    6432.1937   0.0001137566 
  9392.8906    8832.4429    6427.7236   0.0001065029 
  10554.762    9828.7363    6423.3109   0.0000948179 
  12810.884    11903.8435   6418.9551   0.0000779337 
  17322.87     16183.1034   6414.656    0.000057864 
  23984.927    23974.6604   6410.4131   0.0000416452 
  33682.339    35624.3931   6406.2261   0.0000295801 
  47424.738    48852.6289   6402.0947   0.0000210769 
  56465.15     57440.9035   6398.0184   0.0000176769 
  54023.974    54721.663    6393.9968   0.0000184576 
  44692.211    43061.7045   6390.0295   0.0000222744 
  33865.373    30014.3741   6386.116    0.000029478 
  21648.943    19993.5397   6382.2559   0.0000464699 
  14572.862    13899.3299   6378.4487   0.0000690767 
  11390.378    10765.6891   6374.694    0.0000877692 
  9749.0314    9276.5653    6370.9912   0.0001025713 
  8904.1112    8531.2309    6367.3398   0.0001123774 
  8475.3576    8095.3915    6363.7394   0.0001179699 
  8020.2633    7800.4567    6360.1894   0.0001247907 
  7700.8303    7584.127     6356.6892   0.0001298563 
  7582.9293    7419.524     6353.2383   0.0001329643 
  7378.3315    7291.893     6349.8361   0.000136127 
  7290.5744    7191.7255    6346.4821   0.0001376737 
  7172.7092    7112.5795    6343.1757   0.0001396799 
  7006.7678    7049.9213    6339.9162   0.0001425379 
  7013.5166    7000.5492    6336.703    0.0001432952 
  7028.4395    6962.2038    6333.5356   0.0001417522 
  6965.9363    6933.3492    6330.4132   0.0001435393 
  6956.294     6912.7955    6327.3354   0.0001436374 
  6963.0706    6899.9416    6324.3013   0.0001440768 
  6960.7268    6894.4923    6321.3103   0.0001444608 
  6954.0103    6896.4907    6318.3618   0.0001439194 
  6946.0722    6906.3268    6315.455    0.0001441679 
  6909.0977    6924.5295    6312.5894   0.0001451063 
  6966.2044    6952.9089    6309.7641   0.0001432317 
  7024.4931    6993.1216    6306.9785   0.0001425169 
  7200.6543    7047.9643    6304.2319   0.000139477 
  7288.7521    7121.524     6301.5235   0.0001369167 
  7356.6539    7219.8581    6298.8525   0.0001362692 
  7600.9722    7352.3688    6296.2183   0.0001312769 
  7741.4359    7536.0323    6293.6202   0.0001292849 
  8209.4926    7809.4871    6291.0572   0.0001218 
  8973.7451    8277.0877    6288.5287   0.0001117212 
  9926.9584    9209.9688    6286.034    0.0001008318 
  11780.925    11181.5574   6283.5721   0.0000844929 
  14922.351    15057.6852   6281.1424   0.0000671656 
  21145.086    21529.21     6278.7441   0.0000476228 
  30516.043    30138.4552   6276.3763   0.0000329464 
  38489.781    38168.2931   6274.0382   0.0000261752 
  40684.269    40639.0841   6271.7291   0.0000246232 
  37517.946    35420.2075   6269.4481   0.0000267249 
  28420.563    26656.497    6267.1944   0.0000351629 
  18961.138    18690.0977   6264.9672   0.0000528879 
  13449.623    13247.2389   6262.7657   0.0000739313 
  10805.235    10208.2101   6260.589    0.0000920349 
  9303.8704    8720.9002    6258.4363   0.0001076215 
  8367.5421    8008.9167    6256.3067   0.0001190409 
  7786.6879    7628.7675    6254.1994   0.0001287116 
  7563.6978    7389.2296    6252.1136   0.0001327577 
  7328.941     7219.9703    6250.0484   0.0001367933 
  7158.0399    7093.5892    6248.0029   0.0001399353 
  7023.5148    6996.8884    6245.9764   0.0001428492 
  6959.5193    6921.9444    6243.9678   0.0001440418 
  6921.1446    6863.516     6241.9765   0.000144955 
  6804.5228    6818.0171    6240.0015   0.0001469197 
  6748.0288    6782.9267    6238.042    0.000148231 
  6786.6953    6756.5106    6236.097    0.0001473058 
  6652.2786    6737.5707    6234.1658   0.0001501593 
  6668.6678    6725.34      6232.2474   0.0001458946 
  6649.5831    6719.4067    6230.341    0.0001473191 
  6637.5891    6719.6499    6228.4458   0.0001466305 
  6659.6856    6726.2649    6226.5608   0.0001485178 
  6669.4868    6739.7528    6224.6853   0.0001476627 
  6771.6916    6761.0019    6222.8182   0.0001460286 
  6720.2899    6791.3887    6220.9588   0.0001463457 
  6762.8345    6832.9224    6219.1062   0.0001458432 
  6866.8861    6888.5597    6217.2595   0.0001439887 
  7027.0695    6962.6084    6215.4179   0.0001400755 
  7140.2535    7061.6499    6213.5805   0.0001379812 
  7298.6042    7196.8236    6211.7465   0.0001335177 
  7547.8715    7391.4344    6209.9149   0.0001331172 
  8114.2335    7706.2148    6208.085    0.0001238811 
  8618.9515    8304.0674    6206.2559   0.0001155084 
  9613.4657    9559.777     6204.4266   0.000104043 
  11927.72     12119.2945   6202.5965   0.0000837733 
  16167.121    16671.1252   6200.7646   0.0000622535 
  22256.988    23276.3902   6198.93     0.0000449211 
  28902.916    30452.7278   6197.092    0.0000345389 
  31967.622    34590.2787   6195.2498   0.0000312394 
  30632.083    32388.5396   6193.4024   0.0000325932 
  24668.794    25727.1366   6191.5491   0.0000403055 
  18008.71     18662.0978   6189.689    0.0000557432 
  12935.375    13373.8167   6187.8213   0.0000771435 
  10125.962    10211.5008   6185.9453   0.0000983345 
  8712.0451    8601.2308    6184.06     0.0001141775 
  7761.9033    7836.3871    6182.1647   0.0001291421 
  7328.7766    7450.0673    6180.2586   0.0001366354 
  7151.6428    7222.0844    6178.3409   0.000139247 
  6935.5816    7067.5288    6176.4108   0.0001437356 
  6792.7323    6954.8937    6174.4676   0.0001473285 
  6641.375     6870.3959    6172.5104   0.0001507483 
  6588.1887    6806.3456    6170.5385   0.000151649 
  6520.643     6757.8592    6168.551    0.0001538453 
  6463.2788    6721.6371    6166.5474   0.0001555134 
  6543.6714    6695.449     6164.5268   0.000152513 
  6458.429     6677.8206    6162.4884   0.0001555027 
  6353.5092    6667.811     6160.4316   0.0001565285 
  6439.8951    6664.9361    6158.3555   0.0001559572 
  6484.5764    6669.0737    6156.2595   0.0001540258 
  6520.0268    6680.4701    6154.1429   0.0001535617 
  6468.0166    6699.7604    6152.005    0.0001541798 
  6486.9489    6728.0074    6149.845    0.0001547186 
  6562.2832    6766.8576    6147.6623   0.0001531307 
  6658.5872    6818.6873    6145.4561   0.0001500447 
  6752.4214    6886.9501    6143.2259   0.0001486246 
  6903.3937    6976.7202    6140.9709   0.000145562 
  7128.9261    7095.3816    6138.6905   0.0001400851 
  7283.5916    7255.2089    6136.384    0.0001372882 
  7765.7219    7480.1699    6134.0507   0.0001286376 
  8304.2244    7830.0024    6131.6902   0.0001209351 
  9095.4505    8466.7631    6129.3017   0.0001094749 
  10295.541    9782.7364    6126.8845   0.0000973204 
  12611.838    12515.7056   6124.4382   0.0000793098 
  17005.843    17588.3046   6121.9622   0.0000588289 
  24998.611    25404.5717   6119.4557   0.0000401512 
  34899.224    34734.8595   6116.9183   0.0000285075 
  40125.067    41706.275    6114.3493   0.0000248409 
  40310.649    41287.3935   6111.7483   0.0000247568 
  33375.845    33837.7555   6109.1147   0.0000301563 
  23476.125    24522.3674   6106.4479   0.0000427747 
  16185.476    16941.349    6103.7474   0.0000621416 
  12252.201    12118.152    6101.0127   0.000082329 
  9898.0494    9552.3098    6098.2432   0.0001006552 
  8562.7429    8317.7563    6095.4386   0.0001168218 
  7774.9673    7710.1259    6092.5982   0.0001287974 
  7363.8052    7365.7566    6089.7217   0.000135534 
  7019.3715    7137.2166    6086.8085   0.0001422871 
  6731.8232    6970.0768    6083.8582   0.0001479055 
  6628.691     6842.0484    6080.8703   0.0001502865 
  6476.1949    6741.1492    6077.8444   0.0001532298 
  6418.3257    6660.6642    6074.7802   0.0001565021 
  6361.7135    6595.3359    6071.6771   0.0001574372 
  6278.9446    6541.6554    6068.5347   0.0001597769 
  6154.9564    6497.1268    6065.3527   0.0001624472 
  6120.9953    6459.9227    6062.1307   0.0001632782 
  6139.3051    6428.705     6058.8684   0.0001627655 
  6113.4062    6402.5038    6055.5653   0.0001637576 
  6024.9189    6380.6096    6052.221    0.0001664583 
  6016.6549    6362.5429    6048.8354   0.000166505 
  5974.1609    6348.0063    6045.408    0.0001676856 
  5982.8698    6336.8801    6041.9385   0.0001669119 
  6001.1518    6329.2392    6038.4267   0.0001653951 
  6004.2543    6325.3734    6034.8722   0.0001635389 
  5995.9933    6325.8825    6031.2747   0.0001629891 
  6031.21      6331.8588    6027.634    0.0001617742 
  6053.7413    6345.49      6023.9498   0.0001620753 
  6118.607     6372.1537    6020.2218   0.0001613698 
  6233.0032    6426.5543    6016.4499   0.0001574501 
  6427.9664    6546.045     6012.6338   0.0001529784 
  6749.5349    6806.5911    6008.7732   0.0001456332 
  7200.5488    7316.602     6004.868    0.0001367065 
  8228.6242    8153.0236    6000.918    0.0001197017 
  9854.914     9238.5385    5996.923    0.0000991936 
  11138.573    10211.1917   5992.8828   0.0000894867 
  11362.065    10454.2862   5988.7973   0.0000875461 
  10694.456    9755.3795    5984.6662   0.0000935714 
  9244.8738    8646.2553    5980.4896   0.0001075503 
  7706.7411    7649.0167    5976.2672   0.0001294063 
  6645.8155    6967.5934    5971.9989   0.000150271 
  6459.6772    6584.2259    5967.6846   0.0001545239 
  6151.182     6394.0998    5963.3243   0.0001617933 
  5959.103     6300.6905    5958.9178   0.0001673091 
  5866.9074    6249.3013    5954.4651   0.0001697714 
  5801.6843    6216.0335    5949.966    0.0001716905 
  5879.4239    6191.9758    5945.4207   0.0001699845 
  5796.2395    6173.7091    5940.8289   0.000171354 
  5801.5064    6159.6178    5936.1907   0.0001709975 
  5805.2912    6148.7768    5931.5061   0.00017139 
  5738.3092    6140.6086    5926.775    0.0001744475 
  5657.0457    6134.7588    5921.9975   0.0001761428 
  5786.0581    6131.0382    5917.1735   0.000172948 
  5741.9473    6129.385     5912.3032   0.0001733951 
  5756.4852    6129.8508    5907.3864   0.0001731121 
  5743.9725    6132.603     5902.4233   0.0001732218 
  5859.0942    6137.9308    5897.414    0.000170855 
  5864.6878    6146.2807    5892.3584   0.0001707032 
  5843.5294    6158.2979    5887.2567   0.0001715978 
  5889.4702    6174.8973    5882.1089   0.0001700364 
  5939.4654    6197.3442    5876.9151   0.0001684099 
  6041.9008    6227.6412    5871.6755   0.0001662529 
  6051.4645    6268.6454    5866.3901   0.0001649217 
  6118.277     6325.3808    5861.0591   0.0001637697 
  6344.2366    6408.7155    5855.6826   0.000157034 
  6472.7264    6547.2588    5850.2607   0.0001546972 
  6891.9121    6816.1477    5844.7936   0.0001448816 
  7546.6011    7381.8253    5839.2815   0.00013257 
  8934.1651    8518.1041    5833.7245   0.000112597 
  10961.389    10496.0041   5828.1229   0.0000910286 
  13532.669    13301.9369   5822.4767   0.0000738223 
  16743.734    16273.1293   5816.7862   0.0000597211 
  18431.547    17900.0352   5811.0516   0.0000541778 
  17015.887    16899.291    5805.2732   0.0000583633 
  14333.375    14100.8625   5799.4511   0.0000695221 
  11591.777    11149.5596   5793.5856   0.00008638 
  9038.541     8930.419     5787.6769   0.0001100643 
  7418.1078    7591.8628    5781.7252   0.0001343052 
  6655.4526    6903.7513    5775.7309   0.0001502735 
  6404.0942    6575.5092    5769.6942   0.0001563535 
  6315.4285    6411.1043    5763.6154   0.0001581557 
  6136.1499    6316.1419    5757.4947   0.0001633562 
  6007.3974    6253.6616    5751.3325   0.0001660179 
  5914.9615    6210.0077    5745.1291   0.0001690805 
  5978.1571    6179.4206    5738.8847   0.0001673711 
  5875.2803    6158.8597    5732.5997   0.0001710346 
  5952.9361    6146.5433    5726.2744   0.0001680004 
  6026.4493    6141.4283    5719.9091   0.0001665852 
  5965.3666    6143.002     5713.5042   0.0001682653 
  5983.6605    6151.1964    5707.06     0.0001675465 
  6015.749     6166.3175    5700.5769   0.0001659752 
  6094.6087    6189.085     5694.0553   0.0001634873 
  6132.9845    6220.675     5687.4954   0.0001624378 
  6207.116     6262.8213    5680.8977   0.0001606854 
  6269.6556    6318.3214    5674.2625   0.0001591973 
  6296.4407    6390.1819    5667.5903   0.0001579611 
  6570.7899    6483.8299    5660.8815   0.0001520808 
  6783.1214    6606.8991    5654.1364   0.0001471779 
  7134.6752    6771.6012    5647.3554   0.000140036 
  7447.2259    7001.6055    5640.539    0.0001342322 
  7947.2519    7354.4892    5633.6876   0.0001259401 
  9039.9939    7985.1608    5626.8016   0.0001109639 
  10805.731    9271.5954    5619.8814   0.0000928727 
  12997.093    11941.5144   5612.9275   0.0000773463 
  16757.889    16962.2371   5605.9404   0.0000596871 
  24033.599    24896.4965   5598.9204   0.0000416672 
  36091.266    34809.394    5591.868    0.0000277676 
  45121.888    43186.7528   5584.7837   0.0000220895 
  44896.483    44603.3493   5577.668    0.0000217059 
  40621.754    37861.8135   5570.5213   0.0000239681 
  30543.554    27897.5748   5563.3441   0.0000318948 
  18939.52     19115.2904   5556.1369   0.000052477 
  12586.611    13168.7015   5548.9002   0.0000780012 
  10320.873    9842.0456    5541.6344   0.0000952068 
  8972.1525    8197.7758    5534.3401   0.0001099927 
  7847.8693    7399.5616    5527.0177   0.0001252393 
  7175.1894    6967.3384    5519.6678   0.0001374646 
  6797.1495    6691.7731    5512.2909   0.0001441444 
  6541.7612    6494.0838    5504.8874   0.0001488471 
  6389.233     6343.5435    5497.458    0.000156444 
  6232.0881    6225.5262    5490.003    0.0001595499 
  6047.0592    6131.0764    5482.5231   0.0001645451 
  5993.0483    6054.4184    5475.0188   0.0001662203 
  5868.6505    5991.5024    5467.4906   0.0001705055 
  5875.3871    5939.4361    5459.939    0.0001698876 
  5814.2774    5896.1758    5452.3646   0.0001716126 
  5730.9409    5860.2601    5444.7679   0.0001748038 
  5750.9824    5830.681     5437.1495   0.0001727989 
  5727.4647    5806.8085    5429.5099   0.0001739552 
  5628.6164    5788.3234    5421.8497   0.0001765453 
  5664.3768    5775.2415    5414.1694   0.0001758879 
  5661.4178    5767.9443    5406.4696   0.0001757131 
  5671.1382    5767.3157    5398.7509   0.0001759689 
  5577.2655    5775.1697    5391.0137   0.0001784543 
  5616.0857    5795.6312    5383.2588   0.0001774503 
  5763.4558    5839.7063    5375.4865   0.0001728903 
  5859.6432    5936.8471    5367.6976   0.0001703689 
  5953.117     6154.5696    5359.8926   0.0001671136 
  6314.0396    6610.9726    5352.0721   0.000158508 
  6991.8251    7439.5712    5344.2366   0.0001429 
  8208.2039    8676.0218    5336.3867   0.000121729 
  9722.146     10097.2334   5328.523    0.000103254 
  10308.974    11093.9158   5320.6461   0.0000976712 
  10133.261    10948.9327   5312.7566   0.0000986345 
  9021.1021    9775.3188    5304.855    0.0001104733 
  7640.5115    8337.3373    5296.942    0.0001308341 
  6604.099     7160.15      5289.0182   0.0001513826 
  6154.9588    6399.3356    5281.084    0.00016246 
  5865.8647    5985.5738    5273.1402   0.0001702611 
  5707.4246    5781.804     5265.1873   0.0001749978 
  5530.4998    5679.9717    5257.2259   0.0001806532 
  5517.502     5622.2631    5249.2566   0.0001809462 
  5495.5531    5584.5168    5241.28     0.0001827198 
  5453.498     5557.7673    5233.2967   0.0001829981 
  5414.8449    5538.1873    5225.3073   0.0001843132 
  5402.4777    5524.8082    5217.3124   0.0001844784 
  5450.9483    5516.4165    5209.3126   0.000182954 
  5478.5125    5512.5836    5201.3085   0.0001818772 
  5445.617     5513.1966    5193.3006   0.0001835794 
  5466.3702    5518.4326    5185.2897   0.0001813853 
  5507.3315    5528.7367    5177.2763   0.0001814708 
  5590.9582    5544.8722    5169.261    0.0001791239 
  5514.5343    5567.9923    5161.2443   0.0001807534 
  5698.1174    5599.7522    5153.227    0.0001757024 
  5827.7795    5642.549     5145.2095   0.000171992 
  5872.2686    5699.8378    5137.1926   0.0001694772 
  6033.1849    5776.8763    5129.1768   0.0001657409 
  6152.9085    5882.6319    5121.1626   0.0001621693 
  6561.6809    6036.0816    5113.1508   0.0001519748 
  7068.9731    6286.2588    5105.1419   0.0001418055 
  7884.2093    6761.5909    5097.1365   0.0001274084 
  8776.8528    7750.4013    5089.1352   0.0001137606 
  10131.033    9746.7069    5081.1386   0.0000980938 
  13956.563    13293.5405   5073.1472   0.0000719235 
  20452.11     18511.6653   5065.1618   0.0000490105 
  26686.047    24444.3525   5057.1829   0.0000372354 
  30118.228    28565.6826   5049.211    0.0000331042 
  29964.58     27958.6199   5041.2469   0.0000331935 
  24856.699    23117.4581   5033.291    0.0000401671 
  16973.593    17170.3047   5025.344    0.0000587351 
  12067.826    12283.1502   5017.4064   0.0000827578 
  9579.487     9110.1708    5009.4789   0.0001046493 
  8122.615     7379.9713    5001.5621   0.0001233457 
  7095.9345    6530.6034    4993.6564   0.0001410753 
  6465.5349    6111.4002    4985.7626   0.0001551826 
  6181.2481    5877.576     4977.8812   0.0001626508 
  6025.155     5725.1248    4970.0127   0.0001657994 
  5810.4671    5614.9492    4962.1578   0.0001726939 
  5701.1562    5531.4935    4954.3171   0.0001757124 
  5561.1628    5467.0587    4946.4911   0.0001792707 
  5493.6486    5417.0631    4938.6804   0.0001820849 
  5535.0042    5378.5202    4930.8856   0.0001748975 
  5488.9128    5349.4772    4923.1072   0.0001793087 
  5421.6191    5328.7366    4915.3458   0.0001816688 
  5408.9683    5315.8559    4907.6021   0.0001803599 
  5417.3564    5310.3567    4899.8765   0.0001824647 
  5466.7198    5312.8191    4892.1696   0.0001807495 
  5493.0571    5324.2076    4884.4821   0.0001813269 
  5530.2632    5346.2429    4876.8144   0.0001798202 
  5591.0141    5380.6909    4869.1671   0.0001765102 
  5689.3982    5434.5353    4861.5408   0.0001745484 
  5855.5097    5516.7951    4853.936    0.0001706911 
  6118.4753    5652.8188    4846.3533   0.0001629287 
  6553.536     5909.9592    4838.7933   0.0001523256 
  7091.0652    6446.6963    4831.2565   0.0001401565 
  7951.3284    7555.1989    4823.7433   0.0001255283 
  9623.6039    9605.3388    4816.2545   0.0001036393 
  12883.411    12789.1558   4808.7905   0.000077835 
  17175.851    16714.1484   4801.3519   0.0000580625 
  20158.262    20020.3344   4793.9392   0.0000496203 
  20723.184    20647.0934   4786.5529   0.0000483141 
  18473.946    18078.7439   4779.1936   0.0000538509 
  14099.155    14143.6356   4771.8618   0.0000708964 
  10139.777    10576.8623   4764.558    0.0000987245 
  7749.7817    8090.1645    4757.2828   0.0001288051 
  6860.11      6655.9631    4750.0366   0.0001452195 
  6288.2674    5928.5279    4742.8201   0.0001575742 
  5835.4517    5571.5358    4735.6337   0.0001715853 
  5557.5754    5379.9013    4728.4779   0.0001802926 
  5381.0105    5258.7306    4721.3532   0.0001848916 
  5245.8463    5171.7358    4714.2602   0.0001902412 
  5198.0556    5104.8424    4707.1994   0.0001916545 
  5066.3425    5051.6429    4700.1712   0.00019689 
  5044.0024    5008.4578    4693.1761   0.0001976627 
  4970.7386    4972.884     4686.2147   0.00020195 
  4947.4334    4943.2802    4679.2875   0.0002035486 
  4916.4953    4918.4959    4672.3949   0.0002032457 
  4901.882     4897.7463    4665.5374   0.0002043188 
  4890.6278    4880.5125    4658.7156   0.0002043139 
  4781.4544    4866.4964    4651.9298   0.0002094401 
  4852.3685    4855.609     4645.1806   0.0002060576 
  4827.2598    4847.9747    4638.4684   0.0002071418 
  4799.6724    4844.0114    4631.7938   0.000208596 
  4838.1776    4844.687     4625.1571   0.0002062936 
  4893.8022    4852.4047    4618.5589   0.0002047829 
  4873.9751    4873.7046    4611.9996   0.0002052844 
  4869.282     4925.4572    4605.4797   0.0002050435 
  5053.4241    5043.9254    4598.9996   0.0001973695 
  5206.2419    5287.652     4592.5598   0.0001924068 
  5557.352     5715.3641    4586.1607   0.0001795208 
  6056.0261    6329.9161    4579.8027   0.0001644466 
  6654.7906    7006.4169    4573.4864   0.000150426 
  7038.9004    7446.0592    4567.2121   0.0001416193 
  6904.406     7334.2908    4560.9803   0.0001443479 
  6472.3825    6754.8836    4554.7914   0.0001538213 
  5753.4499    6061.0685    4548.6459   0.0001737568 
  5256.3476    5491.5446    4542.5441   0.0001907752 
  4911.9636    5118.6647    4536.4865   0.0002035738 
  4872.454     4912.0775    4530.4735   0.0002048882 
  4744.8217    4808.3832    4524.5055   0.0002097781 
  4719.8545    4755.9896    4518.5829   0.0002116221 
  4663.5004    4726.3533    4512.7061   0.000214311 
  4644.797     4707.1686    4506.8756   0.0002155366 
  4624.727     4693.8109    4501.0917   0.0002171348 
  4669.6329    4684.5404    4495.3548   0.000214548 
  4583.2941    4678.6119    4489.6653   0.0002176813 
  4587.1543    4675.7001    4484.0236   0.0002185554 
  4616.2265    4675.7335    4478.43     0.0002162277 
  4597.1315    4678.8389    4472.885    0.0002175183 
  4633.0818    4685.3513    4467.3889   0.0002153037 
  4701.1133    4695.8285    4461.9422   0.0002121202 
  4784.7538    4711.1243    4456.545    0.0002072947 
  4803.0014    4732.4947    4451.1979   0.0002079621 
  4796.3064    4761.781     4445.9012   0.0002073639 
  4903.4541    4801.8643    4440.6552   0.0002046557 
  5049.4423    4858.1854    4435.4602   0.0001985572 
  5254.1251    4941.74      4430.3167   0.0001908191 
  5462.6768    5083.0004    4425.2249   0.0001841135 
  5774.2449    5358.0226    4420.1853   0.0001741066 
  6280.853     5927.8477    4415.198    0.0001594305 
  7339.2513    7048.3818    4410.2635   0.0001367212 
  9514.3688    8973.3198    4405.3821   0.0001050736 
  12543.018    11711.3812   4400.5541   0.0000800889 
  15479.391    14720.4972   4395.7798   0.0000645321 
  17450.802    16712.5706   4391.0595   0.0000571231 
  17037.955    16312.1666   4386.3935   0.0000570227 
  14010.219    13830.9527   4381.7822   0.0000706433 
  10631.337    10794.5349   4377.2258   0.0000928991 
  8335.5453    8268.0036    4372.7246   0.0001187403 
  6782.059     6596.0988    4368.2789   0.0001460519 
  5864.8199    5664.3711    4363.8889   0.0001683485 
  5367.268     5198.9582    4359.5551   0.0001855018 
  5075.2244    4969.0391    4355.2775   0.0001959333 
  4922.8357    4842.9493    4351.0566   0.0002024815 
  4780.7456    4762.4592    4346.8925   0.0002084255 
  4705.3961    4705.1592    4342.7856   0.0002121143 
  4653.4197    4662.1468    4338.736    0.0002143023 
  4599.0088    4629.5291    4334.7441   0.0002169907 
  4514.1591    4604.9127    4330.81     0.0002203322 
  4555.7902    4586.6352    4326.934    0.0002181715 
  4564.9791    4573.8819    4323.1164   0.0002196994 
  4490.3695    4566.1756    4319.3573   0.0002231914 
  4459.0638    4563.4089    4315.657    0.0002244743 
  4514.9626    4565.8335    4312.0158   0.0002218788 
  4542.4043    4574.1209    4308.4337   0.0002196641 
  4472.7037    4589.5276    4304.9112   0.0002228384 
  4541.3708    4614.401     4301.4482   0.0002201059 
  4671.0543    4653.816     4298.0451   0.0002139135 
  4671.6945    4720.7923    4294.702    0.0002123303 
  4901.7212    4849.2595    4291.4191   0.0002040475 
  5252.9374    5116.666     4288.1967   0.000190106 
  5573.2416    5662.0698    4285.0348   0.0001793228 
  6206.8041    6657.4037    4281.9337   0.0001610288 
  7386.3814    8192.3572    4278.8934   0.0001350687 
  9305.2097    10092.7943   4275.9143   0.0001072896 
  10925.804    11753.3616   4272.9964   0.0000913791 
  11291.662    12221.6365   4270.1399   0.0000885136 
  10336.238    11134.7282   4267.3449   0.0000968527 
  8720.0613    9259.0335    4264.6116   0.0001153585 
  6866.626     7456.4247    4261.9401   0.0001466409 
  5661.7065    6136.2524    4259.3305   0.0001764817 
  5145.64      5338.9969    4256.7829   0.0001939467 
  4784.5592    4920.6894    4254.2975   0.0002095127 
  4600.2705    4714.3708    4251.8744   0.0002171757 
  4489.4267    4607.2466    4249.5137   0.0002228219 
  4373.4962    4543.1048    4247.2155   0.0002285672 
  4353.6745    4498.9222    4244.9798   0.0002302224 
  4340.8118    4465.9138    4242.8068   0.0002300634 
  4308.7291    4440.3208    4240.6966   0.0002321762 
  4287.5636    4420.1581    4238.6492   0.0002337592 
  4192.7046    4404.1882    4236.6646   0.0002376616 
  4217.0528    4391.5901    4234.743    0.0002372072 
  4198.155     4381.8326    4232.8845   0.0002385788 
  4194.2453    4374.5855    4231.0889   0.0002376063 
  4150.6799    4369.7005    4229.3565   0.0002411947 
  4168.134     4367.2004    4227.6873   0.0002393817 
  4148.0129    4367.3164    4226.0812   0.000240584 
  4175.7816    4370.6476    4224.5383   0.0002392892 
  4145.0405    4378.0306    4223.0587   0.0002417025 
  4240.013     4394.7954    4221.6423   0.0002361234 
  4198.7112    4430.6701    4220.2891   0.000237928 
  4229.4415    4508.4796    4218.9992   0.0002366887 
  4351.7723    4667.0626    4217.7725   0.0002292895 
  4436.5589    4950.8766    4216.6091   0.0002253165 
  4751.2585    5375.8142    4215.5089   0.0002104517 
  5045.7899    5883.031     4214.4719   0.000198444 
  5277.2356    6298.1845    4213.4981   0.0001902447 
  5298.7751    6373.611     4212.5874   0.000188652 
  5071.8921    6050.0497    4211.7397   0.0001971678 
  4649.7514    5544.8115    4210.9552   0.0002153556 
  4475.6303    5073.5293    4210.2335   0.0002235083 
  4319.4362    4733.3973    4209.5749   0.0002312152 
  4179.8899    4529.5673    4208.979    0.0002387198 
  4133.302     4422.8458    4208.446    0.0002416227 
  4108.8112    4370.0146    4207.9756   0.0002429929 
  4033.8424    4342.4063    4207.5678   0.0002469102 
  4120.0274    4325.8256    4207.2225   0.0002419999 
  3985.4972    4314.4521    4206.9397   0.0002509602 
  4113.4263    4306.0463    4206.7191   0.0002434425 
  4082.4496    4299.6361    4206.5607   0.0002453362 
  4068.3597    4294.6986    4206.4643   0.0002464871 
  4026.178     4290.8991    4206.4299   0.0002489181 
  4063.7696    4288.0061    4206.4573   0.0002467971 
  4038.072     4285.8558    4206.5463   0.0002480445 
  4052.3941    4284.3273    4206.6968   0.0002455378 
  4050.7106    4283.4157    4206.9086   0.0002439897 
  4064.7943    4282.8918    4207.1816   0.0002394899 
  4060.2583    4282.7906    4207.5156   0.0002456904 
  4016.5012    4283.0786    4207.9105   0.0002432787 
  4046.8334    4283.7314    4208.366    0.000243916 
  4047.087     4284.7338    4208.8819   0.0002465041 
  4099.7726    4286.0774    4209.4581   0.0002430013 
  4037.3564    4287.7601    4210.0943   0.0002471627 
  4040.2246    4289.7858    4210.7903   0.0002465099 
  4086.4316    4292.1624    4211.546    0.0002443523 
  4070.2307    4294.9042    4212.361    0.0002454032 
  4110.4751    4298.0311    4213.2352   0.0002432284 
  4099.9323    4301.569     4214.1683   0.0002447844 
  4145.8308    4305.5513    4215.1601   0.0002408585 
  4134.6892    4309.5815    4216.2102   0.0002417879 
  4178.4847    4314.5836    4217.3185   0.0002393604 
  4142.9639    4320.1809    4218.4847   0.0002407005 
  4181.4393    4326.4478    4219.7085   0.0002395497 
  4220.6387    4333.4767    4220.9897   0.0002380033 
  4269.0844    4341.3769    4222.3278   0.0002350956 
  4214.3497    4350.2875    4223.7227   0.0002378106 
  4240.0938    4360.5957    4225.174    0.0002362192 
  4315.9211    4372.085     4226.6815   0.0002321419 
  4314.9999    4385.2433    4228.2447   0.0002314625 
  4306.2057    4400.4115    4229.8634   0.0002313318 
  4406.473     4418.0369    4231.5373   0.0002269035 
  4417.2655    4438.7013    4233.266    0.0002264147 
  4444.3926    4463.1753    4235.0491   0.0002242727 
  4465.2348    4492.5019    4236.8863   0.0002237137 
  4546.7161    4528.0918    4238.7774   0.0002205509 
  4639.8384    4571.9534    4240.7217   0.0002153612 
  4753.5927    4627.076     4242.7192   0.0002097868 
  4870.1033    4698.5476    4244.7692   0.0002052194 
  5105.4709    4797.1238    4246.8715   0.0001959649 
  5286.0482    4949.639     4249.0256   0.0001889646 
  5700.4147    5223.9156    4251.2312   0.0001749962 
  6240.2135    5769.2904    4253.4879   0.0001609833 
  7169.8692    6845.4353    4255.7951   0.000139842 
  8912.1269    8767.7952    4258.1526   0.000112573 
  11535.479    11699.9092   4260.5599   0.0000868249 
  15300.946    15340.7624   4263.0165   0.0000653737 
  19312.912    18637.0544   4265.522    0.0000520067 
  20242.856    19873.6272   4268.076    0.0000492878 
  18063.743    18164.2819   4270.6781   0.000055623 
  14433.575    14702.0674   4273.3276   0.0000695243 
  10758.443    11142.6551   4276.0243   0.0000931684 
  7934.3753    8392.9315    4278.7675   0.0001262091 
  6686.9595    6648.8948    4281.5569   0.0001490634 
  6062.2056    5698.3421    4284.3919   0.0001651291 
  5666.8485    5226.1175    4287.2721   0.0001768208 
  5356.39      4991.3425    4290.1969   0.0001868515 
  5155.967     4862.2501    4293.1659   0.0001935038 
  5014.4041    4780.9675    4296.1785   0.0001992578 
  4928.663     4724.8914    4299.2343   0.0002031738 
  4841.9804    4684.9712    4302.3326   0.0002054286 
  4816.7582    4656.5046    4305.473    0.0002069584 
  4768.7917    4637.7543    4308.6549   0.0002096715 
  4778.7386    4626.8987    4311.8779   0.0002095313 
  4707.3634    4623.1503    4315.1412   0.0002130649 
  4782.0244    4626.3193    4318.4445   0.0002096291 
  4776.2072    4636.8057    4321.7871   0.0002095687 
  4809.9575    4655.8924    4325.1684   0.0002077958 
  4882.5114    4686.7722    4328.5879   0.0002053275 
  4946.3796    4737.7621    4332.0451   0.0002020918 
  5108.6954    4830.7851    4335.5393   0.0001955817 
  5197.5389    5016.4522    4339.07     0.0001936538 
  5610.8687    5391.1008    4342.6365   0.0001782752 
  6179.7348    6089.1417    4346.2382   0.0001622848 
  7020.6484    7217.9366    4349.8747   0.0001421566 
  8601.8229    8735.3449    4353.5451   0.0001165761 
  10204.797    10316.7735   4357.249    0.0000978917 
  11208.712    11297.9445   4360.9857   0.0000890173 
  10800.917    11044.8204   4364.7547   0.0000921885 
  9390.9576    9743.374     4368.5551   0.0001065582 
  7772.3491    8132.7453    4372.3865   0.0001288873 
  6263.7757    6752.5869    4376.2482   0.0001594571 
  5639.5798    5804.1386    4380.1396   0.0001777469 
  5228.2604    5254.8178    4384.0599   0.0001923077 
  5135.0679    4974.8       4388.0086   0.0001951984 
  5023.9553    4840.5083    4391.985    0.0001993081 
  4942.0677    4774.5019    4395.9884   0.0002030333 
  4863.2347    4739.4109    4400.0182   0.0002055462 
  4841.2973    4720.0722    4404.0737   0.0002045426 
  4836.8905    4710.7695    4408.1542   0.0002002191 
  4830.9614    4709.3707    4412.2591   0.0002067655 
  4859.4284    4714.6776    4416.3876   0.0002005398 
  4865.2284    4726.6322    4420.5391   0.0002035361 
  4897.8505    4745.5922    4424.7129   0.0002041621 
  4983.6797    4772.5386    4428.9083   0.0002002795 
  5045.3422    4809.2645    4433.1246   0.0001981145 
  5124.6678    4859.0806    4437.3611   0.0001952818 
  5294.2265    4929.0915    4441.6172   0.0001885008 
  5405.5751    5036.9168    4445.892    0.0001844394 
  5645.3015    5227.3063    4450.1849   0.0001768376 
  5989.7012    5600.6473    4454.4952   0.0001675242 
  6713.3255    6341.6334    4458.8222   0.0001488836 
  7947.2871    7694.5482    4463.1651   0.0001263911 
  9577.4434    9836.2846    4467.5232   0.0001047939 
  12339.607    12652.799    4471.8959   0.0000813535 
  15244.982    15509.5798   4476.2823   0.000065543 
  16876.308    17180.3148   4480.6818   0.000059228 
  15860.518    16584.7402   4485.0936   0.0000633815 
  13461.186    14147.4311   4489.517    0.0000747523 
  10335.464    11199.4048   4493.9512   0.0000968756 
  7993.8061    8686.8741    4498.3956   0.0001257421 
  6697.027     6958.37      4502.8494   0.0001493148 
  6001.0912    5950.4517    4507.3118   0.0001673196 
  5642.9989    5429.0209    4511.7822   0.0001770947 
  5370.1362    5171.4371    4516.2596   0.0001861963 
  5173.152     5037.2854    4520.7436   0.000193271 
  5066.5593    4958.0235    4525.2332   0.0001971103 
  4957.426     4905.3315    4529.7277   0.0002007909 
  4902.7038    4868.126     4534.2265   0.0002044282 
  4874.1669    4841.5687    4538.7286   0.0002055142 
  4841.817     4823.123     4543.2335   0.0002064812 
  4826.8163    4811.283     4547.7403   0.0002069196 
  4833.8383    4805.1648    4552.2483   0.000207197 
  4813.9306    4804.3888    4556.7568   0.0002080197 
  4863.6941    4809.0865    4561.265    0.0002056274 
  4851.5752    4820.2325    4565.7721   0.000206185 
  4869.034     4840.8302    4570.2774   0.0002063945 
  4918.9795    4879.1127    4574.7802   0.0002040905 
  5000.8657    4955.1525    4579.2797   0.0002004585 
  5120.8252    5109.5769    4583.7752   0.0001961791 
  5286.3201    5405.4135    4588.2659   0.0001892993 
  5639.7863    5907.612     4592.751    0.0001781728 
  6181.3065    6630.8796    4597.2299   0.0001622404 
  7031.7408    7474.222     4601.7017   0.000142607 
  7657.4901    8170.9903    4606.1658   0.0001308413 
  7628.3069    8349.2868    4610.6214   0.0001311368 
  7232.015     7887.7627    4615.0677   0.0001387132 
  6491.2266    7083.7213    4619.5041   0.0001540122 
  5695.967     6282.7863    4623.9297   0.0001752194 
  5243.0519    5668.5321    4628.3439   0.0001911624 
  5074.5804    5278.8229    4632.7459   0.0001968157 
  4900.3048    5066.5285    4637.1349   0.0002032208 
  4816.7499    4963.0024    4641.5103   0.0002077393 
  4840.904     4915.1157    4645.8714   0.0002064076 
  4820.8795    4893.0451    4650.2173   0.0002072669 
  4778.7707    4883.3914    4654.5475   0.0002095492 
  4774.1993    4880.9367    4658.861    0.0002094843 
  4857.9041    4883.7871    4663.1574   0.0002068031 
  4799.7257    4891.315     4667.4357   0.00020953 
  4847.8933    4903.4868    4671.6954   0.0002065426 
  4852.1661    4920.6967    4675.9357   0.0002063197 
  4827.433     4943.8431    4680.1559   0.000206263 
  4961.8365    4974.5049    4684.3554   0.0002015174 
  5038.1312    5015.9587    4688.5333   0.0001987861 
  5197.6206    5075.887     4692.6891   0.0001925194 
  5356.8008    5173.7195    4696.822    0.0001872036 
  5499.8655    5355.7133    4700.9314   0.0001813406 
  5852.0767    5714.83      4705.0166   0.0001714618 
  6368.0397    6396.3128    4709.0769   0.0001566441 
  7386.9822    7553.3742    4713.1116   0.0001355432 
  9027.2855    9231.0077    4717.12     0.0001105448 
  11015.576    11217.0769   4721.1016   0.000090626 
  12832.66     12924.1415   4725.0557   0.0000779078 
  13323.333    13490.1199   4728.9815   0.0000751244 
  11933.26     12535.5348   4732.8785   0.0000837559 
  9726.3179    10677.6625   4736.746    0.0001029075 
  8041.6705    8745.0973    4740.5834   0.0001246323 
  6771.9096    7214.2393    4744.39     0.0001481354 
  6070.5313    6211.0647    4748.1653   0.0001659915 
  5614.6621    5645.2615    4751.9086   0.0001781746 
  5387.0815    5357.6242    4755.6193   0.0001858332 
  5334.9       5215.7618    4759.2968   0.0001884553 
  5175.6224    5141.5043    4762.9404   0.0001920454 
  5017.4813    5098.1273    4766.5497   0.0001974049 
  5048.233     5070.686     4770.124    0.0001937657 
  4982.0772    5053.3371    4773.6627   0.0001956888 
  4961.7148    5043.5738    4777.1653   0.0001999671 
  4940.2991    5040.2213    4780.6312   0.0002017237 
  4924.1867    5042.6679    4784.0598   0.0002029433 
  4971.6898    5051.3428    4787.4506   0.0002008033 
  5048.1696    5066.9994    4790.803    0.0001977752 
  5078.3745    5092.1644    4794.1165   0.000196154 
  5192.4441    5133.5687    4797.3906   0.000192407 
  5327.2083    5208.418     4800.6247   0.0001870264 
  5385.9183    5355.5607    4803.8183   0.0001860699 
  5685.2576    5646.5868    4806.9709   0.0001762254 
  6078.6738    6180.8597    4810.0821   0.0001652527 
  6793.1237    7042.0143    4813.1513   0.0001480216 
  8079.2973    8214.3227    4816.178    0.0001235879 
  9504.0404    9491.7012    4819.1618   0.0001057504 
  10675.256    10425.4891   4822.1021   0.0000938234 
  10604.107    10494.7711   4824.9986   0.0000947534 
  9530.2901    9654.7596    4827.8508   0.0001053417 
  7780.7781    8398.7084    4830.6582   0.0001285749 
  6497.2338    7202.5389    4833.4204   0.0001547039 
  5894.5295    6303.4477    4836.1369   0.0001696847 
  5606.9874    5736.9246    4838.8075   0.0001782879 
  5385.4234    5426.9601    4841.4315   0.000186108 
  5187.5486    5272.8179    4844.0087   0.0001928686 
  5180.0308    5198.3405    4846.5387   0.000192354 
  5083.0863    5160.9928    4849.021    0.0001962787 
  5123.7257    5141.4809    4851.4553   0.0001956714 
  5093.8315    5132.2049    4853.8413   0.0001965619 
  5039.4577    5130.3494    4856.1785   0.0001986018 
  5120.5783    5134.9326    4858.4667   0.0001955573 
  5095.1864    5145.8594    4860.7055   0.0001960446 
  5162.2213    5163.6912    4862.8945   0.0001941472 
  5178.8847    5189.8807    4865.0336   0.0001930274 
  5262.5035    5227.7582    4867.1222   0.0001895441 
  5446.7766    5285.5252    4869.1602   0.0001838822 
  5575.87      5384.2052    4871.1473   0.0001804988 
  5793.5247    5571.3968    4873.0832   0.0001731373 
  6179.8202    5940.5574    4874.9676   0.0001621352 
  6695.378     6632.1312    4876.8002   0.0001500753 
  7755.878     7786.8833    4878.5809   0.0001294817 
  9172.5624    9437.6861    4880.3094   0.0001091455 
  11343.652    11372.5514   4881.9854   0.0000885105 
  13280.069    13035.4106   4883.6087   0.0000755374 
  13869.064    13619.1851   4885.1792   0.0000723506 
  12529.044    12747.5084   4886.6967   0.0000797628 
  10524.977    10968.3263   4888.1608   0.0000953554 
  8414.4378    9068.4084    4889.5716   0.0001183334 
  7022.0177    7526.0404    4890.9287   0.0001426034 
  6324.1466    6489.0108    4892.2321   0.0001581625 
  5970.0292    5890.0498    4893.4816   0.0001673167 
  5682.1977    5580.9124    4894.6771   0.0001764517 
  5573.6686    5429.9255    4895.8185   0.0001795436 
  5493.4827    5355.0289    4896.9056   0.0001811625 
  5470.9733    5315.9195    4897.9383   0.0001828978 
  5384.7563    5296.0181    4898.9166   0.000186761 
  5437.2482    5288.8606    4899.8403   0.0001847199 
  5421.1884    5292.4368    4900.7094   0.0001849077 
  5445.4973    5306.4051    4901.5239   0.0001839115 
  5587.5164    5331.6552    4902.2836   0.0001786695 
  5643.4224    5370.6539    4902.9886   0.0001768335 
  5773.1702    5429.2161    4903.6388   0.0001734932 
  5919.4331    5521.9574    4904.2342   0.0001689735 
  6222.9777    5685.3961    4904.7748   0.0001611413 
  6661.5769    6002.1701    4905.2606   0.0001496978 
  7098.1213    6627.9209    4905.6917   0.0001406144 
  8010.6073    7788.7272    4906.0679   0.0001251332 
  9412.9662    9700.3523    4906.3895   0.0001065299 
  12286.874    12390.4389   4906.6563   0.0000814522 
  16213.366    15491.5181   4906.8685   0.0000615374 
  18804.336    18093.4512   4907.0262   0.0000532604 
  19334.471    18929.1331   4907.1294   0.0000516706 
  17114.884    17462.2554   4907.1782   0.0000586565 
  13331.145    14586.5181   4907.1728   0.0000751517 
  10069.597    11532.6343   4907.1131   0.0000997885 
  8291.9253    9047.5289    4906.9994   0.0001204339 
  7144.178     7364.5578    4906.8318   0.0001408076 
  6476.8218    6379.0748    4906.6104   0.0001552003 
  6040.1107    5858.534     4906.3353   0.0001658937 
  5773.6626    5592.7613    4906.0068   0.0001736038 
  5625.4921    5449.1627    4905.6249   0.000178073 
  5407.1895    5361.1689    4905.19     0.000184059 
  5388.3449    5300.2789    4904.7021   0.0001838668 
  5261.3498    5255.0068    4904.1615   0.0001859382 
  5217.2131    5220.3179    4903.5684   0.0001914951 
  5193.9196    5193.6091    4902.923    0.0001873836 
  5235.2423    5173.3481    4902.2256   0.00018885 
  5125.7222    5158.7057    4901.4763   0.000194978 
  5129.8145    5149.6751    4900.6754   0.0001948259 
  5143.4313    5147.731     4899.8233   0.0001945789 
  5083.5227    5157.4647    4898.9201   0.0001958345 
  5180.0715    5189.0444    4897.9662   0.000192221 
  5263.6311    5259.9445    4896.9619   0.0001898653 
  5368.5806    5392.0276    4895.9073   0.000186609 
  5531.9849    5599.8677    4894.803    0.0001811141 
  5899.1097    5872.7377    4893.6491   0.0001702039 
  6228.4402    6156.5238    4892.4459   0.000161155 
  6449.3213    6347.8689    4891.194    0.0001554856 
  6403.2858    6340.3352    4889.8935   0.000155924 
  6094.6277    6138.0522    4888.5448   0.0001652936 
  5727.5273    5850.2236    4887.1484   0.0001751415 
  5457.0299    5577.9627    4885.7045   0.0001834388 
  5253.122     5372.3703    4884.2136   0.0001910722 
  5172.9805    5242.311     4882.6761   0.0001931532 
  5082.0845    5172.2535    4881.0922   0.0001971051 
  5091.4663    5140.4412    4879.4626   0.0001965967 
  5069.6151    5129.8588    4877.7875   0.0001981867 
  5137.1355    5130.7512    4876.0674   0.000194468 
  5113.9528    5138.8391    4874.3027   0.0001962684 
  5190.2978    5152.8462    4872.4939   0.0001926797 
  5175.9911    5172.9649    4870.6414   0.0001930934 
  5253.5991    5200.2553    4868.7456   0.0001908874 
  5305.4276    5236.6476    4866.8071   0.0001890296 
  5394.8138    5285.6958    4864.8263   0.0001851216 
  5532.2492    5355.0948    4862.8037   0.000180995 
  5702.0192    5463.446     4860.7397   0.0001758539 
  5951.0086    5655.1075    4858.6349   0.000168267 
  6297.5162    6025.7224    4856.4897   0.0001588943 
  6875.5968    6742.4054    4854.3047   0.0001452828 
  7684.7089    8028.9466    4852.0804   0.0001304894 
  9095.9692    10069.9412   4849.8173   0.0001107356 
  11495.318    12835.9936   4847.5159   0.0000872654 
  14559.76     15894.249    4845.1767   0.0000690658 
  17153.726    18304.0251   4842.8003   0.0000587431 
  17358.207    18878.2435   4840.3873   0.0000576784 
  15355.647    17258.1624   4837.9381   0.0000655056 
  11824.824    14373.4227   4835.4534   0.0000849708 
  9036.3026    11372.9533   4832.9337   0.0001110463 
  7587.23      8940.4105    4830.3795   0.0001324708 
  6760.0256    7286.7671    4827.7915   0.0001482734 
  6222.3137    6310.4581    4825.1703   0.0001607106 
  5851.0146    5789.4258    4822.5163   0.0001708265 
  5616.2968    5522.1185    4819.8302   0.0001786533 
  5490.3445    5378.5613    4817.1126   0.0001823302 
  5401.3729    5292.367     4814.3641   0.0001848909 
  5318.3178    5234.609     4811.5853   0.0001883948 
  5270.9735    5193.6299    4808.7768   0.0001896544 
  5237.4566    5164.6586    4805.9391   0.0001900083 
  5254.8379    5145.6264    4803.073    0.0001901685 
  5284.2053    5136.0472    4800.1791   0.0001898531 
  5265.0134    5137.4132    4797.2578   0.0001908507 
  5295.6432    5155.3239    4794.31     0.0001902202 
  5412.3074    5204.4115    4791.3362   0.0001857232 
  5412.3165    5315.8865    4788.337    0.0001848498 
  5535.2824    5543.4106    4785.3131   0.0001806673 
  5907.5417    5956.2422    4782.2652   0.0001689975 
  6439.8088    6607.0629    4779.1937   0.0001556789 
  7365.4293    7478.0006    4776.0995   0.0001361063 
  8420.3782    8425.0327    4772.9832   0.000119309 
  9205.6442    9149.7199    4769.8453   0.0001091292 
  9328.3798    9291.6949    4766.6866   0.0001070138 
  8462.0516    8760.1928    4763.5077   0.0001184846 
  7299.9918    7849.2524    4760.3092   0.0001372947 
  6407.11      6908.6714    4757.0919   0.0001561908 
  5911.9328    6145.9395    4753.8563   0.000169287 
  5569.3011    5625.3125    4750.6031   0.0001799676 
  5347.9968    5316.116     4747.3331   0.0001880277 
  5269.6931    5150.2027    4744.0467   0.0001900894 
  5171.9855    5065.1847    4740.7448   0.0001939214 
  5129.1872    5020.5345    4737.428    0.0001958804 
  5131.6523    4995.3667    4734.0968   0.0001954143 
  5116.4444    4980.6369    4730.7521   0.0001962336 
  5139.312     4972.9009    4727.3944   0.0001954416 
  5102.8417    4971.0909    4724.0245   0.0001966763 
  5173.6779    4975.3375    4720.6429   0.0001939887 
  5173.0445    4987.0551    4717.2503   0.0001918 
  5304.3866    5010.3444    4713.8475   0.0001839723 
  5358.5804    5055.7784    4710.435    0.0001872822 
  5408.1306    5147.0852    4707.0136   0.0001801598 
  5583.9093    5330.1547    4703.5838   0.0001786022 
  5887.8066    5675.1468    4700.1463   0.0001694497 
  6404.8063    6258.2564    4696.7019   0.0001558957 
  7070.1679    7115.1008    4693.2511   0.000141175 
  8135.5806    8176.6472    4689.7945   0.0001231106 
  9298.9916    9216.21      4686.333    0.000107472 
  10052.105    9848.096     4682.867    0.0000994855 
  9651.9075    9729.509     4679.3973   0.0001040127 
  8689.2827    8931.7404    4675.9244   0.0001154844 
  7431.6504    7849.9376    4672.4491   0.0001351361 
  6536.0336    6830.8816    4668.9719   0.0001533649 
  6015.0841    6051.3679    4665.4936   0.0001677805 
  5672.9525    5543.8449    4662.0147   0.0001773289 
  5531.651     5254.4713    4658.5358   0.0001807362 
  5438.4165    5105.3819    4655.0576   0.0001851491 
  5345.1383    5033.1781    4651.5808   0.0001877649 
  5304.4902    4999.5242    4648.1058   0.0001883351 
  5337.0828    4985.8156    4644.6334   0.0001884725 
  5360.1694    4984.5652    4641.1642   0.0001870881 
  5409.9278    4993.5169    4637.6987   0.0001851303 
  5469.0877    5013.1272    4634.2376   0.0001839028 
  5571.2689    5046.1021    4630.7814   0.0001800351 
  5681.1411    5099.8939    4627.3308   0.0001763672 
  5856.0048    5193.2324    4623.8863   0.0001711187 
  6026.0685    5369.4604    4620.4486   0.0001654755 
  6419.5334    5715.3713    4617.0181   0.0001560916 
  7040.4842    6372.2124    4613.5956   0.0001424376 
  7854.0353    7512.3657    4610.1815   0.0001276447 
  9255.1672    9254.8676    4606.7764   0.0001084411 
  11347.295    11532.125    4603.3809   0.0000883242 
  14566.894    13962.7565   4599.9955   0.0000689482 
  16665.998    15793.5726   4596.6207   0.0000600844 
  16431.638    16146.5941   4593.2572   0.0000610659 
  14552.296    14811.0797   4589.9054   0.0000690355 
  11689.02     12504.7546   4586.5659   0.0000856973 
  8996.8278    10092.1123   4583.2391   0.0001120283 
  7356.6479    8105.2185    4579.9257   0.0001365903 
  6612.6208    6723.9538    4576.6261   0.000151854 
  6172.9428    5886.8216    4573.3408   0.0001625042 
  5923.8184    5429.1005    4570.0703   0.0001694485 
  5665.2075    5191.0804    4566.8151   0.0001770351 
  5512.244     5064.3711    4563.5756   0.00018269 
  5386.4888    4990.478     4560.3525   0.0001862255 
  5363.3052    4942.7981    4557.146    0.0001876823 
  5342.5061    4910.455     4553.9568   0.000188224 
  5263.2178    4889.244     4550.7851   0.0001897196 
  5260.8582    4878.0122    4547.6316   0.0001910008 
  5207.3787    4878.1077    4544.4965   0.0001923478 
  5311.1013    4895.2493    4541.3804   0.0001879715 
  5329.0243    4943.9158    4538.2836   0.0001887762 
  5401.5361    5053.4933    4535.2067   0.0001848439 
  5555.6962    5271.9952    4532.1499   0.0001794655 
  5707.4328    5657.7019    4529.1136   0.0001752882 
  6084.7367    6251.1336    4526.0984   0.0001647551 
  6849.0575    7030.5471    4523.1044   0.0001470738 
  7663.049     7868.5206    4520.1322   0.000131419 
  8232.2789    8514.2758    4517.1821   0.0001226632 
  8187.0957    8666.9949    4514.2544   0.0001225698 
  7748.0215    8236.3666    4511.3495   0.0001287633 
  6850.2982    7451.9032    4508.4677   0.0001461296 
  6117.4839    6612.032     4505.6094   0.00016378 
  5627.0811    5907.8907    4502.7748   0.000178874 
  5433.7468    5410.9659    4499.9643   0.0001842903 
  5308.0931    5106.9089    4497.1782   0.0001880932 
  5202.2366    4941.6691    4494.4167   0.0001930801 
  5147.8125    4859.8228    4491.6802   0.0001947013 
  5167.9039    4822.3453    4488.969    0.0001942948 
  5180.6087    4807.8668    4486.2832   0.0001932535 
  5173.3967    4806.9258    4483.6232   0.0001930615 
  5254.9697    4816.3362    4480.9892   0.0001914058 
  5323.7897    4836.3403    4478.3814   0.0001892191 
  5303.8082    4870.2093    4475.8001   0.0001894235 
  5490.3834    4926.9816    4473.2455   0.0001826671 
  5660.4317    5028.887     4470.7178   0.0001765772 
  5827.2808    5224.6351    4468.2172   0.0001725234 
  6211.5625    5605.0732    4465.7439   0.0001612835 
  6717.3277    6306.5541    4463.298    0.000149273 
  7445.0621    7476.4279    4460.8798   0.0001348608 
  8684.0233    9187.9689    4458.4894   0.0001156959 
  11071.834    11323.4313   4456.127    0.0000905638 
  13700.434    13476.795    4453.7926   0.0000725366 
  14866.925    14937.9977   4451.4865   0.0000654203 
  14564.685    14990.1199   4449.2088   0.0000669549 
  12605.119    13601.2802   4446.9596   0.0000790793 
  9863.5709    11462.2351   4444.7389   0.0001015285 
  7812.723     9299.6193    4442.5469   0.0001281034 
  6816.1992    7541.8933    4440.3837   0.0001461246 
  6171.2513    6325.1961    4438.2493   0.0001617545 
  5686.0327    5585.5198    4436.1439   0.0001760286 
  5426.552     5176.9907    4434.0674   0.0001847363 
  5264.2929    4960.663     4432.0199   0.0001901933 
  5119.2047    4842.2505    4430.0015   0.0001962601 
  5021.1408    4770.205     4428.0122   0.0001994335 
  4963.1241    4720.5343    4426.0519   0.0002025029 
  4917.8993    4683.0233    4424.1208   0.0002044097 
  4870.5666    4653.2412    4422.2189   0.0002065923 
  4832.3928    4628.9781    4420.346    0.000207407 
  4782.4517    4608.9235    4418.5022   0.0002101999 
  4745.924     4592.175     4416.6875   0.0002117763 
  4678.5461    4578.0819    4414.9018   0.0002144391 
  4700.6656    4566.1604    4413.1452   0.0002132535 
  4662.4824    4556.0443    4411.4174   0.0002144851 
  4678.4197    4547.4602    4409.7185   0.0002140715 
  4672.6357    4540.2632    4408.0485   0.0002148055 
  4640.3161    4534.1627    4406.4071   0.0002165124 
  4663.026     4529.1086    4404.7944   0.0002147758 
  4621.339     4525.0181    4403.2102   0.0002166441 
  4623.3252    4521.8393    4401.6544   0.000216201 
  4597.8926    4519.5457    4400.127    0.0002180024 
  4605.2179    4518.1368    4398.6277   0.0002180027 
  4619.2538    4517.639     4397.1565   0.0002174913 
  4628.0191    4518.1075    4395.7132   0.0002165976 
  4634.5328    4519.6301    4394.2976   0.0002161783 
  4613.6525    4522.3363    4392.9096   0.0002173456 
  4623.9376    4526.4074    4391.5491   0.000216568 
  4642.2663    4532.0932    4390.2159   0.0002150697 
  4704.3443    4539.7409    4388.9097   0.0002127056 
  4666.4361    4549.8395    4387.6304   0.0002148623 
  4719.0063    4563.1523    4386.3778   0.0002130545 
  4809.4208    4581.0522    4385.1517   0.0002082723 
  4824.172     4606.49      4383.9519   0.0002083404 
  4891.316     4646.2873    4382.7781   0.0002055905 
  4957.2456    4715.9554    4381.6301   0.0002023355 
  5140.7635    4846.8848    4380.5077   0.0001957075 
  5322.0431    5092.473     4379.4107   0.0001881385 
  5530.8533    5524.3539    4378.3387   0.0001814661 
  5972.6548    6207.4751    4377.2916   0.0001677428 
  6825.1918    7151.9297    4376.2691   0.0001476889 
  8022.2048    8259.714     4375.2708   0.0001248214 
  9053.2375    9287.2836    4374.2966   0.0001105312 
  9590.3661    9865.2694    4373.3461   0.0001045908 
  9195.4666    9703.1745    4372.419    0.0001088428 
  7866.5699    8891.0221    4371.5151   0.000127398 
  6688.2444    7794.017     4370.6341   0.0001491633 
  6003.927     6738.8815    4369.7755   0.0001659329 
  5582.7814    5905.3038    4368.9392   0.0001786176 
  5307.247     5339.6587    4368.1248   0.0001880199 
  5098.4671    5002.2552    4367.332    0.000196975 
  5063.6755    4820.8417    4366.5604   0.0001998907 
  5026.1017    4730.2856    4365.8097   0.0002001886 
  4950.8771    4687.3386    4365.0796   0.0002034191 
  4949.3784    4668.9405    4364.3697   0.0002024915 
  4962.3646    4665.0534    4363.6796   0.0002020602 
  5027.8106    4672.7744    4363.0091   0.0001995018 
  5085.1524    4694.0555    4362.3577   0.0001970482 
  5150.5014    4737.253     4361.725    0.0001941909 
  5280.3552    4822.6965    4361.1108   0.000189575 
  5508.1365    4991.6159    4360.5146   0.0001821818 
  5807.4039    5313.1033    4359.936    0.0001725273 
  6145.7893    5877.7301    4359.3747   0.0001635227 
  6882.1275    6764.7988    4358.8303   0.0001448658 
  8044.5242    7981.3389    4358.3023   0.0001253869 
  9815.2676    9396.9356    4357.7905   0.0001021609 
  11585.776    10699.5051   4357.2943   0.0000870375 
  12172.81     11424.1729   4356.8135   0.0000826664 
  11697.063    11210.5584   4356.3475   0.0000861882 
  9870.2064    10173.1165   4355.896    0.0001012073 
  7977.9924    8768.686     4355.4586   0.0001260502 
  6731.0806    7409.6075    4355.0349   0.0001490466 
  6111.0441    6326.5234    4354.6244   0.0001643301 
  5597.7343    5582.854     4354.2268   0.000179527 
  5312.3025    5131.9316    4353.8415   0.0001890973 
  5099.7634    4883.4056    4353.4683   0.0001969535 
  5018.5463    4753.6684    4353.1066   0.0002004715 
  4972.3921    4685.922     4352.7561   0.0002018205 
  4884.2185    4649.0016    4352.4163   0.0002049366 
  4844.9611    4628.5538    4352.0868   0.0002072503 
  4878.7404    4619.2271    4351.7672   0.0002057277 
  4772.7406    4620.8074    4351.4571   0.0002098623 
  4913.1841    4637.9583    4351.1559   0.0002037319 
  4909.5906    4682.8961    4350.8634   0.0002036999 
  4993.3145    4779.5121    4350.579    0.000200783 
  5178.2838    4965.1952    4350.3024   0.0001938188 
  5367.6606    5284.33      4350.033    0.0001867807 
  5624.2749    5767.984     4349.7706   0.000178219 
  6249.8042    6402.8871    4349.5146   0.0001601713 
  7138.1411    7102.0216    4349.2646   0.0001407167 
  7902.7393    7689.3732    4349.0202   0.0001277294 
  7988.1226    7935.4888    4348.781    0.0001254921 
  7565.456     7713.666     4348.5465   0.0001323883 
  6711.3087    7137.4023    4348.3163   0.0001501726 
  5792.9617    6435.6419    4348.0901   0.0001731582 
  5281.2273    5789.6216    4347.8673   0.0001895925 
  5058.1059    5291.6122    4347.6475   0.0001981382 
  4860.5915    4958.6353    4347.4304   0.0002055129 
  4762.8883    4761.3274    4347.2155   0.0002105081 
  4662.2537    4655.2783    4347.0024   0.0002146813 
  4614.0677    4602.2892    4346.7908   0.0002174272 
  4583.4587    4577.2816    4346.5801   0.0002182035 
  4607.8365    4567.2801    4346.37     0.0002180207 
  4640.7779    4566.9538    4346.16     0.0002157118 
  4674.679     4575.7884    4345.9499   0.0002142834 
  4669.7617    4597.5829    4345.7391   0.0002148023 
  4720.7088    4643.6693    4345.5273   0.0002130543 
  4807.9803    4736.478     4345.3141   0.0002085199 
  4993.0575    4914.5447    4345.0991   0.0002007581 
  5218.7867    5229.8932    4344.8819   0.0001922848 
  5505.622     5731.5664    4344.6622   0.0001817273 
  5986.7395    6433.4829    4344.4395   0.0001669619 
  7016.8349    7275.8592    4344.2136   0.0001425858 
  8123.7764    8098.6131    4343.9839   0.0001230743 
  8671.3244    8644.3022    4343.7503   0.0001156834 
  8537.8144    8666.5856    4343.5122   0.0001169591 
  7753.1859    8152.7997    4343.2695   0.0001290685 
  6542.7993    7338.4932    4343.0216   0.0001526894 
  5581.1006    6486.4695    4342.7683   0.000178648 
  5133.742     5765.7014    4342.5092   0.000193677 
  4913.6756    5243.0952    4342.244    0.0002022078 
  4795.0062    4909.3935    4341.9724   0.0002066031 
  4603.44      4717.0816    4341.6941   0.0002126097 
  4560.1893    4613.3028    4341.4086   0.0002215655 
  4560.7866    4558.0027    4341.1159   0.0002197555 
  4432.8041    4527.1108    4340.8154   0.0002259901 
  4383.466     4508.5237    4340.5069   0.0002287357 
  4403.1408    4497.1291    4340.1902   0.0002271202 
  4437.6761    4491.5631    4339.865    0.0002254333 
  4455.743     4493.1034    4339.5309   0.000225291 
  4405.0927    4506.0232    4339.1877   0.0002268291 
  4447.1731    4538.4199    4338.8351   0.0002240056 
  4514.3561    4602.0654    4338.4729   0.0002220573 
  4598.895     4709.2455    4338.1009   0.0002187343 
  4727.8334    4865.9046    4337.7187   0.0002124876 
  4886.4781    5062.6623    4337.3262   0.0002068886 
  5173.4728    5267.3054    4336.923    0.0001951065 
  5433.4744    5423.2339    4336.5091   0.0001845869 
  5423.8167    5465.9147    4336.0842   0.0001844962 
  5238.7741    5372.5943    4335.648    0.0001912779 
  4986.3583    5187.3091    4335.2004   0.000200657 
  4724.9102    4975.8538    4334.7411   0.000211902 
  4536.2606    4786.4475    4334.2701   0.0002207657 
  4443.1969    4642.4165    4333.7871   0.0002255121 
  4434.6184    4546.5778    4333.2919   0.0002252979 
  4404.2713    4489.5733    4332.7844   0.0002276638 
  4385.504     4458.5271    4332.2645   0.0002286758 
  4365.5943    4442.5583    4331.7319   0.0002301451 
  4338.9429    4434.6803    4331.1866   0.0002312996 
  4379.2242    4431.1939    4330.6285   0.0002310703 
  4301.2991    4430.7238    4330.0573   0.0002346758 
  4377.788     4433.4346    4329.4731   0.0002294084 
  4377.1365    4441.1087    4328.8757   0.0002290393 
  4390.2677    4457.8538    4328.2649   0.0002279636 
  4443.8307    4490.9697    4327.6408   0.000225286 
  4501.6482    4550.8001    4327.0033   0.0002231788 
  4595.8247    4648.088     4326.3522   0.0002184765 
  4685.8744    4788.1411    4325.6876   0.0002144863 
  4911.1579    4963.0908    4325.0093   0.0002047805 
  5160.5406    5145.8448    4324.3174   0.0001947979 
  5324.5263    5288.3347    4323.6118   0.0001889605 
  5374.9164    5334.6907    4322.8925   0.0001864923 
  5265.6361    5262.4638    4322.1594   0.0001905386 
  4965.806     5106.7214    4321.4126   0.000202094 
  4832.9608    4924.3025    4320.6521   0.0002078226 
  4653.7908    4758.5054    4319.8779   0.0002154523 
  4555.1976    4631.4035    4319.09     0.0002186549 
  4473.0237    4546.993     4318.2884   0.0002237203 
  4539.2941    4498.1172    4317.4732   0.0002206867 
  4563.2024    4473.826     4316.6445   0.000219788 
  4571.3691    4464.5936    4315.8022   0.0002192607 
  4539.204     4464.2568    4314.9465   0.0002205566 
  4591.2936    4469.7878    4314.0775   0.0002192427 
  4613.8734    4481.3761    4313.1951   0.0002169611 
  4672.3992    4501.8285    4312.2996   0.000214726 
  4732.0275    4538.8719    4311.3911   0.0002124948 
  4842.1795    4607.884     4310.4695   0.0002069827 
  4991.2176    4734.3638    4309.5352   0.000200944 
  5158.5847    4952.1326    4308.5882   0.0001950731 
  5338.8445    5293.0056    4307.6285   0.0001874346 
  5818.285     5767.098     4306.6565   0.0001717396 
  6537.1186    6339.0372    4305.6723   0.0001536911 
  7308.3838    6911.6742    4304.6759   0.0001368563 
  7788.4938    7325.5805    4303.6677   0.0001286248 
  7882.6389    7413.9197    4302.6478   0.0001275509 
  7291.5411    7136.0636    4301.6163   0.0001374814 
  6285.9298    6621.6228    4300.5735   0.0001595371 
  5789.4175    6045.8432    4299.5196   0.0001736938 
  5500.7021    5535.06      4298.4549   0.0001825415 
  5314.6121    5150.3394    4297.3795   0.0001882818 
  5192.5899    4899.0229    4296.2936   0.0001933286 
  5179.8079    4756.6397    4295.1977   0.0001934677 
  5132.0173    4689.1289    4294.0918   0.0001954028 
  5098.866     4667.9443    4292.9762   0.0001959947 
  5212.5115    4675.5012    4291.8513   0.0001920918 
  5357.4047    4705.1847    4290.7173   0.000186626 
  5426.7854    4761.2285    4289.5745   0.0001837894 
  5589.335     4862.3776    4288.4231   0.0001787201 
  5711.4292    5050.7797    4287.2636   0.0001746478 
  6153.4176    5403.6188    4286.0962   0.0001617079 
  6534.8955    6037.2095    4284.9212   0.0001525221 
  7193.5149    7087.3725    4283.739    0.0001376036 
  8356.0497    8653.2572    4282.5498   0.0001192605 
  10300.491    10709.8451   4281.3541   0.000094671 
  12550.314    13026.4862   4280.1522   0.0000785083 
  14899.834    15120.6233   4278.9444   0.0000670513 
  16041.227    16314.6315   4277.7311   0.0000628382 
  15256.425    16080.889    4276.5127   0.0000663988 
  13270.635    14532.6411   4275.2896   0.0000754036 
  10125.723    12303.2874   4274.0621   0.0000992644 
  7927.6839    10028.9344   4272.8306   0.0001270374 
  6905.8517    8112.7459    4271.5956   0.000144658 
  6349.3466    6714.0244    4270.3574   0.0001580306 
  6021.4257    5809.6246    4269.1165   0.00016652 
  5706.3799    5280.7997    4267.8732   0.0001750611 
  5448.3668    4993.8434    4266.6281   0.0001834557 
  5362.4523    4844.44      4265.3814   0.000186049 
  5322.7516    4768.2496    4264.1337   0.0001892688 
  5351.8647    4733.6194    4262.8854   0.0001887053 
  5301.0706    4731.3684    4261.637    0.0001902977 
  5373.6261    4769.6634    4260.3889   0.0001879674 
  5484.2171    4874.3339    4259.1415   0.0001835871 
  5580.1235    5090.2646    4257.8953   0.00017989 
  5801.8655    5476.5722    4256.6509   0.0001728595 
  6223.6231    6087.2093    4255.4086   0.0001608122 
  6965.9775    6936.3128    4254.1689   0.0001441143 
  7978.9705    7958.9436    4252.9324   0.0001258212 
  9168.4479    8982.2587    4251.6994   0.0001094018 
  10047.293    9727.6442    4250.4706   0.0000997672 
  9925.9979    9900.6495    4249.2464   0.0001011356 
  8940.6243    9415.475     4248.0272   0.0001123844 
  7585.4664    8483.8189    4246.8136   0.0001319936 
  6652.6485    7414.2321    4245.6062   0.0001512853 
  5833.8954    6438.8948    4244.4053   0.0001739003 
  5371.9776    5677.6779    4243.2116   0.000188063 
  5142.8939    5153.7842    4242.0255   0.0001955887 
  4955.1721    4828.8128    4240.8476   0.0002026119 
  4814.2165    4642.0202    4239.6783   0.0002085736 
  4740.8576    4538.2536    4238.5183   0.0002112326 
  4651.0346    4478.9876    4237.3679   0.0002164152 
  4534.847     4442.0606    4236.2278   0.0002221688 
  4621.3053    4416.353     4235.0985   0.0002177461 
  4539.482     4396.7808    4233.9805   0.0002210751 
  4471.5268    4381.0705    4232.8743   0.0002250744 
  4425.7669    4368.0724    4231.7806   0.0002275134 
  4382.5327    4357.1774    4230.6997   0.0002292217 
  4363.3414    4347.9736    4229.6323   0.0002295943 
  4371.4138    4340.1711    4228.5788   0.0002294887 
  4366.4314    4333.5531    4227.5399   0.0002296993 
  4394.768     4327.9592    4226.5161   0.000226992 
  4359.5514    4323.2717    4225.5078   0.0002301587 
  4380.6303    4319.4072    4224.5157   0.0002278524 
  4320.497     4316.3123    4223.5403   0.0002331716 
  4343.6564    4313.9588    4222.5821   0.0002310913 
  4308.5415    4312.3435    4221.6417   0.0002329683 
  4364.5696    4311.4891    4220.7195   0.0002301593 
  4351.9057    4311.4474    4219.8162   0.0002300126 
  4304.3237    4312.3039    4218.9323   0.0002332887 
  4349.982     4314.2091    4218.0682   0.000230835 
  4326.9216    4317.3365    4217.2246   0.0002324561 
  4339.5357    4322.0568    4216.4019   0.0002317971 
  4417.9293    4329.0629    4215.6008   0.0002263779 
  4376.2882    4339.8542    4214.8216   0.0002296947 
  4438.1469    4357.7735    4214.0651   0.0002250901 
  4459.3037    4389.8447    4213.3315   0.0002257786 
  4498.9949    4449.2862    4212.6216   0.0002231159 
  4661.1523    4557.4905    4211.9358   0.0002147099 
  4766.3203    4742.6081    4211.2745   0.0002099633 
  5055.9484    5031.8775    4210.6385   0.0001992268 
  5344.5634    5436.3653    4210.028    0.0001879755 
  5873.712     5932.9495    4209.4437   0.0001710802 
  6575.8379    6449.9844    4208.8861   0.0001529201 
  7222.759     6864.2561    4208.3555   0.0001390566 
  7356.8044    7030.6912    4207.8527   0.0001368105 
  6876.5981    6875.1321    4207.3779   0.0001458285 
  6277.7616    6466.775     4206.9317   0.0001600803 
  5561.8744    5950.1026    4206.5146   0.0001806907 
  5115.9252    5450.0898    4206.1271   0.0001921964 
  4813.9666    5040.3695    4205.7696   0.0002044727 
  4664.2641    4745.8801    4205.4426   0.0002092925 
  4569.2413    4556.5172    4205.1465   0.000215701 
  4447.0521    4445.3919    4204.8818   0.0002227853 
  4437.4398    4384.2817    4204.649    0.0002237668 
  4380.6993    4351.638     4204.4485   0.0002273458 
  4400.2682    4334.3145    4204.2806   0.0002242203 
  4376.2717    4325.887     4204.146    0.000225933 
  4357.9397    4324.5262    4204.0449   0.0002260096 
  4383.5097    4331.6136    4203.9777   0.00022541 
  4360.3578    4350.9549    4203.945    0.0002254444 
  4406.4269    4387.8298    4203.9471   0.0002214601 
  4419.8549    4446.8832    4203.9843   0.0002270743 
  4507.6995    4529.0425    4204.0572   0.0002229799 
  4638.2526    4627.9692    4204.1659   0.0002157866 
  4785.3603    4727.7067    4204.3111   0.0002093041 
  4933.0107    4802.8417    4204.4929   0.0002036267 
  4969.8659    4825.9455    4204.7117   0.0002011155 
  4791.6197    4786.898     4204.9679   0.0002089611 
  4665.0898    4702.8236    4205.2619   0.0002143935 
  4474.3937    4602.1032    4205.5939   0.0002224659 
  4436.145     4507.7671    4205.9643   0.0002250726 
  4401.0445    4432.983     4206.3734   0.0002271325 
  4380.307     4381.6349    4206.8215   0.000230321 
  4429.188     4351.6119    4207.3089   0.0002273563 
  4409.7669    4337.7571    4207.8359   0.0002270404 
  4447.548     4335.2457    4208.4028   0.0002258691 
  4428.5872    4341.1983    4209.0098   0.0002264999 
  4439.7644    4355.8267    4209.6571   0.0002258007 
  4533.5605    4383.5623    4210.3451   0.0002209148 
  4525.4783    4434.9342    4211.074    0.0002203224 
  4615.2793    4528.5623    4211.8439   0.0002179217 
  4841.4174    4691.1841    4212.6552   0.0002075206 
  4935.9015    4952.2932    4213.508    0.0002024195 
  5319.0708    5331.8441    4214.4025   0.0001890728 
  5820.1658    5822.4426    4215.339    0.0001719779 
  6439.6586    6372.9963    4216.3175   0.0001553293 
  7137.1854    6880.5268    4217.3383   0.0001406511 
  7628.2835    7200.053     4218.4014   0.0001324563 
  7402.6684    7207.2005    4219.5072   0.0001360697 
  6733.5613    6899.8015    4220.6556   0.000149445 
  6035.5868    6400.2093    4221.8468   0.0001658539 
  5361.4705    5853.7425    4223.081    0.0001871862 
  5003.442     5365.2972    4224.3581   0.0001998649 
  4809.5146    4987.3836    4225.6784   0.0002076127 
  4723.5702    4728.5668    4227.0419   0.0002130249 
  4613.4116    4569.6038    4228.4486   0.0002171017 
  4563.9229    4481.2483    4229.8986   0.0002204707 
  4544.747     4437.1566    4231.3919   0.0002206107 
  4521.8169    4419.521     4232.9287   0.0002220734 
  4566.7663    4419.9282    4234.5088   0.000219462 
  4595.479     4438.4151    4236.1323   0.0002181145 
  4625.4096    4482.748     4237.7993   0.0002170167 
  4713.5104    4567.7792    4239.5096   0.0002124644 
  4785.9573    4712.8353    4241.2632   0.0002080049 
  4991.919     4934.9681    4243.0602   0.0001995683 
  5189.8773    5238.7553    4244.9005   0.000193292 
  5605.7654    5603.283     4246.7839   0.0001796438 
  6221.9418    5974.8218    4248.7105   0.0001612373 
  6630.4876    6266.2601    4250.68     0.0001503173 
  6761.2477    6379.2921    4252.6926   0.0001483435 
  6382.2303    6266.9784    4254.7479   0.0001571559 
  5854.5689    5978.0189    4256.8459   0.0001709213 
  5362.0808    5611.0205    4258.9865   0.0001875374 
  4995.7155    5252.5563    4261.1695   0.0002004676 
  4878.9307    4955.7423    4263.3947   0.0002051987 
  4750.2068    4740.6424    4265.6619   0.0002098324 
  4709.3737    4602.8212    4267.9711   0.0002135244 
  4712.7953    4525.0496    4270.3219   0.0002126474 
  4662.8874    4488.3744    4272.7142   0.0002146878 
  4698.5785    4478.8338    4275.1478   0.0002133756 
  4663.0475    4490.2867    4277.6223   0.0002145832 
  4808.5423    4525.7989    4280.1376   0.0002074731 
  4849.4439    4598.6769    4282.6934   0.0002052141 
  4969.3368    4733.2436    4285.2894   0.0002017057 
  5155.7642    4962.2857    4287.9254   0.0001950157 
  5379.9356    5318.175     4290.601    0.0001862536 
  5822.7872    5815.9957    4293.3159   0.0001719341 
  6626.9232    6433.1114    4296.0698   0.0001512157 
  7519.0672    7093.0758    4298.8625   0.0001331215 
  8413.5137    7660.1375    4301.6934   0.0001188189 
  8643.0854    7962.7605    4304.5623   0.0001139647 
  8405.7052    7881.0399    4307.4689   0.0001161055 
  7426.1066    7450.4017    4310.4126   0.0001326933 
  6556.3993    6827.3466    4313.3932   0.0001508066 
  5808.8551    6174.785     4316.4102   0.0001696494 
  5387.2334    5603.8122    4319.4633   0.0001840813 
  5055.1067    5166.9989    4322.5519   0.0001961621 
  4834.9968    4868.6519    4325.6756   0.0002045832 
  4741.2673    4683.7738    4328.8341   0.000207138 
  4706.7431    4577.8368    4332.0268   0.0002093905 
  4668.9898    4520.0156    4335.2532   0.0002116626 
  4609.556     4488.7061    4338.513    0.0002150296 
  4550.5476    4471.1054    4341.8055   0.0002159591 
  4508.6761    4460.5475    4345.1303   0.0002126662 
  4529.5799    4453.8706    4348.4868   0.0002199904 
  4487.2105    4449.6176    4351.8746   0.0002237837 
  4523.6902    4447.0931    4355.2931   0.0002205237 
  4471.9088    4445.9228    4358.7417   0.0002237474 
  4457.554     4445.8764    4362.22     0.0002238156 
  4455.2315    4446.8068    4365.7272   0.0002242445 
  4451.5716    4448.603     4369.263    0.0002233762 
  4476.4336    4451.2036    4372.8265   0.0002232739 
  4518.1693    4454.5755    4376.4173   0.000220228 
  4469.2297    4458.7142    4380.0348   0.0002224405 
  4500.9763    4463.6466    4383.6783   0.0002219515 
  4499.4038    4469.4275    4387.3473   0.000223511 
  4574.2556    4476.1529    4391.041    0.0002183825 
  4561.9755    4483.9711    4394.7588   0.0002196973 
  4556.4979    4493.1199    4398.5001   0.0002193058 
  4581.2021    4504.0248    4402.2642   0.0002183658 
  4659.0874    4517.5302    4406.0504   0.000213466 
  4731.1029    4535.4602    4409.8581   0.0002105292 
  4712.1583    4561.7134    4413.6866   0.0002121755 
  4805.2166    4604.1028    4417.5352   0.0002083703 
  4841.8516    4676.6157    4421.4031   0.0002057824 
  5023.4265    4800.999     4425.2897   0.0001981783 
  5176.1368    5005.113     4429.1943   0.0001933254 
  5347.841     5316.3177    4433.116    0.0001873827 
  5631.6967    5747.0325    4437.0542   0.000177138 
  6284.7485    6279.0343    4441.0082   0.0001593993 
  7213.3137    6849.8155    4444.9772   0.0001387523 
  7982.2644    7349.1934    4448.9604   0.0001258681 
  8269.0668    7635.5133    4452.9571   0.0001210918 
  8028.8351    7602.3953    4456.9665   0.0001245611 
  7250.0133    7265.6903    4460.9878   0.0001377608 
  6226.6177    6748.8552    4465.0203   0.0001600837 
  5708.1417    6190.0232    4469.0632   0.0001745187 
  5394.8019    5688.9397    4473.1156   0.0001850835 
  5227.6935    5297.1773    4477.1768   0.000191774 
  5070.7317    5024.7783    4481.2461   0.0001964352 
  4976.8058    4854.8586    4485.3225   0.0001995776 
  4921.6544    4759.7553    4489.4052   0.0002026279 
  4956.9815    4713.9098    4493.4936   0.0002018617 
  4970.4258    4700.3046    4497.5866   0.0002008311 
  5013.746     4712.248     4501.6836   0.0001984983 
  5014.7009    4752.8383    4505.7837   0.0001990785 
  5161.6799    4833.2839    4509.886    0.0001925607 
  5208.5473    4969.6013    4513.9898   0.0001918464 
  5446.4677    5176.1646    4518.0941   0.0001831765 
  5800.8698    5456.5447    4522.1982   0.0001724642 
  6414.9678    5793.4897    4526.3012   0.0001558549 
  7048.6158    6142.0969    4530.4023   0.0001410634 
  7427.2282    6429.3266    4534.5006   0.0001353645 
  7749.6875    6568.6694    4538.5953   0.0001284878 
  7343.5721    6507.3539    4542.6854   0.0001364035 
  6682.3996    6271.1736    4546.7703   0.000149816 
  5990.648     5940.8968    4550.849    0.0001665967 
  5697.575     5597.7264    4554.9206   0.0001741909 
  5240.6828    5297.5173    4558.9843   0.0001910437 
  5166.7771    5067.1071    4563.0393   0.0001932606 
  5053.6958    4909.4521    4567.0847   0.0001977421 
  4993.6344    4812.6668    4571.1196   0.0001992625 
  4941.5297    4759.7847    4575.1432   0.0002027094 
  4944.1998    4735.9436    4579.1547   0.0002007982 
  4917.7273    4731.8288    4583.1531   0.0002019781 
  4857.9051    4744.5384    4587.1377   0.0002056498 
  4857.5229    4777.0221    4591.1075   0.0002063278 
  4917.1965    4836.6339    4595.0617   0.000203662 
  5040.7514    4932.4224    4598.9995   0.0001980755 
  5176.4394    5070.6949    4602.9201   0.0001924792 
  5289.3159    5249.2203    4606.8225   0.0001885036 
  5602.1517    5452.2676    4610.706    0.0001779517 
  5987.2748    5647.8342    4614.5696   0.0001671661 
  6184.7368    5789.7004    4618.4126   0.0001616523 
  6165.5333    5831.8721    4622.2342   0.0001582924 
  5980.85      5759.0966    4626.0334   0.0001630345 
  5659.6205    5600.6375    4629.8095   0.0001735859 
  5273.9521    5405.4279    4633.5617   0.0001866414 
  5122.0381    5215.5487    4637.289    0.0001929347 
  5051.6571    5057.3034    4640.9908   0.0001936392 
  4996.6041    4941.3987    4644.6662   0.0001971477 
  4969.4809    4866.4241    4648.3144   0.000199258 
  4912.1587    4824.5993    4651.9345   0.0001999128 
  4855.6332    4807.1477    4655.5259   0.0002026961 
  4882.4027    4808.1473    4659.0876   0.000201613 
  4937.3931    4826.6296    4662.619    0.000198978 
  5040.7585    4867.415     4666.1192   0.0001925785 
  4986.1518    4940.7596    4669.5875   0.0001966522 
  5124.4442    5060.4734    4673.0231   0.0001939047 
  5302.843     5238.8388    4676.4252   0.0001878802 
  5481.0949    5479.3035    4679.7931   0.0001813331 
  5710.9519    5768.6524    4683.1261   0.0001746037 
  6102.6205    6071.2563    4686.4233   0.0001625089 
  6525.6126    6328.3315    4689.6841   0.0001525609 
  6707.8473    6468.3857    4692.9078   0.0001484138 
  6552.5197    6441.9704    4696.0936   0.0001519816 
  6182.6214    6261.6994    4699.2408   0.000160958 
  5815.3686    5990.8187    4702.3487   0.0001716051 
  5443.4765    5698.8224    4705.4167   0.0001833602 
  5304.5505    5436.4532    4708.444    0.0001899152 
  5220.6177    5231.0503    4711.4299   0.0001913918 
  5073.9212    5089.1949    4714.3739   0.0001966648 
  5114.1721    5003.9776    4717.2752   0.0001947122 
  5092.421     4963.5135    4720.1333   0.000195315 
  5146.7105    4958.386     4722.9474   0.0001932247 
  5175.6513    4986.7542    4725.7169   0.0001927332 
  5308.731     5057.2417    4728.4413   0.0001871968 
  5397.7745    5189.6349    4731.1199   0.0001845114 
  5563.3857    5412.1319    4733.7521   0.0001799266 
  5799.8411    5753.2121    4736.3374   0.0001720456 
  6107.3366    6227.3477    4738.8751   0.0001632048 
  6624.3796    6818.4263    4741.3648   0.0001501216 
  7618.5202    7465.772     4743.8058   0.0001304773 
  8486.023     8059.0251    4746.1975   0.0001181257 
  8855.0837    8450.0521    4748.5396   0.0001130863 
  8675.8517    8507.5321    4750.8314   0.0001154417 
  8034.3739    8210.0525    4753.0725   0.0001246232 
  7082.704     7664.7331    4755.2624   0.0001404688 
  6298.4005    7023.3623    4757.4005   0.0001586666 
  5855.7849    6409.94      4759.4864   0.0001692672 
  5562.924     5900.2702    4761.5197   0.0001800093 
  5437.859     5522.5647    4763.4999   0.0001821015 
  5295.641     5269.602     4765.4266   0.0001881707 
  5215.8096    5115.1334    4767.2993   0.0001907149 
  5221.9436    5029.1751    4769.1177   0.0001904665 
  5171.9934    4987.7173    4770.8813   0.0001931005 
  5169.9504    4976.278     4772.5898   0.0001925649 
  5089.3777    4989.5495    4774.2428   0.0001963155 
  5149.2987    5028.8597    4775.84     0.0001935237 
  5176.7359    5098.5018    4777.3809   0.0001925935 
  5274.0465    5201.4052    4778.8654   0.0001889343 
  5357.7527    5334.4722    4780.293    0.0001865152 
  5591.7977    5484.8851    4781.6635   0.0001784172 
  5635.4403    5628.441     4782.9766   0.0001771946 
  5848.5505    5731.2144    4784.232    0.000171012 
  5851.8936    5760.2087    4785.4294   0.000170317 
  5689.3889    5704.3353    4786.5687   0.000175405 
  5445.2092    5583.9347    4787.6495   0.0001821524 
  5370.2834    5434.1511    4788.6717   0.0001865788 
  5374.2178    5286.2413    4789.6351   0.0001849128 
  5216.5595    5160.5335    4790.5395   0.0001919615 
  5156.6698    5066.165     4791.3847   0.0001924593 
  5152.7466    5003.3875    4792.1705   0.0001933332 
  5184.7102    4967.4401    4792.8968   0.0001925319 
  5169.4966    4952.6841    4793.5635   0.0001927593 
  5158.1789    4955.7396    4794.1705   0.0001935424 
  5288.0971    4977.4054    4794.7177   0.0001883218 
  5281.9391    5023.1818    4795.2049   0.0001884045 
  5239.1228    5102.4651    4795.6322   0.0001891553 
  5489.0115    5225.4652    4795.9994   0.0001812618 
  5609.1856    5398.3675    4796.3066   0.0001784095 
  5805.1631    5617.1647    4796.5536   0.0001717751 
  6101.3862    5862.5032    4796.7405   0.0001636821 
  6536.9789    6097.0615    4796.8673   0.0001530584 
  6752.975     6268.5981    4796.9341   0.000148224 
  6774.3957    6325.3725    4796.9408   0.0001473334 
  6556.4628    6248.3844    4796.8874   0.0001520207 
  6200.3496    6067.5807    4796.7742   0.0001611186 
  5995.8986    5837.7483    4796.601    0.0001632043 
  5844.9733    5608.7072    4796.3681   0.0001668243 
  5714.6122    5413.9984    4796.0756   0.0001715365 
  5689.6968    5269.9866    4795.7235   0.0001729919 
  5708.5217    5179.5534    4795.312    0.000172242 
  5709.0262    5138.889     4794.8412   0.0001726548 
  5859.5194    5145.3097    4794.3114   0.0001683893 
  5977.7398    5204.7051    4793.7227   0.0001647684 
  6091.9952    5337.224     4793.0752   0.0001618674 
  6344.6116    5579.4378    4792.3693   0.0001539436 
  6675.6893    5980.3577    4791.6051   0.0001460491 
  7173.6863    6588.246     4790.7829   0.0001362612 
  8033.0975    7427.0372    4789.9029   0.0001218332 
  9195.9298    8469.57      4788.9654   0.0001082245 
  10705.83     9614.8999    4787.9707   0.0000932112 
  11966.786    10680.0066   4786.919    0.0000830003 
  13287.621    11417.25     4785.8107   0.0000748512 
  13085.485    11595.0196   4784.6461   0.000076119 
  11622.864    11147.7674   4783.4255   0.0000853649 
  10031.565    10231.3577   4782.1493   0.0000992462 
  8574.0531    9100.0505    4780.8179   0.0001164599 
  7495.0282    7978.0205    4779.4316   0.0001327703 
  6731.3901    7012.9295    4777.9908   0.00014796 
  6366.6614    6271.1084    4776.4959   0.000157244 
  6105.6656    5753.7506    4774.9473   0.0001637134 
  5876.5321    5422.297     4773.3455   0.0001695338 
  5724.619     5224.6626    4771.691    0.0001736894 
  5675.8776    5113.9225    4769.984    0.0001748766 
  5576.5594    5056.4184    4768.2252   0.0001776656 
  5503.9746    5032.4135    4766.4151   0.0001810552 
  5533.7717    5032.4838    4764.554    0.0001796749 
  5439.6721    5052.8929    4762.6425   0.0001824393 
  5510.5771    5091.3416    4760.6811   0.0001809067 
  5546.6335    5143.7167    4758.6703   0.0001796443 
  5604.0911    5202.0952    4756.6108   0.0001773952 
  5639.4178    5254.2114    4754.5029   0.0001763822 
  5698.5672    5284.9967    4752.3474   0.0001744795 
  5651.3942    5282.4094    4750.1447   0.0001765634 
  5634.3985    5245.7991    4747.8955   0.0001756154 
  5484.2717    5186.3939    4745.6003   0.00018197 
  5403.3685    5119.2284    4743.2597   0.0001846402 
  5405.5317    5056.7526    4740.8744   0.0001842429 
  5340.7047    5007.0642    4738.445    0.0001874288 
  5355.7969    4974.2706    4735.9721   0.000186574 
  5413.0857    4960.1462    4733.4564   0.0001840723 
  5445.0956    4966.8986    4730.8984   0.0001826291 
  5501.8225    5000.4721    4728.299    0.0001805018 
  5599.4438    5073.8674    4725.6587   0.0001775695 
  5663.2693    5209.2025    4722.9782   0.0001749835 
  5787.9998    5436.6328    4720.2582   0.000172044 
  5979.7451    5788.2298    4717.4995   0.0001662347 
  6393.9958    6285.444     4714.7026   0.0001555118 
  6894.3533    6922.6476    4711.8684   0.0001444296 
  7522.2638    7652.1486    4708.9976   0.0001324069 
  8349.8363    8375.4817    4706.0908   0.0001191768 
  9206.0949    8948.372     4703.1489   0.0001080365 
  9372.7085    9212.5967    4700.1725   0.0001062058 
  8703.1113    9077.4843    4697.1625   0.0001147714 
  8141.3669    8590.2209    4694.1195   0.0001227117 
  7213.4621    7897.5121    4691.0443   0.0001382467 
  6420.4723    7154.5374    4687.9378   0.0001548437 
  6068.6296    6476.7653    4684.8006   0.0001634033 
  5804.986     5929.1989    4681.6336   0.0001722109 
  5749.0086    5531.2596    4678.4376   0.000172437 
  5626.878     5270.8694    4675.2133   0.0001773337 
  5618.0067    5121.5425    4671.9615   0.0001768846 
  5557.0402    5058.107     4668.6831   0.0001794958 
  5602.7721    5066.0722    4665.3788   0.0001772404 
  5564.6841    5144.3218    4662.0495   0.0001785954 
  5693.574     5301.9189    4658.6959   0.0001755168 
  5976.873     5550.1263    4655.3189   0.0001660478 
  6044.2252    5891.1288    4651.9194   0.000164166 
  6497.6919    6307.1392    4648.4981   0.0001527452 
  7022.5856    6752.3912    4645.0558   0.0001419363 
  7742.2659    7151.4017    4641.5934   0.0001280793 
  8109.7438    7408.2623    4638.1118   0.000122493 
  7934.2566    7440.8181    4634.6117   0.0001257971 
  7367.8129    7235.0172    4631.094    0.0001355485 
  6794.08      6855.9018    4627.5595   0.0001461914 
  6065.7745    6399.9987    4624.0091   0.0001639054 
  5683.8353    5950.8939    4620.4436   0.0001751855 
  5452.1882    5563.8297    4616.8638   0.0001825051 
  5303.0371    5264.0057    4613.2707   0.0001883462 
  5194.7258    5052.4839    4609.665    0.000187134 
  5106.4674    4915.5001    4606.0475   0.000192679 
  5057.2909    4834.2625    4602.4192   0.0001947771 
  5053.4464    4792.1607    4598.7808   0.00019342 
  4966.2741    4778.0511    4595.1332   0.0001986969 
  4971.671     4786.4542    4591.4773   0.0001994749 
  4990.819     4815.6253    4587.8138   0.0001988614 
  5007.8619    4864.7027    4584.1437   0.000197376 
  5065.4578    4930.7646    4580.4677   0.0001940945 
  5124.3133    5006.7038    4576.7866   0.0001935363 
  5236.8845    5080.1914    4573.1014   0.0001894129 
  5288.7017    5134.3634    4569.4128   0.0001879823 
  5286.0342    5152.1102    4565.7217   0.0001881139 
  5203.3968    5125.3728    4562.0289   0.0001900927 
  5118.0383    5061.3868    4558.3351   0.0001943158 
  4994.2706    4976.9571    4554.6413   0.0001995304 
  4892.8918    4889.0062    4550.9482   0.0002035033 
  4867.4877    4809.9754    4547.2566   0.0002042629 
  4840.7033    4747.007     4543.5674   0.0002061393 
  4770.2173    4702.6529    4539.8813   0.0002081991 
  4850.7153    4676.7744    4536.1991   0.0002053256 
  4907.0402    4668.8969    4532.5216   0.0002027779 
  4872.8072    4680.301     4528.8496   0.000204374 
  4891.7135    4715.6191    4525.1839   0.0002038952 
  4951.6368    4782.1841    4521.5252   0.0002010385 
  5100.4244    4888.3708    4517.8744   0.0001955379 
  5227.8157    5039.6194    4514.232    0.0001901059 
  5500.9075    5233.5255    4510.5991   0.0001806203 
  5855.9946    5455.5077    4506.9761   0.0001700285 
  6197.4895    5676.3397    4503.364    0.0001597783 
  6615.887     5853.6111    4499.7634   0.0001501854 
  6676.7181    5940.3145    4496.1751   0.0001486681 
  6455.2555    5907.2139    4492.5997   0.0001545333 
  6021.3118    5764.1894    4489.038    0.0001643274 
  5614.2245    5552.4747    4485.4907   0.0001769728 
  5233.0513    5318.8007    4481.9584   0.0001902803 
  5001.7541    5099.763     4478.442    0.0001987837 
  4825.0047    4917.5266    4474.9419   0.0002058066 
  4836.7901    4780.5247    4471.4589   0.0002054053 
  4835.7537    4687.0259    4467.9937   0.0002053029 
  4739.8401    4629.8604    4464.5469   0.0002110873 
  4751.0135    4601.1407    4461.1191   0.0002102333 
  4730.0617    4595.2228    4457.711    0.0002108723 
  4735.7648    4609.6848    4454.3232   0.0002100701 
  4684.3525    4644.5493    4450.9562   0.0002125883 
  4779.0237    4700.2079    4447.6108   0.0002080126 
  4829.2049    4774.9585    4444.2874   0.0002057061 
  5014.336     4862.7441    4440.9867   0.0001983918 
  5159.4856    4951.9103    4437.7091   0.0001924008 
  5268.785     5025.4185    4434.4554   0.0001887668 
  5300.2236    5063.857     4431.226    0.0001876347 
  5235.2743    5053.9547    4428.0215   0.0001895585 
  5015.4754    4997.9284    4424.8423   0.0001980417 
  4942.6749    4911.5897    4421.689    0.0002020487 
  4762.0852    4814.2742    4418.5621   0.0002093277 
  4629.8031    4721.8546    4415.4621   0.0002146531 
  4624.58      4644.5406    4412.3894   0.0002155059 
  4613.2274    4587.1722    4409.3446   0.0002159039 
  4599.3866    4550.7774    4406.328    0.0002165456 
  4557.6211    4534.8804    4403.3401   0.0002185217 
  4616.9915    4539.8941    4400.3814   0.0002148767 
  4610.6725    4568.6857    4397.4522   0.0002155647 
  4653.0501    4626.7323    4394.5529   0.0002141798 
  4730.8153    4720.5606    4391.684    0.0002098904 
  4779.1614    4854.4255    4388.8458   0.0002089458 
  4945.5169    5026.0998    4386.0387   0.0002011755 
  5182.2261    5223.1368    4383.263    0.0001917302 
  5409.6635    5420.7028    4380.5191   0.0001828053 
  5609.4754    5582.6663    4377.8073   0.0001771625 
  5663.8302    5668.2646    4375.1278   0.0001760307 
  5472.767     5649.9876    4372.4811   0.0001815059 
  5267.681     5532.7212    4369.8673   0.000188914 
  5004.2871    5349.9675    4367.2869   0.0001983622 
  4817.2292    5142.4298    4364.7399   0.0002062138 
  4693.8145    4943.3451    4362.2267   0.0002110712 
  4619.4907    4773.8333    4359.7475   0.0002153774 
  4505.9077    4642.8855    4357.3025   0.0002208351 
  4485.9824    4549.8976    4354.8919   0.0002216034 
  4483.4286    4488.3307    4352.5159   0.0002222358 
  4444.8789    4449.5925    4350.1747   0.0002242582 
  4452.8457    4425.882     4347.8684   0.0002230907 
  4423.3423    4411.1818    4345.5972   0.0002250178 
  4405.0794    4401.5875    4343.3613   0.0002263579 
  4399.9059    4394.809     4341.1607   0.0002259945 
  4382.2444    4389.6348    4338.9955   0.0002223066 
  4342.0937    4385.4624    4336.8659   0.0002266526 
  4382.3829    4382.0035    4334.772    0.0002254378 
  4383.533     4379.1235    4332.7138   0.0002251986 
  4359.2862    4376.7586    4330.6913   0.0002264694 
  4356.9581    4374.886     4328.7046   0.0002265929 
  4363.5133    4373.5125    4326.7537   0.0002269802 
  4394.3351    4372.6797    4324.8387   0.0002250311 
  4403.7383    4372.4884    4322.9595   0.0002248761 
  4400.2367    4373.1558    4321.1161   0.0002250621 
  4368.1073    4375.1409    4319.3086   0.000227552 
  4446.0274    4379.3714    4317.5368   0.0002226662 
  4432.2951    4387.5941    4315.8007   0.0002241836 
  4367.5631    4402.8461    4314.1002   0.000227264 
  4527.0232    4429.8302    4312.4353   0.0002201113 
  4506.614     4474.9465    4310.8058   0.0002204353 
  4535.9483    4545.4679    4309.2117   0.000219549 
  4660.7425    4647.581     4307.6529   0.0002135787 
  4697.8243    4783.4291    4306.1292   0.0002117761 
  4897.1554    4947.7396    4304.6404   0.0002027548 
  5066.1462    5125.6056    4303.1864   0.0001966904 
  5275.5305    5291.7695    4301.7671   0.0001892205 
  5465.6851    5413.0034    4300.3822   0.0001816074 
  5462.9292    5457.2048    4299.0316   0.000182715 
  5334.5032    5410.6827    4297.7151   0.0001866007 
  5101.2464    5288.2926    4296.4324   0.0001951569 
  4856.4063    5122.6329    4295.1833   0.0002056842 
  4784.9197    4946.9899    4293.9675   0.0002074019 
  4713.154     4786.6805    4292.7849   0.0002100253 
  4649.2687    4657.2144    4291.6352   0.0002135454 
  4627.9941    4565.1801    4290.518    0.0002148254 
  4640.3164    4511.3846    4289.4331   0.0002141051 
  4680.7021    4494.7061    4288.3802   0.0002128108 
  4719.4269    4515.437     4287.3589   0.0002106881 
  4752.9896    4576.7769    4286.3691   0.0002089996 
  4867.3555    4683.8869    4285.4102   0.000204364 
  5032.7231    4840.5242    4284.4821   0.0001979239 
  5160.1849    5044.2596    4283.5843   0.0001924511 
  5529.9767    5281.9515    4282.7164   0.0001795554 
  6014.2723    5526.8183    4281.8782   0.0001659254 
  6367.7976    5738.9722    4281.0692   0.0001568018 
  6582.848     5871.0287    4280.289    0.0001516614 
  6469.072     5885.2799    4279.5373   0.0001539743 
  6113.2209    5777.0181    4278.8136   0.0001632699 
  5692.8138    5578.1837    4278.1175   0.0001747243 
  5180.9598    5335.9501    4277.4486   0.000191939 
  5091.745     5092.8576    4276.8065   0.0001947799 
  4931.3036    4878.9083    4276.1906   0.0002017704 
  4815.0587    4710.4031    4275.6006   0.0002064108 
  4778.5242    4592.2358    4275.0361   0.0002073741 
  4725.581     4521.9481    4274.4964   0.0002100595 
  4743.063     4494.6942    4273.9812   0.0002095109 
  4722.143     4506.9358    4273.49     0.0002114247 
  4789.5642    4557.7118    4273.0222   0.0002078604 
  4926.1625    4647.5506    4272.5775   0.0002015382 
  4987.2991    4775.2751    4272.1552   0.0002002629 
  5071.3113    4934.4154    4271.755    0.0001957875 
  5320.5812    5110.1677    4271.3762   0.000187395 
  5684.9088    5278.2451    4271.0183   0.0001756173 
  5944.454     5406.5086    4270.6809   0.0001669634 
  5928.4377    5462.3646    4270.3634   0.0001683891 
  5820.5173    5428.6578    4270.0652   0.000170548 
  5528.6645    5315.5584    4269.7858   0.0001797943 
  5194.129     5153.0993    4269.5248   0.0001915801 
  5000.7996    4974.5799    4269.2814   0.0001987472 
  4869.7513    4806.7442    4269.0552   0.000204702 
  4752.8282    4666.731     4268.8456   0.000209435 
  4737.8444    4562.6559    4268.6521   0.0002094658 
  4691.3963    4495.9227    4268.474    0.0002120376 
  4710.6262    4464.6204    4268.3109   0.0002114074 
  4679.892     4466.7091    4268.1621   0.0002121709 
  4731.3573    4501.7126    4268.027    0.0002101693 
  4809.7582    4570.56      4267.9052   0.0002064471 
  4847.8584    4673.4633    4267.796    0.000204514 
  4993.6487    4806.9725    4267.6988   0.0001993761 
  5101.3873    4961.0735    4267.6131   0.0001951499 
  5400.0152    5117.5772    4267.5382   0.0001844947 
  5643.498     5250.5064    4267.4736   0.0001762693 
  5707.7664    5330.0345    4267.4187   0.0001741614 
  5672.6857    5333.7427    4267.3729   0.0001757593 
  5510.2283    5260.5055    4267.3357   0.0001806617 
  5186.2016    5131.2164    4267.3063   0.0001920859 
  4995.7948    4975.537     4267.2844   0.0001987446 
  4870.6357    4820.2099    4267.2692   0.0002052848 
  4806.7629    4684.2793    4267.2601   0.000207275 
  4704.0671    4578.6586    4267.2567   0.0002112796 
  4719.6009    4507.5542    4267.2583   0.0002110558 
  4723.5974    4471.1964    4267.2643   0.000210364 
  4728.6269    4468.8713    4267.2742   0.0002107905 
  4747.2255    4500.8454    4267.2873   0.0002095893 
  4814.8262    4568.6976    4267.3031   0.0002057179 
  4898.6613    4673.6069    4267.3211   0.0002032805 
  5027.486     4813.3788    4267.3405   0.0001970292 
  5237.7354    4979.3486    4267.361    0.0001897966 
  5423.35      5154.1421    4267.3819   0.0001824707 
  5697.7426    5311.6522    4267.4026   0.0001750633 
  5950.8095    5419.8221    4267.4226   0.000166867 
  5921.5404    5450.236     4267.4414   0.000168035 
  5687.1734    5393.6245    4267.4583   0.0001747463 
  5378.1047    5266.5144    4267.4729   0.0001850095 
  5135.0067    5099.9213    4267.4846   0.0001935471 
  4960.9447    4924.6976    4267.4928   0.0002005919 
  4810.6864    4764.3757    4267.4971   0.0002065588 
  4709.5394    4633.3876    4267.4969   0.0002125333 
  4711.2813    4537.967     4267.4916   0.0002109852 
  4610.1939    4478.38      4267.4808   0.0002162402 
  4659.5626    4452.0007    4267.464    0.0002143446 
  4644.2295    4456.3707    4267.4406   0.0002145539 
  4640.1487    4489.6688    4267.4102   0.0002148438 
  4634.1289    4550.7301    4267.3722   0.000214549 
  4754.7391    4637.1823    4267.3262   0.0002092667 
  4772.1996    4743.2147    4267.2717   0.0002084222 
  4977.8013    4858.0292    4267.2082   0.0001990124 
  5056.2345    4965.2435    4267.1353   0.0001958068 
  5144.4696    5044.2306    4267.0525   0.0001930342 
  5220.4779    5075.2726    4266.9594   0.0001902054 
  5049.0622    5049.2604    4266.8554   0.0001968191 
  4977.5431    4973.9647    4266.7403   0.0001994827 
  4818.1137    4868.6467    4266.6135   0.0002062559 
  4690.5714    4754.2276    4266.4746   0.0002112644 
  4671.5392    4647.6934    4266.3233   0.0002130273 
  4619.4486    4560.6878    4266.1592   0.000214152 
  4637.9744    4499.8212    4265.9818   0.0002146577 
  4729.4951    4468.3842    4265.7907   0.0002109046 
  4709.2216    4468.4349    4265.5857   0.0002122074 
  4712.0277    4502.4651    4265.3662   0.0002122321 
  4831.1992    4573.7471    4265.1321   0.0002058042 
  4912.5453    4684.8459    4264.8829   0.0002024047 
  5033.5451    4834.9088    4264.6183   0.0001971818 
  5240.7048    5016.3795    4264.3379   0.0001891784 
  5513.2932    5212.6233    4264.0416   0.0001799191 
  5882.5369    5397.323     4263.7289   0.0001686766 
  6198.464     5536.4657    4263.3995   0.0001602261 
  6234.735     5596.6149    4263.0533   0.000159469 
  6025.5472    5560.4118    4262.6898   0.0001642863 
  5728.3813    5438.3823    4262.3089   0.0001734404 
  5246.5808    5261.3355    4261.9103   0.0001900162 
  4958.8545    5064.2975    4261.4937   0.0002000724 
  4836.7352    4875.9785    4261.059    0.000205009 
  4828.9012    4715.6232    4260.6058   0.000206221 
  4698.8034    4593.0014    4260.1341   0.0002116365 
  4644.5347    4510.3413    4259.6435   0.000214113 
  4668.6517    4465.449     4259.134    0.0002139753 
  4651.9142    4454.5465    4258.6053   0.0002138022 
  4711.4435    4474.1969    4258.0572   0.0002105141 
  4768.3383    4521.4762    4257.4897   0.0002083814 
  4803.6391    4592.8311    4256.9025   0.0002077517 
  4981.7037    4682.3718    4256.2956   0.0001992651 
  5140.0189    4780.3289    4255.6688   0.0001935119 
  5370.8578    4872.6261    4255.022    0.0001850509 
  5497.8662    4941.7321    4254.3551   0.000180775 
  5555.5059    4970.6907    4253.668    0.0001788962 
  5342.2441    4950.9349    4252.9607   0.0001863505 
  5184.8007    4887.9195    4252.2331   0.0001912881 
  4969.8413    4797.383     4251.4852   0.0001996833 
  4848.4311    4697.1932    4250.7168   0.0002051301 
  4664.3331    4602.3249    4249.928    0.0002127142 
  4597.1145    4523.3175    4249.1187   0.0002152241 
  4592.3597    4466.5124    4248.289    0.0002163492 
  4582.1094    4435.0979    4247.4389   0.000216054 
  4625.0808    4430.7702    4246.5683   0.0002155582 
  4611.0602    4455.0121    4245.6773   0.0002152401 
  4671.3726    4509.4151    4244.766    0.0002128242 
  4686.3935    4594.6607    4243.8343   0.0002121655 
  4777.2566    4708.6412    4242.8824   0.0002076463 
  4897.2591    4844.2728    4241.9103   0.0002033356 
  5174.2132    4988.029     4240.9181   0.0001919322 
  5322.0337    5119.7866    4239.9059   0.0001865371 
  5436.0183    5214.7005    4238.8738   0.0001829013 
  5458.0312    5249.8583    4237.8219   0.0001833276 
  5317.7723    5215.4547    4236.7503   0.0001873713 
  5122.1341    5121.4098    4235.6592   0.0001937715 
  4924.3993    4990.8663    4234.5488   0.0002015869 
  4845.9007    4849.1225    4233.4191   0.0002050287 
  4743.6836    4717.136     4232.2704   0.0002095541 
  4717.5918    4609.8894    4231.1028   0.0002104252 
  4703.5609    4536.8508    4229.9165   0.000210842 
  4661.1626    4503.6941    4228.7117   0.0002125063 
  4711.8011    4514.4975    4227.4887   0.000211115 
  4820.4054    4573.1119    4226.2475   0.0002058154 
  4923.6336    4683.02      4224.9886   0.0002015027 
  4988.7105    4845.0248    4223.712    0.0001989955 
  5193.3746    5053.9429    4222.4181   0.0001919382 
  5526.7326    5295.1298    4221.1071   0.0001793885 
  5993.3254    5542.5505    4219.7792   0.0001665109 
  6469.8893    5759.2686    4218.4348   0.0001540858 
  6630.2881    5902.0176    4217.0741   0.0001499818 
  6564.2609    5934.7236    4215.6973   0.0001513136 
  6292.002     5847.5372    4214.3049   0.0001589 
  5700.0871    5663.5902    4212.8971   0.0001748784 
  5326.3287    5424.1232    4211.4741   0.0001865105 
  5001.8589    5170.6271    4210.0364   0.0001991559 
  4866.7916    4935.3069    4208.5843   0.0002044321 
  4773.9125    4738.6635    4207.1181   0.0002084236 
  4669.0974    4589.9941    4205.6381   0.000212442 
  4624.9514    4489.92      4204.1447   0.0002147754 
  4561.5095    4434.0156    4202.6382   0.0002171663 
  4587.2553    4415.9042    4201.119    0.0002170395 
  4564.8732    4429.2271    4199.5875   0.0002175335 
  4570.5253    4467.9652    4198.044    0.0002176128 
  4682.3947    4525.6209    4196.489    0.0002124309 
  4764.0063    4594.0836    4194.9228   0.0002084283 
  4907.4054    4662.8486    4193.3458   0.000201575 
  5057.404     4719.0367    4191.7584   0.0001969577 
  5086.6742    4749.314     4190.1609   0.000195583 
  5009.1592    4744.5069    4188.5539   0.0001979594 
  4797.9718    4704.781     4186.9377   0.0002072534 
  4715.79      4639.3852    4185.3127   0.0002118959 
  4529.5326    4561.2935    4183.6794   0.0002209697 
  4507.7465    4482.3869    4182.0382   0.0002203142 
  4435.9433    4411.4924    4180.3894   0.0002249743 
  4415.1371    4353.9245    4178.7336   0.000224689 
  4372.7868    4311.8465    4177.0711   0.0002274886 
  4305.973     4285.1698    4175.4024   0.0002302397 
  4341.8647    4272.5394    4173.728    0.0002284054 
  4323.4531    4272.2138    4172.0482   0.0002299626 
  4412.0375    4282.3596    4170.3635   0.0002254575 
  4307.36      4300.9822    4168.6744   0.0002301359 
  4350.6607    4325.5551    4166.9813   0.0002281414 
  4428.144     4352.6678    4165.2846   0.0002250879 
  4429.4329    4377.9015    4163.5848   0.0002248333 
  4512.9729    4396.0931    4161.8824   0.0002194374 
  4520.2625    4402.5348    4160.1777   0.000220585 
  4448.5439    4395.0699    4158.4713   0.0002232303 
  4395.211     4375.4759    4156.7636   0.0002259593 
  4380.0855    4348.3902    4155.055    0.0002274964 
  4327.5735    4319.2247    4153.346    0.0002293344 
  4320.9863    4292.8981    4151.637    0.0002304344 
  4362.1757    4273.5827    4149.9284   0.0002276939 
  4368.7904    4264.8766    4148.2208   0.0002270201 
  4379.0041    4270.1796    4146.5146   0.00022723 
  4400.2279    4292.9877    4144.8101   0.0002256185 
  4400.9494    4336.7572    4143.1079   0.0002261108 
  4466.2942    4404.1633    4141.4083   0.0002223407 
  4513.0699    4495.6377    4139.7119   0.000220285 
  4645.964     4607.7998    4138.0189   0.0002142912 
  4796.0616    4732.1037    4136.33     0.0002072868 
  4987.7606    4854.361     4134.6454   0.0001988999 
  5169.7784    4955.5332    4132.9656   0.0001916759 
  5297.4533    5014.8408    4131.2911   0.0001871906 
  5210.0124    5017.2474    4129.6222   0.0001896844 
  5042.1691    4961.8181    4127.9593   0.0001972899 
  4778.1533    4862.5014    4126.3029   0.0002067522 
  4696.5358    4739.9403    4124.6533   0.0002115034 
  4542.3217    4613.9493    4123.0109   0.0002188846 
  4483.7573    4499.8047    4121.3761   0.0002219402 
  4446.2184    4407.4727    4119.7494   0.0002240921 
  4401.5236    4341.9963    4118.131    0.0002256929 
  4410.0547    4304.7454    4116.5214   0.0002246306 
  4391.9902    4294.9188    4114.9209   0.0002261805 
  4351.5756    4310.586     4113.3298   0.0002290598 
  4469.5048    4349.0057    4111.7485   0.0002225978 
  4577.507     4406.2205    4110.1774   0.0002175348 
  4595.238     4476.2478    4108.6168   0.000217039 
  4717.7234    4550.4765    4107.0671   0.0002101429 
  4862.235     4617.616     4105.5284   0.0002047011 
  4951.3143    4664.6867    4104.0012   0.0002002197 
  4877.2064    4680.3701    4102.4858   0.000203755 
  4803.5335    4660.2546    4100.9824   0.0002061385 
  4686.1868    4609.6428    4099.4913   0.0002121364 
  4549.0067    4540.3963    4098.0129   0.0002184685 
  4536.6952    4465.8244    4096.5473   0.0002178347 
  4477.0133    4397.6535    4095.0949   0.0002214482 
  4504.7541    4345.2848    4093.6559   0.0002202145 
  4482.7292    4315.9906    4092.2305   0.0002219686 
  4477.3432    4315.5109    4090.8191   0.0002217879 
  4517.7518    4348.6777    4089.4217   0.0002198113 
  4592.6907    4419.2629    4088.0386   0.0002165123 
  4654.7456    4529.0315    4086.67     0.0002136284 
  4812.4215    4675.7204    4085.3162   0.0002060942 
  5032.2817    4850.8471    4083.9772   0.0001982398 
  5295.0092    5038.3907    4082.6533   0.0001883481 
  5650.5091    5214.5166    4081.3446   0.0001758984 
  5833.8452    5349.5306    4080.0513   0.0001701265 
  5943.0434    5414.1202    4078.7735   0.0001670595 
  5715.4151    5391.2774    4077.5113   0.0001737848 
  5369.3119    5286.3797    4076.265    0.0001855874 
  5039.7032    5123.6136    4075.0344   0.0001973705 
  4811.6397    4933.3471    4073.8199   0.0002053622 
  4586.8698    4742.4537    4072.6214   0.0002160866 
  4499.4559    4570.4547    4071.439    0.0002200644 
  4394.9918    4428.337     4070.2729   0.0002251433 
  4353.4514    4319.4376    4069.1229   0.0002285726 
  4349.0538    4241.3852    4067.9892   0.0002289139 
  4283.7848    4188.5577    4066.8719   0.0002312366 
  4238.6974    4154.3927    4065.7708   0.0002337698 
  4253.261     4132.885     4064.6861   0.0002334827 
  4277.3599    4119.3755    4063.6177   0.0002316469 
  4219.0347    4110.6487    4062.5655   0.0002353082 
  4213.9253    4104.691     4061.5297   0.0002352038 
  4211.8767    4100.3446    4060.51     0.0002376342 
  4227.9565    4096.9863    4059.5065   0.0002366858 
  4146.8579    4094.3074    4058.5191   0.0002398763 
  4204.9474    4092.149     4057.5477   0.0002368564 
  4189.9044    4090.5666    4056.5922   0.0002375924 
  4162.6822    4089.6424    4055.6526   0.0002389481 
  4168.3137    4089.6443    4054.7286   0.0002373402 
  4170.3499    4091.0615    4053.8202   0.0002380972 
  4197.3699    4094.6715    4052.9272   0.0002368833 
  4183.505     4101.5808    4052.0495   0.0002375732 
  4161.0833    4113.1692    4051.1869   0.0002384985 
  4180.8319    4130.8868    4050.3393   0.0002370345 
  4151.5578    4155.88      4049.5064   0.0002392659 
  4196.7833    4188.4506    4048.688    0.0002367104 
  4253.8597    4227.5547    4047.884    0.0002332996 
  4295.1564    4270.3996    4047.0941   0.0002317436 
  4349.9582    4312.3425    4046.3181   0.0002284697 
  4427.25      4347.1945    4045.5558   0.0002243022 
  4381.2434    4368.2148    4044.8068   0.0002261801 
  4380.4646    4370.4301    4044.071    0.0002277845 
  4361.6761    4353.2749    4043.348    0.0002282212 
  4308.8037    4321.0156    4042.6375   0.0002303363 
  4286.0574    4280.4198    4041.9393   0.0002307516 
  4273.1946    4238.3219    4041.253    0.0002328935 
  4263.0144    4200.3642    4040.5784   0.0002331857 
  4259.1514    4170.6912    4039.915    0.0002336567 
  4235.8158    4152.0085    4039.2626   0.0002348285 
  4221.7887    4145.8295    4038.6208   0.0002358931 
  4239.0645    4152.7925    4037.9892   0.0002341314 
  4292.9642    4172.7499    4037.3675   0.000232212 
  4322.4982    4204.6301    4036.7553   0.000229482 
  4378.0868    4246.094     4036.1522   0.000227151 
  4446.5201    4293.2063    4035.5577   0.0002237313 
  4466.1684    4340.2605    4034.9716   0.0002211947 
  4557.5812    4380.085     4034.3933   0.0002176352 
  4574.3155    4405.0348    4033.8224   0.0002165636 
  4605.6738    4409.4024    4033.2586   0.0002156492 
  4509.5203    4392.3598    4032.7013   0.0002212136 
  4448.1061    4358.6063    4032.1501   0.0002232562 
  4416.2773    4315.9452    4031.6046   0.0002258012 
  4374.2599    4272.6361    4031.0643   0.0002267566 
  4355.3871    4236.1191    4030.5287   0.0002276644 
  4337.0946    4212.7086    4029.9973   0.0002293847 
  4364.3154    4207.7031    4029.4697   0.0002285526 
  4370.3926    4225.4759    4028.9454   0.0002271293 
  4373.8414    4269.3627    4028.4237   0.0002275169 
  4499.4133    4341.116     4027.9044   0.0002210002 
  4515.4098    4439.7931    4027.3868   0.0002200626 
  4634.9779    4560.4955    4026.8704   0.000214262 
  4731.8315    4693.4164    4026.3546   0.0002101824 
  4901.0938    4823.4845    4025.8391   0.0002021445 
  5079.4411    4931.4166    4025.3232   0.0001958666 
  5213.5725    4996.6605    4024.8064   0.000190426 
  5152.0021    5004.126     4024.2882   0.0001931415 
  4920.2679    4951.9565    4023.7679   0.0002013863 
  4761.9711    4852.7233    4023.2452   0.0002089267 
  4620.9374    4726.6175    4022.7193   0.0002148728 
  4530.9306    4593.8672    4022.1898   0.0002195368 
  4497.1914    4471.031     4021.6562   0.0002206606 
  4403.0555    4369.7104    4021.1177   0.0002250232 
  4445.41      4296.6404    4020.5739   0.0002230478 
  4373.0982    4254.3093    4020.0243   0.0002276584 
  4423.2388    4242.1602    4019.4682   0.0002247499 
  4426.2396    4257.4822    4018.9051   0.0002252338 
  4428.5635    4295.9209    4018.3344   0.0002238363 
  4524.5391    4351.4731    4017.7556   0.0002200006 
  4608.9271    4416.2769    4017.1681   0.0002162238 
  4778.3265    4480.5791    4016.5712   0.0002080067 
  4859.15      4533.1       4015.9646   0.000205014 
  4929.9528    4562.7663    4015.3475   0.0002012877 
  4858.5313    4562.2132    4014.7194   0.0002044592 
  4753.4676    4531.5278    4014.0798   0.0002092088 
  4593.2419    4478.2266    4013.4281   0.0002151044 
  4549.2906    4413.5769    4012.7638   0.0002177263 
  4489.7987    4349.0051    4012.0862   0.0002211373 
  4443.6871    4294.518     4011.3948   0.0002246675 
  4452.349     4258.2502    4010.6892   0.0002227084 
  4521.327     4246.4744    4009.9686   0.0002206033 
  4503.8033    4263.7027    4009.2327   0.000219768 
  4510.1406    4312.554     4008.4808   0.0002200069 
  4603.3218    4393.2059    4007.7124   0.0002164782 
  4702.8095    4502.4007    4006.927    0.0002120834 
  4835.793     4632.5159    4006.124    0.0002053614 
  5057.3339    4770.7209    4005.303    0.0001970069 
  5374.9453    4899.3862    4004.4634   0.0001857893 
  5538.9144    4997.4774    4003.6048   0.0001805239 
  5606.623     5044.8477    4002.7265   0.0001774321 
  5408.0387    5029.9334    4001.8282   0.0001838909 
  5170.8534    4956.0909    4000.9093   0.0001922537 
  4943.2691    4839.563     3999.9693   0.0002013614 
  4686.4499    4701.5339    3999.0079   0.0002118075 
  4565.4897    4561.6975    3998.0244   0.000217012 
  4471.0961    4435.3243    3997.0185   0.0002225833 
  4422.0573    4332.5031    3995.9897   0.0002252703 
  4407.6653    4258.1782    3994.9376   0.0002245201 
  4357.389     4213.1677    3993.8618   0.0002284914 
  4407.2015    4195.351     3992.7617   0.0002263936 
  4393.654     4200.7074    3991.6371   0.0002257917 
  4378.2636    4224.0311    3990.4875   0.0002267518 
  4509.4115    4259.1414    3989.3124   0.0002211776 
  4577.0042    4298.9781    3988.1117   0.0002173739 
  4641.2923    4335.7158    3986.8848   0.000214478 
  4741.7794    4361.2844    3985.6314   0.0002104098 
  4642.1149    4369.0289    3984.3512   0.0002146536 
  4602.8664    4356.1989    3983.0438   0.0002157394 
  4541.2093    4325.2982    3981.7089   0.0002193601 
  4421.4597    4282.5554    3980.3462   0.000225397 
  4356.5458    4235.3265    3978.9554   0.0002286454 
  4311.9813    4190.2256    3977.5362   0.0002308015 
  4271.173     4152.5006    3976.0883   0.0002336955 
  4283.7114    4125.8374    3974.6115   0.0002323803 
  4268.7393    4112.4108    3973.1055   0.0002336068 
  4266.6554    4113.092     3971.5702   0.0002341876 
  4278.5198    4127.5479    3970.0052   0.0002320348 
  4319.0645    4154.2767    3968.4103   0.0002309766 
  4332.1832    4190.505     3966.7855   0.0002296826 
  4390.6983    4232.0452    3965.1304   0.0002265722 
  4440.5559    4273.3773    3963.4449   0.0002236563 
  4567.9269    4307.9284    3961.729    0.000217887 
  4536.3431    4329.0631    3959.9823   0.0002193829 
  4588.3646    4332.1548    3958.2049   0.000217209 
  4522.591     4316.9674    3956.3966   0.0002206686 
  4459.5255    4288.1178    3954.5573   0.0002235184 
  4425.9834    4253.2149    3952.687    0.0002253578 
  4441.345     4220.8531    3950.7856   0.000224152 
  4369.6015    4199.6373    3948.853    0.0002270253 
  4409.8958    4197.9175    3946.8893   0.0002258225 
  4438.6625    4223.5181    3944.8943   0.0002237107 
  4456.6637    4283.2107    3942.8681   0.0002238653 
  4578.0234    4381.7593    3940.8108   0.0002179765 
  4634.6441    4520.3277    3938.7223   0.0002148186 
  4803.8149    4694.6769    3936.6028   0.0002073063 
  5045.9646    4893.7471    3934.4522   0.0001975445 
  5429.7032    5098.7549    3932.2706   0.0001830078 
  5636.534     5284.1404    3930.0583   0.0001765644 
  5873.6609    5420.1052    3927.8151   0.0001693227 
  5903.2433    5479.4204    3925.5414   0.0001689635 
  5733.9193    5448.3885    3923.2372   0.000173333 
  5333.1659    5334.531     3920.9028   0.0001868345 
  5114.7906    5162.5341    3918.5382   0.0001946988 
  4781.3047    4963.3468    3916.1437   0.0002077542 
  4658.4284    4765.9023    3913.7195   0.0002129849 
  4566.1048    4593.3868    3911.2658   0.0002179345 
  4482.4077    4462.2009    3908.7829   0.0002218553 
  4505.3999    4381.7104    3906.2709   0.0002215516 
  4495.5515    4355.1727    3903.7303   0.0002202165 
  4523.4654    4380.594     3901.1612   0.0002202671 
  4588.5355    4451.3948    3898.5641   0.0002172246 
  4660.8282    4556.7557    3895.9391   0.0002137547 
  4783.9445    4681.5736    3893.2867   0.0002087076 
  5005.9975    4806.993     3890.6072   0.0001985086 
  5095.6401    4911.324     3887.9009   0.0001953852 
  5181.8662    4972.9727    3885.1683   0.0001921669 
  5134.8583    4976.5236    3882.4097   0.0001943123 
  4923.3566    4919.6334    3879.6256   0.0002018127 
  4685.8943    4814.08      3876.8163   0.0002116068 
  4555.8194    4679.5712    3873.9824   0.0002184154 
  4416.6388    4536.6896    3871.1242   0.0002250316 
  4339.5138    4403.0769    3868.2423   0.0002298962 
  4306.9308    4291.8224    3865.3371   0.0002317565 
  4285.6523    4211.069     3862.4091   0.0002321583 
  4230.3315    4164.3947    3859.4589   0.0002350231 
  4228.9467    4151.514     3856.4869   0.0002353318 
  4342.4234    4169.0027    3853.4937   0.0002284655 
  4323.5708    4210.8803    3850.4798   0.000230232 
  4404.8534    4268.919     3847.4458   0.0002252129 
  4533.4678    4332.8774    3844.3923   0.000219516 
  4645.0213    4391.0097    3841.3199   0.0002153284 
  4635.506     4431.0574    3838.2291   0.0002147025 
  4683.5191    4442.7799    3835.1206   0.0002128607 
  4542.2906    4421.7157    3831.9949   0.000219674 
  4400.1487    4371.2727    3828.8528   0.0002264421 
  4289.1278    4300.6316    3825.6948   0.0002323539 
  4217.8839    4220.7574    3822.5216   0.0002351984 
  4121.4533    4141.5835    3819.3339   0.0002414956 
  4076.4116    4070.7476    3816.1324   0.0002443237 
  4042.7037    4013.2481    3812.9176   0.0002461732 
  4087.2158    3971.4233    3809.6904   0.0002435886 
  4029.4916    3945.4245    3806.4513   0.0002465325 
  4021.8544    3933.7577    3803.2012   0.0002470297 
  4030.4755    3933.8173    3799.9406   0.0002474189 
  4036.0389    3942.2945    3796.6704   0.000246201 
  4063.7883    3955.4266    3793.3913   0.0002459948 
  4088.3753    3969.1664    3790.104    0.0002436472 
  4101.6818    3979.4241    3786.8092   0.000242777 
  4093.535     3982.6111    3783.5077   0.0002433315 
  4089.3531    3976.6403    3780.2002   0.0002438782 
  4051.1902    3961.7768    3776.8876   0.0002467834 
  4033.0269    3940.3987    3773.5705   0.0002469381 
  4007.4777    3915.897     3770.2497   0.0002479141 
  3951.1502    3891.7154    3766.926    0.0002528488 
  3901.4281    3870.8651    3763.6001   0.0002557429 
  3895.842     3855.7411    3760.2729   0.0002559674 
  3942.7494    3848.0058    3756.9451   0.0002541707 
  3883.3149    3848.5438    3753.6175   0.0002565342 
  3890.2304    3857.4195    3750.2909   0.0002567471 
  3887.7242    3873.7969    3746.9661   0.0002572552 
  3926.7968    3895.8767    3743.6437   0.0002543654 
  3982.7356    3920.877     3740.3248   0.000250319 
  4047.1139    3945.0963    3737.0099   0.0002462823 
  4061.6787    3964.219     3733.6999   0.0002448838 
  4066.4146    3973.9603    3730.3956   0.0002455795 
  4064.0818    3971.3583    3727.0978   0.000244423 
  3969.7321    3956.121     3723.8072   0.0002522134 
  3974.8588    3930.7662    3720.5246   0.0002505047 
  3931.4047    3899.3513    3717.2508   0.0002542043 
  3868.0853    3866.0784    3713.9866   0.000258584 
  3824.4396    3834.5577    3710.7327   0.0002605298 
  3788.0745    3807.4041    3707.4899   0.0002630506 
  3817.1238    3786.2241    3704.2589   0.0002613382 
  3826.1844    3771.6305    3701.0405   0.0002602895 
  3827.8812    3763.4262    3697.8355   0.0002609428 
  3875.7086    3760.7982    3694.6446   0.0002585238 
  3839.0983    3762.486     3691.4685   0.0002604203 
  3898.0863    3766.9339    3688.308    0.0002562222 
  3872.9343    3772.3802    3685.1637   0.0002585312 
  3910.4632    3776.9699    3682.0364   0.0002547225 
  3899.8054    3778.9535    3678.9269   0.000254953 
  3960.5957    3777.0871    3675.8357   0.0002518863 
  3948.4205    3771.1211    3672.7635   0.000253133 
  3852.1545    3761.9404    3669.7112   0.0002605151 
  3839.5908    3751.2198    3666.6793   0.0002589694 
  3813.0998    3740.9489    3663.6684   0.000260797 
  3785.3679    3733.1259    3660.6793   0.0002630401 
  3808.6395    3729.6504    3657.7125   0.000262397 
  3780.4139    3732.1431    3654.7687   0.000263738 
  3848.8879    3741.8406    3651.8485   0.0002589989 
  3797.9912    3759.3254    3648.9525   0.0002617585 
  3809.1088    3784.2753    3646.0813   0.0002613917 
  3847.9978    3815.2919    3643.2354   0.0002591172 
  3867.0087    3849.6699    3640.4155   0.0002586202 
  3994.4662    3883.4831    3637.622    0.0002502035 
  4037.1525    3911.9826    3634.8555   0.0002470586 
  4072.0436    3929.9785    3632.1166   0.0002448046 
  3962.7111    3933.4976    3629.4056   0.0002517147 
  3970.3869    3921.4456    3626.7231   0.0002516167 
  3919.7574    3896.3137    3624.0696   0.000254172 
  3859.2818    3863.08      3621.4455   0.000258923 
  3778.7333    3827.5226    3618.8513   0.0002626662 
  3806.7317    3795.0282    3616.2874   0.0002617734 
  3819.2047    3770.1696    3613.7541   0.0002608173 
  3760.7704    3756.3366    3611.2519   0.0002648707 
  3816.2061    3755.6179    3608.7812   0.0002607721 
  3809.5604    3768.6786    3606.3422   0.0002619794 
  3815.2969    3794.5783    3603.9354   0.000261248 
  3914.7571    3830.7588    3601.5611   0.0002544747 
  3926.926     3873.0837    3599.2194   0.0002529695 
  4000.5507    3915.8798    3596.9108   0.0002477802 
  4088.6005    3952.4518    3594.6355   0.0002438177 
  4082.3267    3975.7996    3592.3937   0.0002439986 
  4048.731     3980.4332    3590.1856   0.0002455134 
  4000.3272    3964.5323    3588.0115   0.0002502835 
  3943.2596    3930.7774    3585.8715   0.0002527643 
  3849.5201    3884.8464    3583.7658   0.0002586054 
  3758.6507    3833.2232    3581.6945   0.0002661523 
  3744.4162    3781.6445    3579.6578   0.0002670461 
  3732.0414    3734.3568    3577.6557   0.0002671315 
  3738.6677    3694.0162    3575.6883   0.0002663377 
  3711.2145    3661.6427    3573.7557   0.000268143 
  3683.8941    3637.0453    3571.858    0.0002710079 
  3691.8887    3619.2042    3569.9951   0.0002691928 
  3707.0996    3606.7134    3568.167    0.0002685015 
  3697.9743    3598.1768    3566.3738   0.0002692396 
  3673.5923    3592.3899    3564.6153   0.0002723583 
  3681.3737    3588.4597    3562.8915   0.0002705109 
  3690.6201    3585.8016    3561.2024   0.0002707003 
  3731.7724    3584.1133    3559.5478   0.000266818 
  3671.9149    3583.35      3557.9276   0.0002717844 
  3684.8421    3583.713     3556.3416   0.0002711795 
  3680.1077    3585.6766    3554.7897   0.0002711276 
  3708.7977    3590.01      3553.2716   0.0002702443 
  3658.4404    3597.8021    3551.7873   0.0002720056 
  3708.7823    3610.3974    3550.3363   0.0002679573 
  3690.4267    3629.2345    3548.9186   0.0002705911 
  3751.2775    3655.5893    3547.5338   0.0002669139 
  3683.9216    3690.1021    3546.1816   0.0002704218 
  3776.6997    3732.4141    3544.8617   0.0002638181 
  3818.4951    3780.6908    3543.5737   0.0002626196 
  3842.9326    3831.4554    3542.3174   0.0002605508 
  3906.2584    3879.7244    3541.0924   0.0002550599 
  3999.3373    3919.243     3539.8982   0.0002506568 
  3979.3115    3943.8189    3538.7344   0.0002513342 
  3993.1145    3948.9165    3537.6007   0.000250601 
  3962.0939    3934.0617    3536.4965   0.0002514342 
  3839.7278    3903.3091    3535.4214   0.0002594376 
  3797.8596    3863.7487    3534.375    0.0002628005 
  3815.6588    3823.329     3533.3566   0.0002600003 
  3794.7872    3789.6765    3532.3659   0.0002639498 
  3829.88      3769.3042    3531.4021   0.0002614614 
  3834.1932    3767.067     3530.4649   0.0002602362 
  3867.6478    3785.9146    3529.5536   0.0002592239 
  3901.7128    3826.2575    3528.6677   0.0002557928 
  3952.4179    3885.9141    3527.8064   0.0002520836 
  4050.7329    3959.737     3526.9693   0.0002466035 
  4221.2866    4039.7643    3526.1556   0.0002362644 
  4316.8671    4115.7809    3525.3647   0.0002312798 
  4437.7281    4175.9738    3524.596    0.00022545 
  4492.3068    4209.17      3523.8488   0.0002229783 
  4427.8381    4208.0187    3523.1223   0.0002249953 
  4249.5161    4172.3166    3522.4159   0.0002357026 
  4140.2217    4108.9054    3521.7288   0.0002412576 
  3961.8432    4028.5726    3521.0604   0.0002523013 
  3857.5923    3942.4054    3520.4098   0.0002589134 
  3810.7821    3859.9778    3519.7763   0.0002625687 
  3775.8899    3788.3357    3519.1592   0.0002647308 
  3793.7875    3731.6941    3518.5577   0.0002633719 
  3752.4618    3691.6403    3517.9709   0.0002664008 
  3727.4568    3667.4374    3517.3981   0.0002681236 
  3763.263     3656.7672    3516.8384   0.0002659632 
  3731.5478    3656.2897    3516.2912   0.0002668079 
  3738.6386    3662.1131    3515.7554   0.0002655852 
  3780.2077    3670.2842    3515.2304   0.0002645514 
  3743.2447    3677.036     3514.7152   0.0002665067 
  3765.7971    3679.3105    3514.209    0.0002649839 
  3727.2727    3675.4025    3513.7111   0.0002668215 
  3737.9413    3665.3964    3513.2204   0.0002680861 
  3705.6758    3650.8949    3512.7362   0.000270675 
  3665.4793    3634.2616    3512.2575   0.0002716251 
  3644.6199    3617.9511    3511.7836   0.0002734552 
  3656.6062    3604.0955    3511.3135   0.0002732967 
  3627.4246    3594.3681    3510.8464   0.0002748 
  3673.2008    3589.8047    3510.3814   0.0002718199 
  3680.6655    3590.7854    3509.9177   0.0002706033 
  3675.0911    3597.0189    3509.4542   0.0002701755 
  3679.1129    3607.5311    3508.9903   0.0002713398 
  3753.3949    3620.7988    3508.5249   0.000266121 
  3723.3787    3634.801     3508.0573   0.000267503 
  3720.4037    3647.2173    3507.5865   0.0002681268 
  3742.6319    3655.7396    3507.1116   0.0002667317 
  3794.0931    3658.6057    3506.6319   0.0002621517 
  3734.5358    3655.2987    3506.1464   0.0002658946 
  3672.2379    3646.8786    3505.6542   0.0002698849 
  3706.1268    3635.6291    3505.1546   0.0002673448 
  3698.0786    3624.3786    3504.6467   0.000268871 
  3662.443     3616.0287    3504.1295   0.0002689109 
  3624.5223    3613.1917    3503.6024   0.0002717783 
  3693.9357    3618.0077    3503.0644   0.0002674045 
  3740.1621    3631.8166    3502.5147   0.0002672533 
  3745.6271    3654.9525    3501.9526   0.0002660422 
  3739.7497    3686.4873    3501.3771   0.0002680269 
  3817.8753    3724.0993    3500.7876   0.0002609427 
  3853.7663    3764.1742    3500.1831   0.0002585428 
  3946.0841    3801.8664    3499.563    0.0002530173 
  4038.6818    3831.6805    3498.9265   0.0002489081 
  3953.9949    3848.2954    3498.2728   0.0002518496 
  3973.4494    3848.2114    3497.6012   0.0002512731 
  3924.6213    3831.2243    3496.9109   0.0002551508 
  3902.8462    3800.4979    3496.2012   0.0002551291 
  3816.1159    3761.0709    3495.4715   0.0002617539 
  3673.9187    3718.2999    3494.721    0.000271734 
  3685.7789    3676.8382    3493.9491   0.0002712012 
  3706.0595    3640.1184    3493.1551   0.000269969 
  3660.1112    3610.2933    3492.3383   0.0002730771 
  3664.2676    3588.2083    3491.4982   0.0002718346 
  3614.2915    3573.6188    3490.6341   0.0002773467 
  3604.9368    3565.4984    3489.7454   0.0002767132 
  3703.4383    3562.3274    3488.8316   0.0002688866 
  3687.8208    3562.4093    3487.8921   0.0002709604 
  3737.0684    3564.064     3486.9263   0.0002674895 
  3693.768     3565.8174    3485.9338   0.0002704058 
  3717.5039    3566.6271    3484.914    0.00026939 
  3690.0631    3566.1428    3483.8664   0.0002717289 
  3673.8026    3564.875     3482.7907   0.0002734338 
  3683.177     3564.0954    3481.6862   0.0002722846 
  3692.3063    3565.6204    3480.5527   0.0002712232 
  3668.18      3571.5417    3479.3897   0.0002722895 
  3724.2872    3584.0575    3478.1969   0.0002683732 
  3706.1749    3605.1503    3476.9738   0.0002705742 
  3779.0459    3636.212     3475.7202   0.0002648422 
  3802.8954    3677.6789    3474.4357   0.0002621888 
  3858.7463    3728.489     3473.12     0.0002598937 
  3920.5516    3785.9537    3471.7729   0.0002563982 
  4028.9211    3845.5393    3470.3941   0.0002490247 
  4152.6295    3901.1564    3468.9834   0.000241024 
  4338.4236    3945.8496    3467.5405   0.0002302832 
  4289.3048    3972.9791    3466.0654   0.0002335859 
  4265.4364    3978.5804    3464.5578   0.00023462 
  4161.8383    3963.4665    3463.0176   0.0002397349 
  4106.0605    3933.6258    3461.4447   0.0002440265 
  4019.6925    3898.4038    3459.8391   0.0002492019 
  3966.4273    3868.4823    3458.2006   0.0002518363 
  3993.2065    3854.2406    3456.5292   0.0002515003 
  3991.2106    3864.7038    3454.8249   0.0002521801 
  3993.3395    3906.565     3453.0876   0.0002508335 
  4047.2557    3982.8864    3451.3176   0.00024578 
  4204.2409    4092.2968    3449.5147   0.0002381392 
  4314.8465    4228.4474    3447.6791   0.0002324217 
  4537.6593    4379.5642    3445.8108   0.0002207663 
  4814.5373    4529.399     3443.9101   0.0002075199 
  5134.3289    4658.0277    3441.9769   0.0001948888 
  5159.0972    4744.7334    3440.0116   0.0001942557 
  5112.5706    4772.8948    3438.0143   0.0001958211 
  4937.1256    4735.8902    3435.9852   0.0002022764 
  4674.399     4640.117     3433.9246   0.0002139948 
  4326.7509    4501.838     3431.8327   0.000230984 
  4101.1058    4341.0369    3429.7099   0.000243368 
  4000.7251    4176.3631    3427.5563   0.0002490588 
  3901.889     4023.0953    3425.3724   0.0002572863 
  3839.0114    3891.5416    3423.1585   0.0002594173 
  3815.0665    3787.2699    3420.9149   0.0002635143 
  3700.3635    3711.3417    3418.6422   0.0002703421 
  3698.2661    3661.1836    3416.3406   0.0002699613 
  3686.5754    3632.0145    3414.0106   0.0002705912 
  3713.8454    3617.7748    3411.6527   0.0002686945 
  3742.0173    3612.2313    3409.2673   0.0002674731 
  3711.4462    3609.5415    3406.855    0.000267971 
  3719.4404    3604.9377    3404.4162   0.0002684284 
  3707.541     3595.3768    3401.9515   0.000267901 
  3670.1833    3579.935     3399.4614   0.0002724805 
  3629.0737    3559.4975    3396.9465   0.0002755099 
  3602.4392    3535.9482    3394.4074   0.0002767596 
  3512.1542    3511.3463    3391.8447   0.0002830203 
  3500.9222    3487.5225    3389.259    0.0002846325 
  3488.9932    3465.8307    3386.6509   0.0002830923 
  3443.3962    3447.0577    3384.0212   0.0002890814 
  3431.7389    3431.4974    3381.3704   0.0002872992 
  3431.4351    3419.0084    3378.6992   0.0002874053 
  3410.0644    3409.2012    3376.0083   0.0002863189 
  3425.5513    3401.566     3373.2985   0.0002877376 
  3425.761     3395.5975    3370.5705   0.0002916313 
  3375.1121    3390.8882    3367.8249   0.0002978723 
  3421.825     3387.168     3365.0626   0.0002920939 
  3422.2137    3384.3364    3362.2843   0.0002923363 
  3352.6951    3382.473     3359.4907   0.0002986319 
  3417.092     3381.8524    3356.6827   0.0002920282 
  3457.8556    3382.9419    3353.861    0.0002886629 
  3371.4176    3386.3932    3351.0264   0.0002967396 
  3404.9589    3392.9772    3348.1798   0.0002938666 
  3403.7897    3403.4701    3345.322    0.0002935932 
  3348.2174    3418.5015    3342.4537   0.0002992951 
  3355.4444    3438.2902    3339.5758   0.0002980664 
  3414.2346    3462.4752    3336.6891   0.0002928969 
  3432.1996    3489.8767    3333.7945   0.0002916025 
  3428.772     3518.4389    3330.8929   0.0002918739 
  3502.237     3545.328     3327.985    0.000287863 
  3483.1037    3567.0686    3325.0718   0.0002870003 
  3487.134     3580.1441    3322.154    0.0002857774 
  3429.204     3581.8463    3319.2326   0.0002925963 
  3447.909     3571.3966    3316.3085   0.0002912621 
  3443.4292    3550.3206    3313.3824   0.00028856 
  3389.9793    3521.8214    3310.4552   0.0002955229 
  3403.4943    3489.635     3307.5279   0.000294442 
  3378.8031    3457.2823    3304.6013   0.0002956682 
  3315.8257    3427.6111    3301.6763   0.000302949 
  3350.8605    3402.5482    3298.7537   0.0003006456 
  3302.9399    3383.1226    3295.8344   0.0003032056 
  3320.992     3369.4406    3292.9193   0.0003024238 
  3342.1592    3360.9322    3290.0092   0.0003020118 
  3314.6142    3356.4924    3287.105    0.000302529 
  3337.7922    3354.7178    3284.2075   0.0003006548 
  3370.5111    3354.1369    3281.3177   0.0002966732 
  3396.3055    3353.3976    3278.4363   0.0002953453 
  3343.4037    3351.5105    3275.5642   0.0003003545 
  3318.4163    3348.119     3272.7023   0.000302324 
  3341.0241    3343.6199    3269.8514   0.0003012763 
  3394.703     3339.0627    3267.0122   0.0002960116 
  3344.3722    3335.8644    3264.1857   0.0003000718 
  3338.8409    3335.5732    3261.3727   0.000301339 
  3342.307     3339.6458    3258.5739   0.0002995395 
  3343.115     3349.214     3255.7903   0.0003005655 
  3371.4538    3364.8868    3253.0225   0.0002965381 
  3377.4048    3386.4741    3250.2713   0.00029624 
  3471.3182    3412.8541    3247.5377   0.0002890119 
  3491.0791    3441.9499    3244.8222   0.0002872457 
  3606.1829    3470.7184    3242.1257   0.0002790625 
  3611.2999    3495.4735    3239.449    0.0002784718 
  3707.6587    3512.2533    3236.7928   0.0002719181 
  3692.1292    3517.7346    3234.1579   0.000270955 
  3630.4797    3510.3588    3231.5449   0.000276457 
  3541.1357    3491.0081    3228.9546   0.000283196 
  3460.2541    3462.5697    3226.3877   0.0002904166 
  3456.2167    3428.9227    3223.845    0.0002903886 
  3360.8765    3393.8772    3221.3271   0.0002975269 
  3305.6324    3360.6114    3218.8347   0.0003027053 
  3302.6519    3331.4885    3216.3685   0.000304941 
  3277.6236    3307.8452    3213.9291   0.0003061823 
  3268.2229    3290.1134    3211.5173   0.0003060573 
  3322.0898    3277.9287    3209.1336   0.0003011869 
  3264.6263    3270.3234    3206.7787   0.0003076424 
  3248.7173    3266.0198    3204.4533   0.0003084094 
  3311.2689    3263.5945    3202.158    0.0003022484 
  3309.1971    3261.7074    3199.8933   0.0003016648 
  3330.902     3259.2915    3197.66     0.0003030202 
  3324.5246    3255.7494    3195.4585   0.0003010274 
  3289.9776    3251.0768    3193.2895   0.0003049372 
  3280.6308    3245.7734    3191.1536   0.0003059687 
  3296.2184    3240.6423    3189.0513   0.0003019582 
  3270.9224    3236.5682    3186.9833   0.000305752 
  3293.849     3234.38      3184.95     0.0003050543 
  3252.7346    3234.7217    3182.952    0.0003072655 
  3266.3205    3237.9411    3180.99     0.000306016 
  3265.9423    3244.0205    3179.0643   0.0003074579 
  3360.102     3252.4953    3177.1756   0.0002967801 
  3293.25      3262.4593    3175.3244   0.000303688 
  3327.6955    3272.6621    3173.5112   0.000299847 
  3394.2224    3281.5232    3171.7365   0.0002886544 
  3379.9354    3287.3999    3170.0009   0.0002900658 
  3421.5779    3288.8795    3168.3048   0.0002878773 
  3367.0485    3285.2465    3166.6489   0.0002882478 
  3320.6172    3276.7498    3165.0334   0.0002951692 
  3292.1848    3264.4688    3163.4591   0.0002977572 
  3254.0417    3249.8646    3161.9263   0.0003014493 
  3233.1055    3234.4152    3160.4356   0.0003024458 
  3210.3816    3219.3774    3158.9875   0.0003030608 
  3213.9819    3205.6631    3157.5824   0.0003106763 
  3181.7986    3193.8441    3156.2209   0.0003138538 
  3166.8187    3184.136     3154.9035   0.0003152538 
  3205.1413    3176.498     3153.6306   0.0003123828 
  3219.4295    3170.7084    3152.4027   0.0003071222 
  3222.1419    3166.4594    3151.2204   0.0003088927 
  3208.7053    3163.4535    3150.0841   0.0003118978 
  3182.6228    3161.4517    3148.9944   0.0003137188 
  3141.1236    3160.3232    3147.9517   0.000318045 
  3234.3162    3160.0634    3146.9565   0.0003094166 
  3170.186     3160.8043    3146.0094   0.0003139839 
  3227.7837    3162.8185    3145.1108   0.0003112315 
  3195.9219    3166.4826    3144.2613   0.0003121252 
  3173.5413    3172.2805    3143.4614   0.0003148178 
  3216.2955    3180.6634    3142.7116   0.0003115384 
  3191.2725    3191.9761    3142.0124   0.0003126272 
  3264.3889    3206.3359    3141.3643   0.0003067838 
  3223.7398    3223.4634    3140.768    0.0003108828 
  3253.5432    3242.6321    3140.2239   0.0003065425 
  3379.4142    3262.5788    3139.7326   0.0002946109 
  3360.5206    3281.5597    3139.2945   0.0002976168 
  3361.9554    3297.5066    3138.9104   0.0002963401 
  3383.8984    3308.2612    3138.5807   0.0002948225 
  3394.152     3312.1361    3138.306    0.0002932855 
  3294.2447    3308.4998    3138.0869   0.000305056 
  3281.0095    3298.1071    3137.924    0.0003049215 
  3292.6072    3282.7785    3137.8177   0.0003054949 
  3272.9747    3264.8149    3137.7688   0.0003054969 
  3246.6999    3246.4331    3137.7778   0.0003085894 
  3252.3289    3229.5097    3137.8453   0.0003076719 
  3220.4015    3215.3987    3137.9719   0.0003117482 
  3246.7248    3204.8466    3138.1582   0.0003090795 
  3217.7451    3198.0393    3138.4047   0.0003097202 
  3230.5396    3194.6436    3138.7122   0.0003098285 
  3215.3861    3193.9565    3139.0812   0.0003129673 
  3268.7597    3195.0299    3139.5124   0.0003061902 
  3282.9773    3196.8642    3140.0062   0.0003059223 
  3304.0111    3198.5142    3140.5635   0.0003044306 
  3280.807     3199.3161    3141.1846   0.0003032975 
  3305.4158    3199.0527    3141.8704   0.0003031634 
  3258.8104    3198.0104    3142.6213   0.0003069296 
  3201.1819    3196.8504    3143.438    0.0003125839 
  3223.7713    3196.4325    3144.3211   0.0003101669 
  3217.2757    3197.6165    3145.2712   0.0003115639 
  3258.1338    3201.1387    3146.2888   0.0003083847 
  3259.5688    3207.4951    3147.3746   0.0003076482 
  3270.2683    3216.8071    3148.529    0.0003071296 
  3342.3281    3228.7939    3149.7528   0.0002979042 
  3316.0941    3242.7026    3151.0463   0.0003020887 
  3323.7385    3257.3631    3152.4102   0.0003021442 
  3327.1703    3271.294     3153.8449   0.0003010304 
  3404.2683    3282.8292    3155.3509   0.0002937588 
  3413.1052    3290.4563    3156.9288   0.0002930273 
  3339.5305    3293.2172    3158.579    0.0002996806 
  3311.4766    3291.1316    3160.3019   0.0003030412 
  3354.7253    3285.2224    3162.098    0.0002986155 
  3316.0764    3277.1909    3163.9675   0.0003012673 
  3295.0058    3268.9258    3165.9109   0.0003036418 
  3314.6725    3262.1875    3167.9285   0.0003012383 
  3238.6772    3258.4039    3170.0206   0.000308692 
  3270.9753    3258.4444    3172.1874   0.0003054761 
  3287.5553    3262.6155    3174.4292   0.0003058089 
  3335.4226    3270.5601    3176.7461   0.0003004725 
  3332.5192    3281.3438    3179.1382   0.0002998507 
  3392.9776    3293.5667    3181.6057   0.0002957835 
  3441.3641    3305.4829    3184.1486   0.0002894929 
  3485.4118    3315.2849    3186.7668   0.0002856069 
  3488.4816    3321.4011    3189.4603   0.0002872734 
  3449.7488    3322.9672    3192.229    0.0002900866 
  3362.5539    3320.106     3195.0727   0.0002970676 
  3366.6573    3313.857     3197.9912   0.0002976926 
  3338.4824    3305.7583    3200.9841   0.0002985982 
  3294.1894    3297.4637    3204.051    0.0003026148 
  3303.4801    3290.4301    3207.1916   0.0002964202 
  3343.4354    3285.7776    3210.4054   0.0002938248 
  3399.9116    3284.1825    3213.6916   0.000289554 
  3371.7563    3285.8094    3217.0496   0.0002899968 
  3338.2791    3290.3615    3220.4788   0.0002944479 
  3363.6917    3297.148     3223.9782   0.0002914158 
  3394.8671    3305.1719    3227.5469   0.0002906655 
  3433.7887    3313.3034    3231.1839   0.0002839711 
  3495.5131    3320.4751    3234.8882   0.0002774543 
  3454.7185    3325.8914    3238.6584   0.0002829915 
  3416.1901    3329.3267    3242.4934   0.0002912473 
  3378.9241    3331.2319    3246.3916   0.0002947971 
  3406.9701    3332.5942    3250.3516   0.0002914619 
  3358.6216    3334.6835    3254.3718   0.0002960103 
  3377.5342    3338.7804    3258.4505   0.0002941905 
  3401.0511    3345.9575    3262.5858   0.0002922305 
  3342.5519    3356.9497    3266.7758   0.0002991646 
  3381.8985    3371.9552    3271.0184   0.0002946284 
  3435.0807    3390.6109    3275.3115   0.0002890191 
  3459.8025    3411.9176    3279.6528   0.0002879898 
  3468.6146    3434.3198    3284.0399   0.0002886318 
  3451.7889    3455.8871    3288.4702   0.0002897273 
  3546.0453    3474.5057    3292.9411   0.0002802225 
  3540.2295    3488.3594    3297.4498   0.0002823141 
  3496.6142    3496.478     3301.9935   0.0002862637 
  3487.5779    3499.2957    3306.5691   0.0002845795 
  3506.1084    3498.6692    3311.1734   0.0002843036 
  3483.7182    3497.4481    3315.8032   0.0002857772 
  3465.1074    3498.7695    3320.4551   0.0002886289 
  3556.856     3505.5534    3325.1255   0.0002802236 
  3529.9088    3520.0754    3329.8109   0.000281736 
  3493.3383    3543.5259    3334.5073   0.0002848573 
  3610.0282    3575.8454    3339.2111   0.0002759853 
  3669.112     3615.4521    3343.9181   0.0002721713 
  3689.105     3659.346     3348.6241   0.0002710429 
  3855.3773    3703.3624    3353.325    0.0002590964 
  3935.6222    3742.4406    3358.0164   0.0002546946 
  4022.1851    3771.4633    3362.6938   0.0002488532 
  3967.3306    3786.2318    3367.3526   0.000253105 
  3886.4639    3784.8723    3371.9881   0.0002569658 
  3747.8319    3768.5381    3376.5956   0.0002666057 
  3757.5164    3740.9687    3381.17     0.0002660952 
  3648.7167    3707.137     3385.7066   0.0002737644 
  3637.4923    3672.1504    3390.2001   0.0002747872 
  3569.5804    3640.4244    3394.6454   0.0002803015 
  3576.3807    3615.1699    3399.0374   0.0002787138 
  3618.5953    3598.3013    3403.3707   0.0002764789 
  3581.7184    3590.2016    3407.6399   0.0002795621 
  3615.8722    3590.003     3411.8397   0.0002767272 
  3639.4305    3595.7469    3415.9647   0.0002740029 
  3658.2854    3604.7551    3420.0092   0.0002729848 
  3756.5022    3614.1231    3423.9679   0.0002659189 
  3698.5802    3621.1432    3427.8351   0.0002715598 
  3712.808     3624.0137    3431.6054   0.0002705398 
  3664.6546    3622.2633    3435.2732   0.0002723846 
  3661.2105    3616.837     3438.833    0.0002736776 
  3607.575     3609.671     3442.2792   0.0002768778 
  3568.1296    3603.0992    3445.6065   0.0002798148 
  3549.1436    3599.3113    3448.8095   0.0002826411 
  3610.1055    3600.085     3451.8827   0.0002763955 
  3624.2923    3606.4378    3454.8209   0.0002755248 
  3592.1866    3618.5224    3457.619    0.0002782195 
  3656.0599    3635.5777    3460.2719   0.0002716189 
  3640.2091    3655.9166    3462.7747   0.0002752547 
  3778.1944    3677.2105    3465.1226   0.0002658295 
  3804.1023    3696.6893    3467.3109   0.0002617015 
  3807.4698    3711.62      3469.3352   0.0002629078 
  3833.3596    3719.979     3471.1912   0.00026056 
  3796.8669    3721.1467    3472.8748   0.0002633454 
  3776.7982    3716.2936    3474.3823   0.0002643036 
  3750.8204    3708.0989    3475.7099   0.0002661058 
  3705.6841    3700.0018    3476.8545   0.000270148 
  3722.6465    3695.4262    3477.813    0.0002690906 
  3685.7716    3697.3151    3478.5825   0.0002711487 
  3725.7313    3707.5403    3479.1608   0.0002690371 
  3754.5745    3726.7919    3479.5457   0.0002653137 
  3789.8551    3754.1876    3479.7355   0.0002622898 
  3853.4198    3787.3397    3479.729    0.0002598206 
  3855.0719    3822.6308    3479.5252   0.0002593519 
  4041.9069    3855.405     3479.1235   0.0002472912 
  4051.8055    3880.7274    3478.5241   0.0002457679 
  4104.82      3894.1812    3477.7273   0.0002432052 
  4040.8745    3893.1797    3476.734    0.0002458991 
  3939.6675    3877.913     3475.5456   0.0002531387 
  3909.5981    3851.3081    3474.1642   0.000255457 
  3805.3092    3817.9679    3472.5921   0.0002543195 
  3782.5455    3782.9846    3470.8324   0.0002601916 
  3707.0815    3751.0218    3468.8889   0.000264434 
  3710.8207    3725.6309    3466.7656   0.0002644567 
  3676.2076    3709.0211    3464.4675   0.0002670435 
  3747.0245    3701.781     3462.0001   0.0002612116 
  3780.0914    3702.9367    3459.3695   0.0002586088 
  3772.5413    3710.1861    3456.5824   0.0002571262 
  3857.536     3720.1538    3453.6464   0.0002564612 
  3884.6038    3728.9612    3450.5695   0.0002554119 
  3813.2337    3732.8393    3447.3606   0.0002601417 
  3857.2037    3728.9374    3444.0293   0.0002581883 
  3775.5754    3716.124     3440.5857   0.000262501 
  3686.9198    3695.2176    3437.0407   0.00026922 
  3676.7536    3668.5014    3433.4061   0.0002707283 
  3618.0973    3638.869     3429.694    0.0002738358 
  3638.9034    3609.2261    3425.9176   0.0002740263 
  3643.1873    3581.9847    3422.0905   0.0002746373 
  3564.0654    3558.8884    3418.2272   0.0002794478 
  3580.5375    3540.8749    3414.3426   0.0002784742 
  3609.6332    3528.0316    3410.4524   0.000276918 
  3579.9307    3519.7745    3406.5729   0.0002782292 
  3613.9611    3514.9915    3402.721    0.0002759747 
  3635.8248    3512.3071    3398.9141   0.0002739497 
  3633.0597    3510.3732    3395.1701   0.0002728083 
  3629.7221    3508.1818    3391.5075   0.0002745247 
  3607.7916    3505.4156    3387.9451   0.000276517 
  3627.4046    3502.5878    3384.502    0.0002749518 
  3604.2147    3500.9488    3381.1979   0.0002762239 
  3579.9504    3502.1189    3378.0525   0.0002781736 
  3597.6102    3507.773     3375.0857   0.0002758558 
  3654.7599    3519.2623    3372.3175   0.0002726599 
  3630.3016    3537.3085    3369.7679   0.0002733993 
  3592.6955    3561.835     3367.4568   0.000277863 
  3731.1435    3591.6886    3365.4039   0.0002663312 
  3765.1968    3624.7493    3363.6285   0.0002654855 
  3844.2935    3657.9074    3362.1495   0.0002604 
  3872.7611    3687.3729    3360.9852   0.0002574681 
  3911.0237    3709.1849    3360.153    0.0002543502 
  3883.1963    3719.8849    3359.6697   0.0002564183 
  3837.3465    3717.5923    3359.5507   0.0002592894 
  3804.9084    3702.6629    3359.8103   0.0002615613 
  3805.7359    3677.5885    3360.4612   0.000261394 
  3735.7362    3646.0669    3361.5145   0.0002674273 
  3631.2567    3612.124     3362.9795   0.0002738966 
  3614.0651    3579.3422    3364.8631   0.0002774082 
  3617.5933    3550.566     3367.1698   0.0002741203 
  3642.6026    3527.6631    3369.9015   0.0002730303 
  3577.2616    3511.407     3373.0572   0.000278102 
  3601.1524    3501.6476    3376.6323   0.0002768051 
  3591.709     3497.4159    3380.6186   0.000278329 
  3592.3411    3497.223     3385.0042   0.0002760761 
  3643.4616    3499.348     3389.7723   0.0002742748 
  3665.1215    3502.1363    3394.9018   0.0002708605 
  3602.5215    3504.3773    3400.366    0.0002765745 
  3541.477     3505.5219    3406.1328   0.0002831181 
  3573.6487    3505.7116    3412.1637   0.0002771476 
  3558.1905    3505.5864    3418.4138   0.000278963 
  3565.1239    3505.9711    3424.8309   0.0002788343 
  3564.1331    3507.6783    3431.3551   0.0002793348 
  3547.3392    3511.3072    3437.9182   0.0002805835 
  3625.0369    3517.1613    3444.4429   0.0002760304 
  3562.4041    3525.1642    3450.8425   0.0002797074 
  3522.8844    3534.8489    3457.0199   0.0002824011 
  3582.1892    3545.3912    3462.8672   0.0002786201 
  3674.7989    3555.6983    3468.2644   0.0002700612 
  3629.9426    3564.5201    3473.0792   0.000275852 
  3673.5866    3570.6472    3477.1659   0.0002709316 
  3577.5886    3573.1403    3480.3643   0.000278104 
  3649.8078    3571.5565    3482.4993   0.0002728952 
  3556.3891    3565.986     3483.3796   0.0002791256 
  3588.1158    3556.9068    3482.7964   0.0002780808 
  3547.6833    3544.933     3480.5231   0.0002799272 
  3505.0455    3530.6535    3476.3136   0.0002833689 
  3523.9413    3514.5143    3469.9012   0.0002821412 
  3508.6446    3496.7498    3460.9977   0         
  3523.9169    0            0           0         
  3492.0066    0            0           0         
  3509.6574    0            0           0         
  3524.1801    0            0           0         
  3495.3069    0            0           0         
  3522.7543    0            0           0         
  3542.9623    0            0           0         
  3533.7587    0            0           0         
  3532.5171    0            0           0         
  3564.2486    0            0           0         
  3546.8014    0            0           0         
  3533.8533    0            0           0         
  3526.3859    0            0           0         
  3562.1682    0            0           0         
  3547.8904    0            0           0         
  3612.0361    0            0           0         
  3655.595     0            0           0         
  3662.8498    0            0           0         
  3661.0734    0            0           0         
  3679.6892    0            0           0         
  3657.5859    0            0           0         
  3695.8738    0            0           0         
  3690.7559    0            0           0         
  3606.2676    0            0           0         
  3561.6661    0            0           0         
  3607.0189    0            0           0         
  3617.8203    0            0           0         
  3636.388     0            0           0         
  3712.4814    0            0           0         
  3686.5222    0            0           0         
  3745.4323    0            0           0         
  3849.9045    0            0           0         
  3757.8579    0            0           0         
  3784.2024    0            0           0         
  3836.6608    0            0           0         
  3722.8282    0            0           0         
  3744.091     0            0           0         
  3648.8921    0            0           0         
  3696.0274    0            0           0         
  3649.3135    0            0           0         
  3648.3674    0            0           0         
  3667.155     0            0           0         
  3703.3519    0            0           0         
  3683.5111    0            0           0         
  3746.1284    0            0           0         
  3746.5232    0            0           0         
  3785.0047    0            0           0         
  3809.0291    0            0           0         
  3754.1278    0            0           0         
  3785.7903    0            0           0         
  3748.0853    0            0           0         
  3710.5004    0            0           0         
  3660.8055    0            0           0         
  3636.3094    0            0           0         
  3605.5796    0            0           0         
  3633.7717    0            0           0         
  3657.712     0            0           0         
  3667.6711    0            0           0         
  3629.4821    0            0           0         
  3645.4714    0            0           0         
  3642.7845    0            0           0         
  3643.5207    0            0           0         
  3699.3687    0            0           0         
  3666.5849    0            0           0         
  3651.9239    0            0           0         
  3652.2202    0            0           0         
  3613.2523    0            0           0         
  3604.5511    0            0           0         
  3613.1634    0            0           0         
  3679.5618    0            0           0         
  3677.1805    0            0           0         
  3692.8619    0            0           0         
  3690.6243    0            0           0         
  3775.4472    0            0           0         
  3772.517     0            0           0         
  3758.2133    0            0           0         
  3817.0132    0            0           0         
  3762.9227    0            0           0         
  3724.0394    0            0           0         
  3694.4723    0            0           0         
  3653.9587    0            0           0         
  3696.9037    0            0           0         
  3649.6153    0            0           0         
  3668.7199    0            0           0         
  3668.7964    0            0           0         
  3670.8095    0            0           0         
  3700.5107    0            0           0         
  3710.4871    0            0           0         
  3744.314     0            0           0         
  3733.4476    0            0           0         
  3752.8629    0            0           0         
  3734.7451    0            0           0         
  3694.2646    0            0           0         
  3629.8058    0            0           0         
  3650.959     0            0           0         
  3720.3731    0            0           0         
  3658.3681    0            0           0         
  3697.612     0            0           0         
  3628.1908    0            0           0         
  3708.9037    0            0           0         
  3652.7959    0            0           0         
  3707.5749    0            0           0         
  3733.4868    0            0           0         
  3679.7346    0            0           0         
  3693.6664    0            0           0         
  3676.7196    0            0           0         
  3714.1799    0            0           0         
  3657.7363    0            0           0         
  3669.5558    0            0           0         
  3724.9759    0            0           0         
  3739.5791    0            0           0         
  3779.6632    0            0           0         
  3830.5715    0            0           0         
  3959.2163    0            0           0         
  3980.4025    0            0           0         
  4026.2612    0            0           0         
  4041.2181    0            0           0         
  4022.4136    0            0           0         
  3930.4177    0            0           0         
  3915.8647    0            0           0         
  3839.292     0            0           0         
  3771.6631    0            0           0         
  3761.6336    0            0           0         
  3725.528     0            0           0         
  3704.2538    0            0           0         
  3709.5253    0            0           0         
  3688.598     0            0           0         
  3691.857     0            0           0         
  3704.4931    0            0           0         
  3734.319     0            0           0         
  3671.6489    0            0           0         
  3688.3961    0            0           0         
  3693.508     0            0           0         
  3703.7241    0            0           0         
  3663.701     0            0           0         
  3650.2981    0            0           0         
  3637.4044    0            0           0         
  3655.4799    0            0           0         
  3712.8659    0            0           0         
  3747.8943    0            0           0         
  3714.3839    0            0           0         
  3811.4832    0            0           0         
  3830.9622    0            0           0         
  3841.2972    0            0           0         
  3824.7499    0            0           0         
  3807.6589    0            0           0         
  3762.1458    0            0           0         
  3764.3608    0            0           0         
  3660.5282    0            0           0         
  3682.2898    0            0           0         
  3653.7937    0            0           0         
  3704.5339    0            0           0         
  3646.9412    0            0           0         
  3698.4579    0            0           0         
  3707.504     0            0           0         
  3787.0028    0            0           0         
  3795.5554    0            0           0         
  3795.7371    0            0           0         
  3774.4183    0            0           0         
  3750.9221    0            0           0         
  3733.2705    0            0           0         
  3653.8652    0            0           0         
  3655.8339    0            0           0         
  3617.312     0            0           0         
  3587.0813    0            0           0         
  3609.9793    0            0           0         
  3567.8216    0            0           0         
  3626.6289    0            0           0         
  3601.7109    0            0           0         
  3564.1026    0            0           0         
  3596.6874    0            0           0         
  3587.9459    0            0           0         
  3557.7442    0            0           0         
  3536.6698    0            0           0         
  3579.4169    0            0           0         
  3586.8701    0            0           0         
  3505.5262    0            0           0         
  3533.5065    0            0           0         
  3556.5601    0            0           0         
  3521.7725    0            0           0         
  3563.2138    0            0           0         
  3520.2536    0            0           0         
  3580.6586    0            0           0         
  3587.7699    0            0           0         
  3542.78      0            0           0         
  3557.4547    0            0           0         
  3555.6492    0            0           0         
  3511.7443    0            0           0         
  3564.9841    0            0           0         
  3506.4788    0            0           0         
  3528.9436    0            0           0         
  3505.8676    0            0           0         
  3546.4109    0            0           0         
  3443.354     0            0           0         
  3499.5847    0            0           0         
  3496.1382    0            0           0         
  3511.019     0            0           0         
  3499.4958    0            0           0         
  3526.8822    0            0           0         
  3513.9309    0            0           0         
  3532.4543    0            0           0         
  3484.6044    0            0           0         
  3469.4554    0            0           0         
  3522.4896    0            0           0         
  3490.0497    0            0           0         
  3555.57      0            0           0         
  3594.091     0            0           0         
  3618.1337    0            0           0         
  3637.7881    0            0           0         
  3689.2269    0            0           0         
  3723.1677    0            0           0         
  3706.4672    0            0           0         
  3701.8695    0            0           0         
  3697.325     0            0           0         
  3660.0485    0            0           0         
  3598.5468    0            0           0         
  3513.5019    0            0           0         
  3545.621     0            0           0         
  3538.5061    0            0           0         
  3487.6483    0            0           0         
  3492.967     0            0           0         
  3479.2938    0            0           0         
  3479.4704    0            0           0         
  3436.9987    0            0           0         
  3428.2566    0            0           0         
  3456.0797    0            0           0         
  3437.3165    0            0           0         
  3486.2812    0            0           0         
  3488.6813    0            0           0         
  3469.2657    0            0           0         
  3497.7174    0            0           0         
  3466.8625    0            0           0         
  3497.4715    0            0           0         
  3505.7721    0            0           0         
  3432.4306    0            0           0         
  3505.3356    0            0           0         
  3501.6777    0            0           0         
  3537.6427    0            0           0         
  3521.8709    0            0           0         
  3512.9276    0            0           0         
  3556.0199    0            0           0         
  3540.8579    0            0           0         
  3486.0884    0            0           0         
  3513.6795    0            0           0         
  3525.2685    0            0           0         
  3532.9597    0            0           0         
  3578.8821    0            0           0         
  3589.1114    0            0           0         
  3612.6851    0            0           0         
  3684.9581    0            0           0         
  3727.3263    0            0           0         
  3682.0471    0            0           0         
  3668.4861    0            0           0         
  3610.934     0            0           0         
  3630.5713    0            0           0         
  3548.4701    0            0           0         
  3558.3727    0            0           0         
  3525.0865    0            0           0         
  3505.2602    0            0           0         
  3487.1924    0            0           0         
  3502.3963    0            0           0         
  3503.444     0            0           0         
  3529.2535    0            0           0         
  3512.9305    0            0           0         
  3482.4535    0            0           0         
  3533.8499    0            0           0         
  3498.2038    0            0           0         
  3497.6567    0            0           0         
  3534.7859    0            0           0         
  3488.8018    0            0           0         
  3527.1623    0            0           0         
  3522.8926    0            0           0         
  3473.8588    0            0           0         
  3521.7496    0            0           0         
  3534.697     0            0           0         
  3547.2758    0            0           0         
  3587.1624    0            0           0         
  3532.1929    0            0           0         
  3568.0012    0            0           0         
  3543.8435    0            0           0         
  3516.9132    0            0           0         
  3550.2358    0            0           0         
  3511.3826    0            0           0         
  3568.6649    0            0           0         
  3534.3231    0            0           0         
  3532.9291    0            0           0         
  3562.8049    0            0           0         
  3616.7846    0            0           0         
  3678.91      0            0           0         
  3703.6107    0            0           0         
  3718.6335    0            0           0         
  3732.3065    0            0           0         
  3698.5399    0            0           0         
  3681.3763    0            0           0         
  3570.1556    0            0           0         
  3586.9468    0            0           0         
  3558.654     0            0           0         
  3532.5027    0            0           0         
  3560.1498    0            0           0         
  3512.5055    0            0           0         
  3475.6469    0            0           0         
  3499.0788    0            0           0         
  3521.0185    0            0           0         
  3532.8602    0            0           0         
  3486.7463    0            0           0         
  3458.5415    0            0           0         
  3476.6264    0            0           0         
  3521.8167    0            0           0         
  3485.8473    0            0           0         
  3471.3972    0            0           0         
  3450.4338    0            0           0         
  3473.9808    0            0           0         
  3469.8706    0            0           0         
  3507.9525    0            0           0         
  3464.7762    0            0           0         
  3492.5066    0            0           0         
  3484.3213    0            0           0         
  3482.7261    0            0           0         
  3506.5738    0            0           0         
  3512.6809    0            0           0         
  3524.622     0            0           0         
  3463.9674    0            0           0         
  3471.9948    0            0           0         
  3569.9923    0            0           0         
  3531.8148    0            0           0         
  3610.5564    0            0           0         
  3588.8078    0            0           0         
  3654.9885    0            0           0         
  3680.1878    0            0           0         
  3725.3959    0            0           0         
  3733.281     0            0           0         
  3722.2298    0            0           0         
  3661.761     0            0           0         
  3628.1054    0            0           0         
  3622.4468    0            0           0         
  3536.7803    0            0           0         
  3493.3041    0            0           0         
  3460.861     0            0           0         
  3482.0974    0            0           0         
  3508.2687    0            0           0         
  3457.2386    0            0           0         
  3430.1511    0            0           0         
  3458.2781    0            0           0         
  3499.343     0            0           0         
  3434.9404    0            0           0         
  3467.073     0            0           0         
  3491.2414    0            0           0         
  3439.7407    0            0           0         
  3392.9634    0            0           0         
  3427.3937    0            0           0         
  3398.1563    0            0           0         
  3403.2004    0            0           0         
  3402.8873    0            0           0         
  3484.8197    0            0           0         
  3465.2667    0            0           0         
  3499.932     0            0           0         
  3533.294     0            0           0         
  3517.8848    0            0           0         
  3473.4768    0            0           0         
  3442.7617    0            0           0         
  3373.3496    0            0           0         
  3406.5841    0            0           0         
  3380.4484    0            0           0         
  3382.7258    0            0           0         
  3405.8662    0            0           0         
  3394.2271    0            0           0         
  3398.3693    0            0           0         
  3443.1577    0            0           0         
  3456.3175    0            0           0         
  3426.7519    0            0           0         
  3410.2888    0            0           0         
  3400.6718    0            0           0         
  3378.8391    0            0           0         
  3339.2982    0            0           0         
  3353.3329    0            0           0         
  3294.7827    0            0           0         
  3322.45      0            0           0         
  3308.4596    0            0           0         
  3308.9991    0            0           0         
  3326.3723    0            0           0         
  3305.1452    0            0           0         
  3261.2802    0            0           0         
  3304.4201    0            0           0         
  3286.3941    0            0           0         
  3286.4359    0            0           0         
  3237.657     0            0           0         
  3248.8129    0            0           0         
  3278.9695    0            0           0         
  3266.5948    0            0           0         
  3242.1951    0            0           0         
  3311.9909    0            0           0         
  3252.1266    0            0           0         
  3293.4026    0            0           0         
  3308.1601    0            0           0         
  3323.8181    0            0           0         
  3353.0069    0            0           0         
  3297.2653    0            0           0         
  3325.9152    0            0           0         
  3307.2207    0            0           0         
  3261.7989    0            0           0         
  3218.7277    0            0           0         
  3249.8542    0            0           0         
  3256.8988    0            0           0         
  3226.5072    0            0           0         
  3237.8257    0            0           0         
  3237.4598    0            0           0         
  3217.7282    0            0           0         
  3249.379     0            0           0         
  3241.1497    0            0           0         
  3224.3165    0            0           0         
  3227.1375    0            0           0         
  3189.0981    0            0           0         
  3194.0452    0            0           0         
  3179.5671    0            0           0         
  3183.0467    0            0           0         
  3171.5549    0            0           0         
  3167.8712    0            0           0         
  3176.9396    0            0           0         
  3170.485     0            0           0         
  3208.7564    0            0           0         
  3173.8291    0            0           0         
  3212.2142    0            0           0         
  3163.7555    0            0           0         
  3147.0965    0            0           0         
  3167.0604    0            0           0         
  3153.2302    0            0           0         
  3134.0927    0            0           0         
  3109.7768    0            0           0         
  3106.6614    0            0           0         
  3114.3163    0            0           0         
  3136.506     0            0           0         
  3131.9555    0            0           0         
  3163.0246    0            0           0         
  3125.4956    0            0           0         
  3088.7184    0            0           0         
  3117.8521    0            0           0         
  3115.732     0            0           0         
  3109.1937    0            0           0         
  3100.9386    0            0           0         
  3134.1573    0            0           0         
  3171.374     0            0           0         
  3129.3092    0            0           0         
  3141.7648    0            0           0         
  3124.7908    0            0           0         
  3142.761     0            0           0         
  3183.9541    0            0           0         
  3209.2299    0            0           0         
  3162.8766    0            0           0         
  3137.5148    0            0           0         
  3141.6124    0            0           0         
  3188.9116    0            0           0         
  3107.1214    0            0           0         
  3139.4399    0            0           0         
  3155.0855    0            0           0         
  3145.3328    0            0           0         
  3178.3662    0            0           0         
  3166.1196    0            0           0         
  3123.0908    0            0           0         
  3180.389     0            0           0         
  3167.6753    0            0           0         
  3137.5349    0            0           0         
  3153.5138    0            0           0         
  3116.525     0            0           0         
  3120.974     0            0           0         
  3145.4554    0            0           0         
  3140.0538    0            0           0         
  3117.8864    0            0           0         
  3128.5866    0            0           0         
  3138.8797    0            0           0         
  3113.4936    0            0           0         
  3143.5998    0            0           0         
  3168.1462    0            0           0         
  3131.075     0            0           0         
  3124.1517    0            0           0         
  3130.4972    0            0           0         
  3098.0641    0            0           0         
  3114.4936    0            0           0         
  3091.8508    0            0           0         
  3059.7688    0            0           0         
  3124.2408    0            0           0         
  3074.5128    0            0           0         
  3065.4719    0            0           0         
  3072.5755    0            0           0         
  3166.2991    0            0           0         
  3085.6482    0            0           0         
  3148.5642    0            0           0         
  3125.3363    0            0           0         
  3101.6615    0            0           0         
  3092.9899    0            0           0         
  3042.9897    0            0           0         
  3088.6482    0            0           0         
  3058.1378    0            0           0         
  3093.7537    0            0           0         
  3089.9283    0            0           0         
  3136.6918    0            0           0         
  3098.1434    0            0           0         
  3102.2404    0            0           0         
  3153.5009    0            0           0         
  3088.3352    0            0           0         
  3124.9286    0            0           0         
  3045.8486    0            0           0         
  3088.1176    0            0           0         
  3083.0786    0            0           0         
  3020.5628    0            0           0         
  3127.6662    0            0           0         
  3075.173     0            0           0         
  3060.1879    0            0           0         
  3060.7897    0            0           0         
  3122.751     0            0           0         
  3094.1071    0            0           0         
  3115.6985    0            0           0         
  3117.9211    0            0           0         
  3101.3162    0            0           0         
  3063.9878    0            0           0         
  3051.9884    0            0           0         
  3143.8854    0            0           0         
  3084.3312    0            0           0         
  3118.69      0            0           0         
  3119.8092    0            0           0         
  3115.9918    0            0           0         
  3174.5233    0            0           0         
  3165.9103    0            0           0         
  3180.1938    0            0           0         
  3187.1273    0            0           0         
  3133.356     0            0           0         
  3149.0753    0            0           0         
  3147.8195    0            0           0         
  3077.3364    0            0           0         
  3122.9855    0            0           0         
  3130.2561    0            0           0         
  3098.1585    0            0           0         
  3160.6009    0            0           0         
  3195.0105    0            0           0         
  3227.3906    0            0           0         
  3127.5028    0            0           0         
  3167.4274    0            0           0         
  3161.7795    0            0           0         
  3142.8434    0            0           0         
  3092.2584    0            0           0         
  3101.9509    0            0           0         
  3064.0933    0            0           0         
  3063.8557    0            0           0         
  3088.3931    0            0           0         
  3069.7734    0            0           0         
  3035.9295    0            0           0         
  3025.6383    0            0           0         
  3009.652     0            0           0         
  3050.328     0            0           0         
  3077.5082    0            0           0         
  3028.2171    0            0           0         
  3030.4094    0            0           0         
  2962.4197    0            0           0         
  3003.1535    0            0           0         
  3020.0086    0            0           0         
  2979.9525    0            0           0         
  2955.9878    0            0           0         
  2977.6496    0            0           0         
  2949.9141    0            0           0         
  2937.8192    0            0           0         
  2965.5508    0            0           0         
  2950.2556    0            0           0         
  2948.4477    0            0           0         
  2977.6974    0            0           0         
  3003.7014    0            0           0         
  2991.5515    0            0           0         
  2985.9339    0            0           0         
  2944.276     0            0           0         
  2949.8992    0            0           0         
  2939.8194    0            0           0         
  3004.8427    0            0           0         
  2930.3591    0            0           0         
  2972.8817    0            0           0         
  2986.6745    0            0           0         
  2954.6857    0            0           0         
  2996.2524    0            0           0         
  2986.9544    0            0           0         
  2983.9479    0            0           0         
  2938.5483    0            0           0         
  2953.1718    0            0           0         
  2965.2575    0            0           0         
  2967.6332    0            0           0         
  2960.3614    0            0           0         
  2987.0882    0            0           0         
  2980.1348    0            0           0         
  3008.2359    0            0           0         
  2981.5282    0            0           0         
  3012.9949    0            0           0         
  2948.8535    0            0           0         
  2987.3359    0            0           0         
  2980.1401    0            0           0         
  2981.1611    0            0           0         
  2990.8553    0            0           0         
  2989.2336    0            0           0         
  3017.307     0            0           0         
  3034.363     0            0           0         
  3062.3094    0            0           0         
  3013.3924    0            0           0         
  3077.7009    0            0           0         
  3052.6069    0            0           0         
  2995.2844    0            0           0         
  2977.6001    0            0           0         
  3008.9895    0            0           0         
  2971.8739    0            0           0         
  2975.5875    0            0           0         
  2975.9758    0            0           0         
  2938.2857    0            0           0         
  2979.6053    0            0           0         
  2968.6076    0            0           0         
  3007.4326    0            0           0         
  3004.1606    0            0           0         
  2995.9855    0            0           0         
  2960.8767    0            0           0         
  2949.3919    0            0           0         
  2978.792     0            0           0         
  2936.4018    0            0           0         
  2957.3882    0            0           0         
  2945.2349    0            0           0         
  2919.1404    0            0           0         
  2943.1168    0            0           0         
  2948.3885    0            0           0         
  2986.9448    0            0           0         
  3002.2335    0            0           0         
  2945.8378    0            0           0         
  2979.3452    0            0           0         
  2992.9497    0            0           0         
  2965.4687    0            0           0         
  2961.941     0            0           0         
  2937.6523    0            0           0         
  2942.4374    0            0           0         
  2926.325     0            0           0         
  2921.593     0            0           0         
  2924.9441    0            0           0         
  2920.9809    0            0           0         
  2889.0715    0            0           0         
  2897.2236    0            0           0         
  2899.5837    0            0           0         
  2904.8756    0            0           0         
  2922.4681    0            0           0         
  2907.2582    0            0           0         
  2924.8716    0            0           0         
  2873.1702    0            0           0         
  2893.9074    0            0           0         
  2930.562     0            0           0         
  2901.381     0            0           0         
  2926.2547    0            0           0         
  2931.0196    0            0           0         
  2928.2768    0            0           0         
  2913.7051    0            0           0         
  2861.1819    0            0           0         
  2905.0285    0            0           0         
  2894.3777    0            0           0         
  2976.1663    0            0           0         
  2925.5923    0            0           0         
  2936.1978    0            0           0         
  2918.846     0            0           0         
  2956.8487    0            0           0         
  2952.0753    0            0           0         
  2995.6122    0            0           0         
  2928.955     0            0           0         
  2985.0485    0            0           0         
  2951.4831    0            0           0         
  2943.6952    0            0           0         
  2937.0805    0            0           0         
  2869.8667    0            0           0         
  2947.1263    0            0           0         
  2909.6717    0            0           0         
  2902.8401    0            0           0         
  2973.4434    0            0           0         
  2970.8975    0            0           0         
  2954.8307    0            0           0         
  2969.6363    0            0           0         
  2981.6035    0            0           0         
  2957.6453    0            0           0         
  2923.2917    0            0           0         
  2924.9877    0            0           0         
  2885.7838    0            0           0         
  2870.6662    0            0           0         
  2925.1378    0            0           0         
  2909.3801    0            0           0         
  2886.6384    0            0           0         
  2913.4548    0            0           0         
  2944.8093    0            0           0         
  2921.2067    0            0           0         
  2934.9759    0            0           0         
  2908.9366    0            0           0         
  2888.1362    0            0           0         
  2913.6464    0            0           0         
  2936.3012    0            0           0         
  2924.8034    0            0           0         
  2889.2316    0            0           0         
  2921.5093    0            0           0         
  2919.3999    0            0           0         
  2926.3475    0            0           0         
  2915.838     0            0           0         
  2954.8638    0            0           0         
  2925.312     0            0           0         
  2926.4166    0            0           0         
  2942.0001    0            0           0         
  2914.0774    0            0           0         
  2904.28      0            0           0         
  2916.9006    0            0           0         
  2919.3543    0            0           0         
  2922.1014    0            0           0         
  2885.967     0            0           0         
  2917.9581    0            0           0         
  2899.8148    0            0           0         
  2924.4525    0            0           0         
  2898.0735    0            0           0         
  2910.935     0            0           0         
  2922.1259    0            0           0         
  2905.434     0            0           0         
  2883.638     0            0           0         
  2916.7293    0            0           0         
  2882.0805    0            0           0         
  2939.78      0            0           0         
  2925.698     0            0           0         
  2910.462     0            0           0         
  2937.1763    0            0           0         
  2902.721     0            0           0         
  2916.2606    0            0           0         
  2930.0609    0            0           0         
  2917.0581    0            0           0         
  2930.29      0            0           0         
  2943.866     0            0           0         
  2916.3471    0            0           0         
  2921.6931    0            0           0         
  2938.0763    0            0           0         
  2946.8668    0            0           0         
  2951.824     0            0           0         
  2984.4183    0            0           0         
  2975.2666    0            0           0         
  2986.4158    0            0           0         
  2960.4935    0            0           0         
  2956.8584    0            0           0         
  2912.0941    0            0           0         
  2917.4402    0            0           0         
  2902.228     0            0           0         
  2923.2076    0            0           0         
  2928.5933    0            0           0         
  2871.829     0            0           0         
  2881.9527    0            0           0         
  2894.0902    0            0           0         
  2887.6444    0            0           0         
  2921.677     0            0           0         
  2931.9665    0            0           0         
  2842.0452    0            0           0         
  2904.6597    0            0           0         
  2898.1238    0            0           0         
  2831.7976    0            0           0         
  2883.4569    0            0           0         
  2885.1399    0            0           0         
  2910.627     0            0           0         
  2930.6024    0            0           0         
  2910.7228    0            0           0         
  2895.4297    0            0           0         
  2900.3682    0            0           0         
  2885.7957    0            0           0         
  2849.1772    0            0           0         
  2889.3824    0            0           0         
  2830.0641    0            0           0         
  2897.2629    0            0           0         
  2840.1453    0            0           0         
  2869.1337    0            0           0         
  2861.6875    0            0           0         
  2872.1959    0            0           0         
  2889.3778    0            0           0         
  2846.2214    0            0           0         
  2849.7271    0            0           0         
  2894.2086    0            0           0         
  2844.4207    0            0           0         
  2925.7798    0            0           0         
  2867.7612    0            0           0         
  2862.8232    0            0           0         
  2853.4344    0            0           0         
  2860.3347    0            0           0         
  2826.0428    0            0           0         
  2873.3189    0            0           0         
  2847.4206    0            0           0         
  2822.5478    0            0           0         
  2859.4732    0            0           0         
  2894.0423    0            0           0         
  2870.6638    0            0           0         
  2851.8692    0            0           0         
  2851.7896    0            0           0         
  2874.8352    0            0           0         
  2874.7836    0            0           0         
  2863.8505    0            0           0         
  2871.8418    0            0           0         
  2827.265     0            0           0         
  2876.6895    0            0           0         
  2870.3054    0            0           0         
  2860.0517    0            0           0         
  2893.8959    0            0           0         
  2880.392     0            0           0         
  2861.9018    0            0           0         
  2861.5798    0            0           0         
  2877.0685    0            0           0         
  2870.3411    0            0           0         
  2826.9967    0            0           0         
  2854.3642    0            0           0         
  2846.3497    0            0           0         
  2877.0471    0            0           0         
  2866.1133    0            0           0         
  2865.796     0            0           0         
  2836.9537    0            0           0         
  2856.7501    0            0           0         
  2852.7069    0            0           0         
  2863.1721    0            0           0         
  2902.648     0            0           0         
  2860.6979    0            0           0         
  2883.859     0            0           0         
  2840.6045    0            0           0         
  2854.4957    0            0           0         
  2865.7967    0            0           0         
  2906.6496    0            0           0         
  2868.5389    0            0           0         
  2859.483     0            0           0         
  2892.9023    0            0           0         
  2901.5477    0            0           0         
  2898.4651    0            0           0         
  2853.3031    0            0           0         
  2869.7083    0            0           0         
  2860.3673    0            0           0         
  2845.4888    0            0           0         
  2890.2413    0            0           0         
  2877.1623    0            0           0         
  2885.8058    0            0           0         
  2864.2437    0            0           0         
  2810.4273    0            0           0         
  2823.9042    0            0           0         
  2841.363     0            0           0         
  2839.7566    0            0           0         
  2886.3474    0            0           0         
  2862.4948    0            0           0         
  2867.7026    0            0           0         
  2916.1449    0            0           0         
  2870.7916    0            0           0         
  2904.3113    0            0           0         
  2892.8674    0            0           0         
  2921.5552    0            0           0         
  2930.3188    0            0           0         
  2916.9344    0            0           0         
  2895.1913    0            0           0         
  2921.0093    0            0           0         
  2935.9554    0            0           0         
  2896.185     0            0           0         
  2923.1603    0            0           0         
  2928.1739    0            0           0         
  2944.9594    0            0           0         
  2939.888     0            0           0         
  3001.1218    0            0           0         
  2917.4414    0            0           0         
  2959.5301    0            0           0         
  2916.9228    0            0           0         
  2899.6866    0            0           0         
  2917.6636    0            0           0         
  2932.628     0            0           0         
  2891.1932    0            0           0         
  2869.4406    0            0           0         
  2898.7198    0            0           0         
  2883.6131    0            0           0         
  2880.0533    0            0           0         
  2908.4447    0            0           0         
  2890.6334    0            0           0         
  2872.812     0            0           0         
  2866.248     0            0           0         
  2879.0476    0            0           0         
  2920.0878    0            0           0         
  2873.3021    0            0           0         
  2881.9448    0            0           0         
  2876.8571    0            0           0         
  2885.1869    0            0           0         
  2867.3569    0            0           0         
  2889.0035    0            0           0         
  2852.827     0            0           0         
  2899.6125    0            0           0         
  2852.4443    0            0           0         
  2897.6035    0            0           0         
  2895.516     0            0           0         
  2891.705     0            0           0         
  2841.5429    0            0           0         
  2863.9513    0            0           0         
  2904.8016    0            0           0         
  2910.7454    0            0           0         
  2868.1151    0            0           0         
  2881.6192    0            0           0         
  2891.096     0            0           0         
  2885.5755    0            0           0         
  2850.5654    0            0           0         
  2862.258     0            0           0         
  2936.7516    0            0           0         
  2903.624     0            0           0         
  2914.9832    0            0           0         
  2889.5357    0            0           0         
  2883.338     0            0           0         
  2925.1853    0            0           0         
  2868.3083    0            0           0         
  2907.8413    0            0           0         
  2938.8984    0            0           0         
  2866.7879    0            0           0         
  2894.709     0            0           0         
  2862.0352    0            0           0         
  2924.4392    0            0           0         
  2916.0596    0            0           0         
  2915.1261    0            0           0         
  2868.8893    0            0           0         
  2933.4163    0            0           0         
  2930.4023    0            0           0         
  2947.629     0            0           0         
  2949.5192    0            0           0         
  2895.9641    0            0           0         
  2939.8877    0            0           0         
  2913.1274    0            0           0         
  2935.6703    0            0           0         
  2990.8546    0            0           0         
  2935.8018    0            0           0         
  2928.3892    0            0           0         
  2935.8861    0            0           0         
  2945.3757    0            0           0         
  2934.6408    0            0           0         
  2969.3998    0            0           0         
  2928.6266    0            0           0         
  2975.9707    0            0           0         
  2934.1637    0            0           0         
  2919.859     0            0           0         
  2883.0006    0            0           0         
  2929.3793    0            0           0         
  2874.2856    0            0           0         
  2901.2508    0            0           0         
  2924.197     0            0           0         
  2899.427     0            0           0         
  2890.1561    0            0           0         
  2849.8857    0            0           0         
  2929.0034    0            0           0         
  2871.5544    0            0           0         
  2896.2819    0            0           0         
  2917.011     0            0           0         
  2903.7406    0            0           0         
  2896.8611    0            0           0         
  2920.2293    0            0           0         
  2946.6874    0            0           0         
  2942.2785    0            0           0         
  2935.4558    0            0           0         
  2924.711     0            0           0         
  2966.1171    0            0           0         
  2885.3906    0            0           0         
  2904.61      0            0           0         
  2898.1558    0            0           0         
  2897.5389    0            0           0         
  2847.0175    0            0           0         
  2881.627     0            0           0         
  2866.6645    0            0           0         
  2889.6347    0            0           0         
  2850.8008    0            0           0         
  2890.6396    0            0           0         
  2865.8195    0            0           0         
  2850.1462    0            0           0         
  2843.0912    0            0           0         
  2870.3909    0            0           0         
  2816.2991    0            0           0         
  2875.2404    0            0           0         
  2850.7856    0            0           0         
  2842.7104    0            0           0         
  2873.2564    0            0           0         
  2832.0986    0            0           0         
  2897.1091    0            0           0         
  2841.6844    0            0           0         
  2822.3935    0            0           0         
  2869.7726    0            0           0         
  2802.1109    0            0           0         
  2834.8518    0            0           0         
  2795.3235    0            0           0         
  2843.5371    0            0           0         
  2828.8957    0            0           0         
  2860.6503    0            0           0         
  2849.0919    0            0           0         
  2862.3111    0            0           0         
  2825.8904    0            0           0         
  2823.8454    0            0           0         
  2793.0409    0            0           0         
  2864.1201    0            0           0         
  2822.5413    0            0           0         
  2839.7557    0            0           0         
  2798.4186    0            0           0         
  2805.6118    0            0           0         
  2833.0875    0            0           0         
  2848.6573    0            0           0         
  2771.9482    0            0           0         
  2840.9587    0            0           0         
  2798.1626    0            0           0         
  2846.4155    0            0           0         
  2828.6346    0            0           0         
  2821.9082    0            0           0         
  2813.7103    0            0           0         
  2790.2688    0            0           0         
  2787.0975    0            0           0         
  2767.6205    0            0           0         
  2767.4084    0            0           0         
  2849.576     0            0           0         
  2792.4423    0            0           0         
  2796.4236    0            0           0         
  2805.2894    0            0           0         
  2860.6612    0            0           0         
  2794.6881    0            0           0         
  2791.6949    0            0           0         
  2801.4019    0            0           0         
  2780.0069    0            0           0         
  2819.5335    0            0           0         
  2816.226     0            0           0         
  2829.0278    0            0           0         
  2797.0139    0            0           0         
  2795.3871    0            0           0         
  2791.3481    0            0           0         
  2764.564     0            0           0         
  2778.2436    0            0           0         
  2785.807     0            0           0         
  2776.4075    0            0           0         
  2793.4098    0            0           0         
  2826.4612    0            0           0         
  2839.3078    0            0           0         
  2801.0192    0            0           0         
  2780.9361    0            0           0         
  2761.8684    0            0           0         
  2825.1011    0            0           0         
  2801.7482    0            0           0         
  2840.6964    0            0           0         
  2805.4866    0            0           0         
  2766.9682    0            0           0         
  2794.2864    0            0           0         
  2782.6049    0            0           0         
  2814.6988    0            0           0         
  2838.8295    0            0           0         
  2788.7901    0            0           0         
  2806.2815    0            0           0         
  2768.747     0            0           0         
  2831.1815    0            0           0         
  2752.4929    0            0           0         
  2772.4173    0            0           0         
  2777.0032    0            0           0         
  2773.7161    0            0           0         
  2827.4385    0            0           0         
  2776.393     0            0           0         
  2785.581     0            0           0         
  2800.5986    0            0           0         
  2816.3157    0            0           0         
  2831.8024    0            0           0         
  2810.6677    0            0           0         
  2817.3098    0            0           0         
  2749.025     0            0           0         
  2787.0259    0            0           0         
  2789.3313    0            0           0         
  2798.5164    0            0           0         
  2815.0911    0            0           0         
  2792.4864    0            0           0         
  2752.4486    0            0           0         
  2826.1151    0            0           0         
  2794.9705    0            0           0         
  2744.4016    0            0           0         
  2814.2015    0            0           0         
  2735.2331    0            0           0         
  2730.2605    0            0           0         
  2779.806     0            0           0         
  2804.6119    0            0           0         
  2771.4623    0            0           0         
  2799.8934    0            0           0         
  2792.9517    0            0           0         
  2783.6887    0            0           0         
  2758.4998    0            0           0         
  2796.0363    0            0           0         
  2769.2928    0            0           0         
  2779.3699    0            0           0         
  2810.2063    0            0           0         
  2757.4288    0            0           0         
  2804.4806    0            0           0         
  2731.9736    0            0           0         
  2801.8831    0            0           0         
  2778.5377    0            0           0         
  2776.852     0            0           0         
  2752.1846    0            0           0         
  2768.7998    0            0           0         
  2724.8143    0            0           0         
  2719.8063    0            0           0         
  2767.8356    0            0           0         
  2779.8383    0            0           0         
  2754.45      0            0           0         
  2785.0467    0            0           0         
  2780.7902    0            0           0         
  2766.0177    0            0           0         
  2784.9988    0            0           0         
  2814.6021    0            0           0         
  2820.7991    0            0           0         
  2801.4401    0            0           0         
  2777.7646    0            0           0         
  2804.9764    0            0           0         
  2739.2644    0            0           0         
  2743.7681    0            0           0         
  2799.6553    0            0           0         
  2762.5944    0            0           0         
  2794.2035    0            0           0         
  2793.4328    0            0           0         
  2747.9613    0            0           0         
  2795.6991    0            0           0         
  2740.0557    0            0           0         
  2754.8323    0            0           0         
  2794.3067    0            0           0         
  2810.0868    0            0           0         
  2755.2846    0            0           0         
  2786.721     0            0           0         
  2711.2412    0            0           0         
  2707.1876    0            0           0         
  2732.9337    0            0           0         
  2734.2725    0            0           0         
  2722.0153    0            0           0         
  2737.8974    0            0           0         
  2799.2798    0            0           0         
  2781.0776    0            0           0         
  2760.3058    0            0           0         
  2779.1794    0            0           0         
  2754.7564    0            0           0         
  2755.7213    0            0           0         
  2782.9956    0            0           0         
  2756.4543    0            0           0         
  2751.1375    0            0           0         
  2750.9015    0            0           0         
  2744.3173    0            0           0         
  2797.8097    0            0           0         
  2762.5796    0            0           0         
  2743.365     0            0           0         
  2771.0221    0            0           0         
  2757.8859    0            0           0         
  2740.9657    0            0           0         
  2718.0353    0            0           0         
  2688.2131    0            0           0         
  2726.4221    0            0           0         
  2708.4951    0            0           0         
  2725.9598    0            0           0         
  2731.9536    0            0           0         
  2719.7922    0            0           0         
  2750.2936    0            0           0         
  2689.4797    0            0           0         
  2704.4322    0            0           0         
  2693.4211    0            0           0         
  2690.9794    0            0           0         
  2749.8593    0            0           0         
  2680.9818    0            0           0         
  2660.513     0            0           0         
  2689.1547    0            0           0         
  2675.3125    0            0           0         
  2733.56      0            0           0         
  2700.2715    0            0           0         
  2717.3959    0            0           0         
  2657.6232    0            0           0         
  2703.0066    0            0           0         
  2704.581     0            0           0         
  2722.2635    0            0           0         
  2661.6042    0            0           0         
  2682.8864    0            0           0         
  2707.2132    0            0           0         
  2698.8621    0            0           0         
  2725.1912    0            0           0         
  2657.5163    0            0           0         
  2646.5083    0            0           0         
  2661.0897    0            0           0         
  2643.5703    0            0           0         
  2687.7896    0            0           0         
  2690.9742    0            0           0         
  2657.9703    0            0           0         
  2706.8103    0            0           0         
  2713.8064    0            0           0         
  2644.942     0            0           0         
  2700.323     0            0           0         
  2698.9682    0            0           0         
  2653.7998    0            0           0         
  2688.7798    0            0           0         
  2646.7409    0            0           0         
  2646.7133    0            0           0         
  2625.98      0            0           0         
  2648.3064    0            0           0         
  2675.7591    0            0           0         
  2657.7096    0            0           0         
  2671.2708    0            0           0         
  2674.6442    0            0           0         
  2653.0882    0            0           0         
  2612.5713    0            0           0         
  2638.8145    0            0           0         
  2662.4808    0            0           0         
  2696.7024    0            0           0         
  2663.9711    0            0           0         
  2656.1677    0            0           0         
  2641.0181    0            0           0         
  2656.6836    0            0           0         
  2653.5699    0            0           0         
  2632.6656    0            0           0         
  2620.2101    0            0           0         
  2634.9835    0            0           0         
  2643.3738    0            0           0         
  2631.1156    0            0           0         
  2634.6376    0            0           0         
  2636.1135    0            0           0         
  2627.252     0            0           0         
  2668.7929    0            0           0         
  2700.5882    0            0           0         
  2646.5445    0            0           0         
  2624.037     0            0           0         
  2623.6815    0            0           0         
  2609.6696    0            0           0         
  2632.0181    0            0           0         
  2651.1368    0            0           0         
  2659.1671    0            0           0         
  2617.9306    0            0           0         
  2675.941     0            0           0         
  2646.8784    0            0           0         
  2626.4668    0            0           0         
  2681.4553    0            0           0         
  2636.1594    0            0           0         
  2644.7226    0            0           0         
  2651.2893    0            0           0         
  2664.0551    0            0           0         
  2633.282     0            0           0         
  2616.1969    0            0           0         
  2657.9791    0            0           0         
  2633.7541    0            0           0         
  2642.6946    0            0           0         
  2637.7678    0            0           0         
  2642.333     0            0           0         
  2651.2201    0            0           0         
  2592.0808    0            0           0         
  2586.3821    0            0           0         
  2586.3628    0            0           0         
  2648.4738    0            0           0         
  2623.988     0            0           0         
  2678.986     0            0           0         
  2635.7625    0            0           0         
  2646.3152    0            0           0         
  2591.4585    0            0           0         
  2630.5738    0            0           0         
  2616.5965    0            0           0         
  2609.9083    0            0           0         
  2588.0248    0            0           0         
  2622.6554    0            0           0         
  2652.5592    0            0           0         
  2626.3032    0            0           0         
  2608.4326    0            0           0         
  2631.9253    0            0           0         
  2611.9023    0            0           0         
  2673.2779    0            0           0         
  2610.0926    0            0           0         
  2669.0552    0            0           0         
  2630.583     0            0           0         
  2625.4516    0            0           0         
  2609.5884    0            0           0         
  2582.0381    0            0           0         
  2617.8829    0            0           0         
  2618.2534    0            0           0         
  2611.4535    0            0           0         
  2577.961     0            0           0         
  2601.9275    0            0           0         
  2666.2291    0            0           0         
  2613.1015    0            0           0         
  2584.8146    0            0           0         
  2651.9639    0            0           0         
  2586.0393    0            0           0         
  2600.6922    0            0           0         
  2620.264     0            0           0         
  2645.8408    0            0           0         
  2615.9531    0            0           0         
  2645.4977    0            0           0         
  2639.6275    0            0           0         
  2612.0994    0            0           0         
  2632.9041    0            0           0         
  2659.6474    0            0           0         
  2628.677     0            0           0         
  2595.9092    0            0           0         
  2614.3475    0            0           0         
  2609.9891    0            0           0         
  2593.8413    0            0           0         
  2634.0143    0            0           0         
  2604.5722    0            0           0         
  2648.7108    0            0           0         
  2622.4409    0            0           0         
  2637.2428    0            0           0         
  2536.4369    0            0           0         
  2615.9272    0            0           0         
  2657.8876    0            0           0         
  2583.9414    0            0           0         
  2593.671     0            0           0         
  2608.6153    0            0           0         
  2627.9896    0            0           0         
  2649.1654    0            0           0         
  2608.4473    0            0           0         
  2615.4249    0            0           0         
  2602.1212    0            0           0         
  2575.6457    0            0           0         
  2578.0516    0            0           0         
  2588.7893    0            0           0         
  2576.9068    0            0           0         
  2579.5115    0            0           0         
  2585.9507    0            0           0         
  2536.874     0            0           0         
  2578.6133    0            0           0         
  2565.0695    0            0           0         
  2586.9651    0            0           0         
  2625.8915    0            0           0         
  2590.1415    0            0           0         
  2560.8465    0            0           0         
  2618.4225    0            0           0         
  2610.5602    0            0           0         
  2579.3234    0            0           0         
  2604.0929    0            0           0         
  2582.1033    0            0           0         
  2585.7902    0            0           0         
  2599.5432    0            0           0         
  2586.104     0            0           0         
  2604.2284    0            0           0         
  2580.951     0            0           0         
  2583.2306    0            0           0         
  2554.3445    0            0           0         
  2596.8704    0            0           0         
  2603.3838    0            0           0         
  2556.6415    0            0           0         
  2621.1356    0            0           0         
  2609.7423    0            0           0         
  2587.6531    0            0           0         
  2592.3392    0            0           0         
  2577.7683    0            0           0         
  2553.1501    0            0           0         
  2520.83      0            0           0         
  2607.058     0            0           0         
  2580.7421    0            0           0         
  2602.8281    0            0           0         
  2575.1213    0            0           0         
  2600.9265    0            0           0         
  2617.2954    0            0           0         
  2614.136     0            0           0         
  2567.0228    0            0           0         
  2624.3558    0            0           0         
  2580.8507    0            0           0         
  2560.2335    0            0           0         
  2583.2249    0            0           0         
  2591.5561    0            0           0         
  2606.25      0            0           0         
  2611.6798    0            0           0         
  2628.0578    0            0           0         
  2577.4021    0            0           0         
  2613.7607    0            0           0         
  2538.2878    0            0           0         
  2596.4608    0            0           0         
  2590.6046    0            0           0         
  2590.9865    0            0           0         
  2586.3587    0            0           0         
  2616.4957    0            0           0         
  2606.6817    0            0           0         
  2549.2748    0            0           0         
  2610.5064    0            0           0         
  2591.2292    0            0           0         
  2532.2605    0            0           0         
  2606.8661    0            0           0         
  2584.3764    0            0           0         
  2568.9115    0            0           0         
  2604.1466    0            0           0         
  2585.7189    0            0           0         
  2579.9248    0            0           0         
  2605.2436    0            0           0         
  2587.0674    0            0           0         
  2615.7827    0            0           0         
  2625.6755    0            0           0         
  2566.2093    0            0           0         
  2554.924     0            0           0         
  2566.2443    0            0           0         
  2583.3486    0            0           0         
  2554.9915    0            0           0         
  2613.2097    0            0           0         
  2595.6129    0            0           0         
  2604.326     0            0           0         
  2622.2035    0            0           0         
  2584.1402    0            0           0         
  2604.3077    0            0           0         
  2573.2239    0            0           0         
  2618.8323    0            0           0         
  2601.4233    0            0           0         
  2573.9775    0            0           0         
  2586.4825    0            0           0         
  2552.2813    0            0           0         
  2619.1544    0            0           0         
  2609.9436    0            0           0         
  2650.3668    0            0           0         
  2617.7468    0            0           0         
  2607.9672    0            0           0         
  2585.1042    0            0           0         
  2601.5227    0            0           0         
  2602.1089    0            0           0         
  2603.6992    0            0           0         
  2612.3243    0            0           0         
  2576.3436    0            0           0         
  2608.3983    0            0           0         
  2606.0129    0            0           0         
  2595.2335    0            0           0         
  2605.607     0            0           0         
  2603.6347    0            0           0         
  2601.0756    0            0           0         
  2630.2325    0            0           0         
  2620.886     0            0           0         
  2600.3959    0            0           0         
  2559.4149    0            0           0         
  2620.7777    0            0           0         
  2608.7771    0            0           0         
  2610.3676    0            0           0         
  2573.6752    0            0           0         
  2644.1047    0            0           0         
  2641.1049    0            0           0         
  2628.2923    0            0           0         
  2593.6798    0            0           0         
  2631.6803    0            0           0         
  2597.4066    0            0           0         
  2621.6498    0            0           0         
  2633.612     0            0           0         
  2614.4218    0            0           0         
  2637.6209    0            0           0         
  2623.9783    0            0           0         
  2616.9028    0            0           0         
  2623.8249    0            0           0         
  2645.611     0            0           0         
  2606.7268    0            0           0         
  2619.7561    0            0           0         
  2600.9664    0            0           0         
  2592.7576    0            0           0         
  2669.8876    0            0           0         
  2558.6694    0            0           0         
  2570.6554    0            0           0         
  2601.519     0            0           0         
  2604.7036    0            0           0         
  2601.5295    0            0           0         
  2624.0037    0            0           0         
  2623.1387    0            0           0         
  2643.1852    0            0           0         
  2665.6969    0            0           0         
  2653.3339    0            0           0         
  2647.5804    0            0           0         
  2628.7997    0            0           0         
  2621.9385    0            0           0         
  2650.7061    0            0           0         
  2660.6693    0            0           0         
  2646.1989    0            0           0         
  2642.2909    0            0           0         
  2657.3289    0            0           0         
  2665.0345    0            0           0         
  2641.1278    0            0           0         
  2635.6507    0            0           0         
  2671.6884    0            0           0         
  2656.9562    0            0           0         
  2670.5199    0            0           0         
  2692.8765    0            0           0         
  2646.8154    0            0           0         
  2660.096     0            0           0         
  2658.4147    0            0           0         
  2612.449     0            0           0         
  2579.6688    0            0           0         
  2628.6754    0            0           0         
  2635.3048    0            0           0         
  2651.9225    0            0           0         
  2639.8267    0            0           0         
  2652.7852    0            0           0         
  2652.7269    0            0           0         
  2639.2081    0            0           0         
  2658.922     0            0           0         
  2622.5524    0            0           0         
  2639.1432    0            0           0         
  2625.4096    0            0           0         
  2656.6599    0            0           0         
  2632.1321    0            0           0         
  2631.228     0            0           0         
  2596.7662    0            0           0         
  2647.9212    0            0           0         
  2660.0484    0            0           0         
  2631.1166    0            0           0         
  2643.2745    0            0           0         
  2650.9518    0            0           0         
  2613.6922    0            0           0         
  2644.7014    0            0           0         
  2640.7266    0            0           0         
  2621.3068    0            0           0         
  2639.5382    0            0           0         
  2603.4732    0            0           0         
  2663.2596    0            0           0         
  2629.7741    0            0           0         
  2618.6511    0            0           0         
  2606.8459    0            0           0         
  2625.3081    0            0           0         
  2627.0801    0            0           0         
  2656.5693    0            0           0         
  2632.5928    0            0           0         
  2634.746     0            0           0         
  2603.7756    0            0           0         
  2604.4567    0            0           0         
  2615.7217    0            0           0         
  2621.5676    0            0           0         
  2595.3655    0            0           0         
  2623.3397    0            0           0         
  2599.4821    0            0           0         
  2663.1839    0            0           0         
  2620.9176    0            0           0         
  2675.5904    0            0           0         
  2637.0648    0            0           0         
  2610.5997    0            0           0         
  2629.7377    0            0           0         
  2640.4924    0            0           0         
  2596.5621    0            0           0         
  2611.1761    0            0           0         
  2617.3849    0            0           0         
  2637.7309    0            0           0         
  2627.1317    0            0           0         
  2656.3613    0            0           0         
  2627.5887    0            0           0         
  2622.6391    0            0           0         
  2622.1326    0            0           0         
  2642.1897    0            0           0         
  2606.0587    0            0           0         
  2641.6946    0            0           0         
  2623.9402    0            0           0         
  2636.6053    0            0           0         
  2618.9116    0            0           0         
  2627.4705    0            0           0         
  2633.1715    0            0           0         
  2585.3122    0            0           0         
  2603.7238    0            0           0         
  2622.9558    0            0           0         
  2622.4119    0            0           0         
  2619.6916    0            0           0         
  2604.9673    0            0           0         
  2633.2147    0            0           0         
  2585.9735    0            0           0         
  2647.1874    0            0           0         
  2615.5185    0            0           0         
  2590.0538    0            0           0         
  2608.5635    0            0           0         
  2631.0479    0            0           0         
  2608.5273    0            0           0         
  2606.9368    0            0           0         
  2621.627     0            0           0         
  2621.1649    0            0           0         
  2616.0257    0            0           0         
  2608.0335    0            0           0         
  2601.3773    0            0           0         
  2619.8296    0            0           0         
  2621.6826    0            0           0         
  2635.0439    0            0           0         
  2609.4963    0            0           0         
  2586.5458    0            0           0         
  2589.0824    0            0           0         
  2622.7864    0            0           0         
  2628.1791    0            0           0         
  2627.5385    0            0           0         
  2638.0288    0            0           0         
  2581.1537    0            0           0         
  2643.4493    0            0           0         
  2599.2375    0            0           0         
  2624.0723    0            0           0         
  2645.5971    0            0           0         
  2638.3239    0            0           0         
  2615.6749    0            0           0         
  2612.1533    0            0           0         
  2613.3964    0            0           0         
  2614.3931    0            0           0         
  2633.3212    0            0           0         
  2609.6593    0            0           0         
  2617.6773    0            0           0         
  2627.1684    0            0           0         
  2622.976     0            0           0         
  2600.2332    0            0           0         
  2613.1424    0            0           0         
  2616.2528    0            0           0         
  2625.1476    0            0           0         
  2577.646     0            0           0         
  2613.874     0            0           0         
  2612.7887    0            0           0         
  2598.603     0            0           0         
  2593.7441    0            0           0         
  2592.7223    0            0           0         
  2633.7588    0            0           0         
  2596.1652    0            0           0         
  2601.009     0            0           0         
  2568.3992    0            0           0         
  2591.1128    0            0           0         
  2595.1878    0            0           0         
  2581.3774    0            0           0         
  2611.2481    0            0           0         
  2624.5421    0            0           0         
  2650.3192    0            0           0         
  2653.6085    0            0           0         
  2617.2955    0            0           0         
  2610.7546    0            0           0         
  2612.7047    0            0           0         
  2577.8331    0            0           0         
  2609.6603    0            0           0         
  2578.8658    0            0           0         
  2595.5207    0            0           0         
  2613.0387    0            0           0         
  2609.3256    0            0           0         
  2617.7692    0            0           0         
  2617.0034    0            0           0         
  2613.3562    0            0           0         
  2606.3881    0            0           0         
  2622.5814    0            0           0         
  2607.4045    0            0           0         
  2580.2697    0            0           0         
  2613.0488    0            0           0         
  2595.2985    0            0           0         
  2565.7098    0            0           0         
  2583.3481    0            0           0         
  2557.8095    0            0           0         
  2568.8481    0            0           0         
  2591.7746    0            0           0         
  2595.369     0            0           0         
  2603.7       0            0           0         
  2599.5752    0            0           0         
  2615.7104    0            0           0         
  2609.3674    0            0           0         
  2602.4217    0            0           0         
  2589.1523    0            0           0         
  2632.8648    0            0           0         
  2587.8614    0            0           0         
  2581.8071    0            0           0         
  2620.7769    0            0           0         
  2578.3768    0            0           0         
  2574.4917    0            0           0         
  2607.3243    0            0           0         
  2559.3897    0            0           0         
  2595.8985    0            0           0         
  2621.432     0            0           0         
  2587.2574    0            0           0         
  2559.3373    0            0           0         
  2600.7922    0            0           0         
  2578.2537    0            0           0         
  2592.1951    0            0           0         
  2599.6594    0            0           0         
  2634.4584    0            0           0         
  2547.5053    0            0           0         
  2594.199     0            0           0         
  2590.9356    0            0           0         
  2591.9659    0            0           0         
  2582.5478    0            0           0         
  2568.7252    0            0           0         
  2584.1146    0            0           0         
  2585.8854    0            0           0         
  2566.2034    0            0           0         
  2568.2257    0            0           0         
  2557.2752    0            0           0         
  2585.7101    0            0           0         
  2607.9696    0            0           0         
  2556.6224    0            0           0         
  2557.3494    0            0           0         
  2578.6739    0            0           0         
  2593.2038    0            0           0         
  2559.3035    0            0           0         
  2574.5184    0            0           0         
  2571.5532    0            0           0         
  2570.2786    0            0           0         
  2570.2145    0            0           0         
  2556.8187    0            0           0         
  2555.4621    0            0           0         
  2577.2338    0            0           0         
  2578.7649    0            0           0         
  2540.8017    0            0           0         
  2572.0379    0            0           0         
  2520.45      0            0           0         
  2589.9336    0            0           0         
  2568.5793    0            0           0         
  2555.1349    0            0           0         
  2561.4041    0            0           0         
  2550.2477    0            0           0         
  2561.542     0            0           0         
  2553.9216    0            0           0         
  2530.6645    0            0           0         
  2571.845     0            0           0         
  2545.4263    0            0           0         
  2612.7933    0            0           0         
  2525.0508    0            0           0         
  2574.8376    0            0           0         
  2543.8627    0            0           0         
  2578.7308    0            0           0         
  2544.2075    0            0           0         
  2527.439     0            0           0         
  2582.2221    0            0           0         
  2559.0324    0            0           0         
  2540.1168    0            0           0         
  2559.2886    0            0           0         
  2538.0325    0            0           0         
  2559.9465    0            0           0         
  2571.0978    0            0           0         
  2538.6299    0            0           0         
  2559.1086    0            0           0         
  2581.1067    0            0           0         
  2561.0313    0            0           0         
  2537.9609    0            0           0         
  2567.7827    0            0           0         
  2499.2998    0            0           0         
  2576.6996    0            0           0         
  2543.4101    0            0           0         
  2531.2203    0            0           0         
  2527.7012    0            0           0         
  2545.1246    0            0           0         
  2541.8757    0            0           0         
  2518.1592    0            0           0         
  2534.3885    0            0           0         
  2524.8868    0            0           0         
  2556.193     0            0           0         
  2552.9034    0            0           0         
  2525.8894    0            0           0         
  2542.6726    0            0           0         
  2539.0305    0            0           0         
  2524.036     0            0           0         
  2564.9235    0            0           0         
  2488.0535    0            0           0         
  2558.4467    0            0           0         
  2508.6236    0            0           0         
  2523.4995    0            0           0         
  2510.3423    0            0           0         
  2533.6587    0            0           0         
  2549.8127    0            0           0         
  2491.6941    0            0           0         
  2545.5367    0            0           0         
  2551.3888    0            0           0         
  2534.5824    0            0           0         
  2499.523     0            0           0         
  2551.1164    0            0           0         
  2501.2312    0            0           0         
  2521.9301    0            0           0         
  2530.8426    0            0           0         
  2536.7998    0            0           0         
  2546.2968    0            0           0         
  2559.3558    0            0           0         
  2505.8864    0            0           0         
  2547.9671    0            0           0         
  2539.881     0            0           0         
  2511.0773    0            0           0         
  2535.6644    0            0           0         
  2540.3004    0            0           0         
  2522.3613    0            0           0         
  2538.2362    0            0           0         
  2552.9216    0            0           0         
  2495.8488    0            0           0         
  2532.1909    0            0           0         
  2503.0907    0            0           0         
  2522.3556    0            0           0         
  2528.05      0            0           0         
  2563.7199    0            0           0         
  2557.6758    0            0           0         
  2503.506     0            0           0         
  2509.3305    0            0           0         
  2537.0504    0            0           0         
  2500.0653    0            0           0         
  2539.7277    0            0           0         
  2533.6268    0            0           0         
  2527.2498    0            0           0         
  2540.0782    0            0           0         
  2505.5626    0            0           0         
  2506.087     0            0           0         
  2489.7107    0            0           0         
  2491.4498    0            0           0         
  2508.0181    0            0           0         
  2544.4512    0            0           0         
  2508.0019    0            0           0         
  2510.5868    0            0           0         
  2520.5857    0            0           0         
  2555.4932    0            0           0         
  2544.4497    0            0           0         
  2521.5869    0            0           0         
  2494.7957    0            0           0         
  2534.1945    0            0           0         
  2486.0846    0            0           0         
  2486.4797    0            0           0         
  2484.6925    0            0           0         
  2520.472     0            0           0         
  2508.8172    0            0           0         
  2541.6952    0            0           0         
  2521.4507    0            0           0         
  2524.3081    0            0           0         
  2488.031     0            0           0         
  2517.0588    0            0           0         
  2502.6434    0            0           0         
  2497.095     0            0           0         
  2481.0581    0            0           0         
  2448.3838    0            0           0         
  2524.796     0            0           0         
  2470.6894    0            0           0         
  2483.5881    0            0           0         
  2533.1847    0            0           0         
  2490.0406    0            0           0         
  2477.3973    0            0           0         
  2478.3088    0            0           0         
  2474.3118    0            0           0         
  2488.61      0            0           0         
  2484.6954    0            0           0         
  2484.8129    0            0           0         
  2494.338     0            0           0         
  2513.0266    0            0           0         
  2508.5978    0            0           0         
  2537.4257    0            0           0         
  2459.7922    0            0           0         
  2470.5244    0            0           0         
  2496.1774    0            0           0         
  2498.9789    0            0           0         
  2441.1505    0            0           0         
  2506.542     0            0           0         
  2494.6234    0            0           0         
  2483.7204    0            0           0         
  2485.3915    0            0           0         
  2513.3393    0            0           0         
  2503.1901    0            0           0         
  2498.1363    0            0           0         
  2496.335     0            0           0         
  2491.432     0            0           0         
  2520.1986    0            0           0         
  2476.514     0            0           0         
  2515.1834    0            0           0         
  2478.7849    0            0           0         
  2495.1492    0            0           0         
  2543.4193    0            0           0         
  2483.5272    0            0           0         
  2503.5505    0            0           0         
  2508.1742    0            0           0         
  2481.6789    0            0           0         
  2505.8799    0            0           0         
  2471.4712    0            0           0         
  2495.2214    0            0           0         
  2494.4405    0            0           0         
  2461.3012    0            0           0         
  2501.4929    0            0           0         
  2503.0364    0            0           0         
  2483.705     0            0           0         
  2497.8152    0            0           0         
  2461.1451    0            0           0         
  2507.2117    0            0           0         
  2436.0743    0            0           0         
  2467.7275    0            0           0         
  2456.7516    0            0           0         
  2471.3946    0            0           0         
  2506.0666    0            0           0         
  2463.8004    0            0           0         
  2464.2393    0            0           0         
  2468.0447    0            0           0         
  2476.3029    0            0           0         
  2480.5337    0            0           0         
  2459.7676    0            0           0         
  2498.7708    0            0           0         
  2523.8394    0            0           0         
  2487.0545    0            0           0         
  2495.3794    0            0           0         
  2443.2906    0            0           0         
  2497.4468    0            0           0         
  2489.2276    0            0           0         
  2487.1193    0            0           0         
  2494.2654    0            0           0         
  2480.595     0            0           0         
  2500.3531    0            0           0         
  2517.4054    0            0           0         
  2486.9872    0            0           0         
  2459.2484    0            0           0         
  2462.608     0            0           0         
  2474.1896    0            0           0         
  2459.607     0            0           0         
  2478.3977    0            0           0         
  2452.1636    0            0           0         
  2498.3172    0            0           0         
  2437.9621    0            0           0         
  2504.6783    0            0           0         
  2467.2837    0            0           0         
  2493.1923    0            0           0         
  2460.7608    0            0           0         
  2505.6876    0            0           0         
  2515.0506    0            0           0         
  2476.5458    0            0           0         
  2487.5382    0            0           0         
  2478.0487    0            0           0         
  2454.7025    0            0           0         
  2492.8525    0            0           0         
  2485.2882    0            0           0         
  2464.1094    0            0           0         
  2488.8211    0            0           0         
  2467.098     0            0           0         
  2479.691     0            0           0         
  2475.2233    0            0           0         
  2460.7261    0            0           0         
  2490.8376    0            0           0         
  2481.7818    0            0           0         
  2457.2819    0            0           0         
  2444.2946    0            0           0         
  2436.1825    0            0           0         
  2473.9345    0            0           0         
  2507.5211    0            0           0         
  2451.6837    0            0           0         
  2444.5624    0            0           0         
  2492.8665    0            0           0         
  2424.5382    0            0           0         
  2434.2955    0            0           0         
  2462.0291    0            0           0         
  2451.4906    0            0           0         
  2467.148     0            0           0         
  2517.9479    0            0           0         
  2450.5133    0            0           0         
  2503.5194    0            0           0         
  2455.4746    0            0           0         
  2465.5026    0            0           0         
  2470.847     0            0           0         
  2440.7224    0            0           0         
  2489.731     0            0           0         
  2456.5375    0            0           0         
  2464.7302    0            0           0         
  2466.6272    0            0           0         
  2449.2351    0            0           0         
  2470.0861    0            0           0         
  2464.5277    0            0           0         
  2478.109     0            0           0         
  2448.5357    0            0           0         
  2466.9884    0            0           0         
  2454.6472    0            0           0         
  2451.1514    0            0           0         
  2481.2275    0            0           0         
  2475.1906    0            0           0         
  2434.8257    0            0           0         
  2498.6618    0            0           0         
  2478.7905    0            0           0         
  2447.3866    0            0           0         
  2417.9855    0            0           0         
  2451.6453    0            0           0         
  2439.0003    0            0           0         
  2474.2314    0            0           0         
  2442.998     0            0           0         
  2495.9868    0            0           0         
  2470.9991    0            0           0         
  2463.4122    0            0           0         
  2456.424     0            0           0         
  2451.8377    0            0           0         
  2440.0304    0            0           0         
  2455.2123    0            0           0         
  2484.395     0            0           0         
  2473.9953    0            0           0         
  2490.8485    0            0           0         
  2482.6158    0            0           0         
  2481.2944    0            0           0         
  2493.4481    0            0           0         
  2409.0482    0            0           0         
  2477.8073    0            0           0         
  2491.2185    0            0           0         
  2433.6734    0            0           0         
  2451.0979    0            0           0         
  2443.8352    0            0           0         
  2441.6162    0            0           0         
  2446.4724    0            0           0         
  2451.9763    0            0           0         
  2477.7044    0            0           0         
  2434.131     0            0           0         
  2472.9824    0            0           0         
  2475.185     0            0           0         
  2460.0453    0            0           0         
  2463.6241    0            0           0         
  2471.8509    0            0           0         
  2478.6322    0            0           0         
  2482.923     0            0           0         
  2433.0469    0            0           0         
  2431.1129    0            0           0         
  2443.8576    0            0           0         
  2454.6278    0            0           0         
  2484.2228    0            0           0         
  2468.1974    0            0           0         
  2475.9042    0            0           0         
  2446.2148    0            0           0         
  2469.7541    0            0           0         
  2447.7925    0            0           0         
  2464.5522    0            0           0         
  2441.3173    0            0           0         
  2455.5896    0            0           0         
  2428.2216    0            0           0         
  2467.3268    0            0           0         
  2427.3851    0            0           0         
  2465.5509    0            0           0         
  2421.5808    0            0           0         
  2455.1858    0            0           0         
  2468.4701    0            0           0         
  2483.7069    0            0           0         
  2399.4417    0            0           0         
  2485.1344    0            0           0         
  2447.744     0            0           0         
  2477.4046    0            0           0         
  2458.6443    0            0           0         
  2412.3047    0            0           0         
  2447.809     0            0           0         
  2490.2978    0            0           0         
  2417.1748    0            0           0         
  2442.9481    0            0           0         
  2412.2897    0            0           0         
  2444.5527    0            0           0         
  2422.9852    0            0           0         
  2389.8992    0            0           0         
  2467.6701    0            0           0         
  2431.9523    0            0           0         
  2433.8233    0            0           0         
  2437.7445    0            0           0         
  2446.7404    0            0           0         
  2428.0459    0            0           0         
  2451.524     0            0           0         
  2431.4255    0            0           0         
  2477.3128    0            0           0         
  2493.6559    0            0           0         
  2477.2688    0            0           0         
  2458.3282    0            0           0         
  2486.416     0            0           0         
  2441.2147    0            0           0         
  2470.1035    0            0           0         
  2410.8513    0            0           0         
  2475.1837    0            0           0         
  2468.1639    0            0           0         
  2469.0994    0            0           0         
  2456.4795    0            0           0         
  2452.1038    0            0           0         
  2463.9664    0            0           0         
  2435.9843    0            0           0         
  2477.9113    0            0           0         
  2484.2527    0            0           0         
  2440.1821    0            0           0         
  2476.0039    0            0           0         
  2445.3681    0            0           0         
  2419.0627    0            0           0         
  2468.8852    0            0           0         
  2453.9038    0            0           0         
  2493.359     0            0           0         
  2462.8139    0            0           0         
  2432.9156    0            0           0         
  2449.8322    0            0           0         
  2410.3687    0            0           0         
  2470.5699    0            0           0         
  2442.1201    0            0           0         
  2429.0136    0            0           0         
  2446.3383    0            0           0         
  2453.782     0            0           0         
  2455.1177    0            0           0         
  2443.6867    0            0           0         
  2454.1507    0            0           0         
  2451.3569    0            0           0         
  2474.5685    0            0           0         
  2441.917     0            0           0         
  2416.5647    0            0           0         
  2420.652     0            0           0         
  2461.7945    0            0           0         
  2442.3655    0            0           0         
  2424.674     0            0           0         
  2471.8757    0            0           0         
  2422.0448    0            0           0         
  2385.9273    0            0           0         
  2460.8944    0            0           0         
  2462.9805    0            0           0         
  2488.1008    0            0           0         
  2460.153     0            0           0         
  2436.4344    0            0           0         
  2462.7702    0            0           0         
  2447.3909    0            0           0         
  2449.3092    0            0           0         
  2417.5197    0            0           0         
  2429.826     0            0           0         
  2406.1566    0            0           0         
  2454.0405    0            0           0         
  2435.0243    0            0           0         
  2444.0244    0            0           0         
  2496.1484    0            0           0         
  2427.9252    0            0           0         
  2413.0367    0            0           0         
  2423.8219    0            0           0         
  2410.3539    0            0           0         
  2454.9485    0            0           0         
  2466.9819    0            0           0         
  2444.3719    0            0           0         
  2478.4376    0            0           0         
  2452.8847    0            0           0         
  2455.0384    0            0           0         
  2453.825     0            0           0         
  2436.2403    0            0           0         
  2463.8823    0            0           0         
  2448.8795    0            0           0         
  2474.5011    0            0           0         
  2421.6465    0            0           0         
  2437.3559    0            0           0         
  2464.8479    0            0           0         
  2440.1868    0            0           0         
  2470.5497    0            0           0         
  2434.1492    0            0           0         
  2463.0575    0            0           0         
  2529.5557    0            0           0         
  2447.7941    0            0           0         
  2472.5329    0            0           0         
  2443.2951    0            0           0         
  2465.9852    0            0           0         
  2423.7892    0            0           0         
  2471.6066    0            0           0         
  2471.3313    0            0           0         
  2419.2612    0            0           0         
  2429.984     0            0           0         
  2469.9466    0            0           0         
  2447.8348    0            0           0         
  2459.9024    0            0           0         
  2448.7283    0            0           0         
  2448.4523    0            0           0         
  2439.5282    0            0           0         
  2465.2751    0            0           0         
  2456.9723    0            0           0         
  2433.598     0            0           0         
  2456.4928    0            0           0         
  2480.0802    0            0           0         
  2475.2743    0            0           0         
  2421.6291    0            0           0         
  2444.4611    0            0           0         
  2460.12      0            0           0         
  2450.8744    0            0           0         
  2446.3933    0            0           0         
  2440.3464    0            0           0         
  2472.5232    0            0           0         
  2439.2926    0            0           0         
  2424.9827    0            0           0         
  2503.1544    0            0           0         
  2469.384     0            0           0         
  2476.8635    0            0           0         
  2453.3652    0            0           0         
  2457.0668    0            0           0         
  2453.5767    0            0           0         
  2479.6879    0            0           0         
  2459.0204    0            0           0         
  2459.138     0            0           0         
  2445.1808    0            0           0         
  2454.7198    0            0           0         
  2415.2723    0            0           0         
  2450.3639    0            0           0         
  2443.2187    0            0           0         
  2438.3461    0            0           0         
  2442.2188    0            0           0         
  2426.8228    0            0           0         
  2484.1787    0            0           0         
  2414.138     0            0           0         
  2464.2404    0            0           0         
  2445.4216    0            0           0         
  2463.9332    0            0           0         
  2436.7471    0            0           0         
  2452.9329    0            0           0         
  2455.3872    0            0           0         
  2428.1803    0            0           0         
  2429.3258    0            0           0         
  2489.7758    0            0           0         
  2430.1131    0            0           0         
  2431.7546    0            0           0         
  2454.485     0            0           0         
  2455.6827    0            0           0         
  2472.8214    0            0           0         
  2471.3504    0            0           0         
  2403.3629    0            0           0         
  2450.4693    0            0           0         
  2458.1977    0            0           0         
  2459.3139    0            0           0         
  2436.8917    0            0           0         
  2443.7216    0            0           0         
  2436.3748    0            0           0         
  2413.1002    0            0           0         
  2439.9348    0            0           0         
  2444.9637    0            0           0         
  2411.5334    0            0           0         
  2429.6904    0            0           0         
  2428.7975    0            0           0         
  2418.9494    0            0           0         
  2394.5382    0            0           0         
  2475.6398    0            0           0         
  2399.403     0            0           0         
  2409.6726    0            0           0         
  2405.5911    0            0           0         
  2485.6499    0            0           0         
  2480.0377    0            0           0         
  2492.2282    0            0           0         
  2437.6551    0            0           0         
  2420.8419    0            0           0         
  2449.4942    0            0           0         
  2428.5504    0            0           0         
  2414.8746    0            0           0         
  2446.8655    0            0           0         
  2445.067     0            0           0         
  2460.2872    0            0           0         
  2415.5893    0            0           0         
  2410.9834    0            0           0         
  2424.1605    0            0           0         
  2434.4906    0            0           0         
  2465.9376    0            0           0         
  2424.2309    0            0           0         
  2416.1137    0            0           0         
  2442.5836    0            0           0         
  2389.4358    0            0           0         
  2390.2639    0            0           0         
  2462.37      0            0           0         
  2437.3503    0            0           0         
  2462.2975    0            0           0         
  2378.2846    0            0           0         
  2420.4724    0            0           0         
  2413.744     0            0           0         
  2456.009     0            0           0         
  2460.7234    0            0           0         
  2452.2849    0            0           0         
  2423.3957    0            0           0         
  2469.5614    0            0           0         
  2411.9592    0            0           0         
  2453.9231    0            0           0         
  2358.2719    0            0           0         
  2449.3885    0            0           0         
  2430.6227    0            0           0         
  2411.2468    0            0           0         
  2443.1679    0            0           0         
  2452.9472    0            0           0         
  2410.2563    0            0           0         
  2437.0219    0            0           0         
  2425.0661    0            0           0         
  2428.2199    0            0           0         
  2398.6729    0            0           0         
  2383.2802    0            0           0         
  2442.503     0            0           0         
  2430.2639    0            0           0         
  2468.8981    0            0           0         
  2438.3631    0            0           0         
  2418.3017    0            0           0         
  2443.8773    0            0           0         
  2416.874     0            0           0         
  2475.3167    0            0           0         
  2397.9976    0            0           0         
  2435.9342    0            0           0         
  2428.5436    0            0           0         
  2334.2434    0            0           0         
  2452.0288    0            0           0         
  2450.5112    0            0           0         
  2419.0001    0            0           0         
  2420.3976    0            0           0         
  2423.4458    0            0           0         
  2407.9991    0            0           0         
  2406.4796    0            0           0         
  2447.2081    0            0           0         
  2437.2821    0            0           0         
  2453.9432    0            0           0         
  2389.0806    0            0           0         
  2395.7121    0            0           0         
  2421.5054    0            0           0         
  2406.3697    0            0           0         
  2435.7293    0            0           0         
  2417.8876    0            0           0         
  2389.9633    0            0           0         
  2420.6238    0            0           0         
  2430.276     0            0           0         
  2393.3905    0            0           0         
  2425.6546    0            0           0         
  2414.1649    0            0           0         
  2436.5549    0            0           0         
  2393.0585    0            0           0         
  2399.3262    0            0           0         
  2434.1126    0            0           0         
  2439.364     0            0           0         
  2386.4665    0            0           0         
  2438.8552    0            0           0         
  2416.697     0            0           0         
  2419.6535    0            0           0         
  2413.8379    0            0           0         
  2402.1936    0            0           0         
  2479.9103    0            0           0         
  2429.6627    0            0           0         
  2358.7689    0            0           0         
  2392.0782    0            0           0         
  2412.5106    0            0           0         
  2397.9482    0            0           0         
  2405.1508    0            0           0         
  2391.6176    0            0           0         
  2370.5133    0            0           0         
  2366.7331    0            0           0         
  2387.2668    0            0           0         
  2348.9701    0            0           0         
  2421.794     0            0           0         
  2381.023     0            0           0         
  2404.7536    0            0           0         
  2397.3825    0            0           0         
  2374.5924    0            0           0         
  2409.057     0            0           0         
  2388.9329    0            0           0         
  2377.0067    0            0           0         
  2393.6948    0            0           0         
  2365.9085    0            0           0         
  2363.9901    0            0           0         
  2418.1232    0            0           0         
  2443.9177    0            0           0         
  2396.6496    0            0           0         
  2352.3907    0            0           0         
  2368.9402    0            0           0         
  2349.7008    0            0           0         
  2359.3408    0            0           0         
  2332.3961    0            0           0         
  2349.6477    0            0           0         
  2363.7204    0            0           0         
  2404.8642    0            0           0         
  2390.7794    0            0           0         
  2414.7136    0            0           0         
  2377.8048    0            0           0         
  2380.2605    0            0           0         
  2363.9491    0            0           0         
  2388.8557    0            0           0         
  2374.1552    0            0           0         
  2361.4044    0            0           0         
  2400.2319    0            0           0         
  2363.0947    0            0           0         
  2380.5864    0            0           0         
  2335.5726    0            0           0         
  2362.5394    0            0           0         
  2368.1491    0            0           0         
  2373.8229    0            0           0         
  2379.6719    0            0           0         
  2346.7508    0            0           0         
  2397.9676    0            0           0         
  2406.104     0            0           0         
  2430.9245    0            0           0         
  2388.3005    0            0           0         
  2387.0611    0            0           0         
  2412.8254    0            0           0         
  2368.3645    0            0           0         
  2355.2273    0            0           0         
  2350.8493    0            0           0         
  2386.0214    0            0           0         
  2340.5451    0            0           0         
  2391.6903    0            0           0         
  2336.0785    0            0           0         
  2329.6915    0            0           0         
  2311.9392    0            0           0         
  2351.4753    0            0           0         
  2341.4643    0            0           0         
  2409.0633    0            0           0         
  2385.9169    0            0           0         
  2359.0545    0            0           0         
  2330.2074    0            0           0         
  2360.2632    0            0           0         
  2349.7112    0            0           0         
  2433.5212    0            0           0         
  2362.2846    0            0           0         
  2277.7365    0            0           0         
  2348.7938    0            0           0         
  2380.6785    0            0           0         
  2393.8212    0            0           0         
  2370.1237    0            0           0         
  2330.5611    0            0           0         
  2376.1414    0            0           0         
  2330.2767    0            0           0         
  2348.0696    0            0           0         
  2324.2608    0            0           0         
  2293.3161    0            0           0         
  2365.5864    0            0           0         
  2351.0946    0            0           0         
  2312.9657    0            0           0         
  2358.2847    0            0           0         
  2336.9643    0            0           0         
  2361.5208    0            0           0         
  2329.5564    0            0           0         
  2404.6199    0            0           0         
  2379.6723    0            0           0         
  2358.206     0            0           0         
  2348.6672    0            0           0         
  2341.0498    0            0           0         
  2330.9582    0            0           0         
  2392.6267    0            0           0         
  2328.8063    0            0           0         
  2326.6785    0            0           0         
  2283.5815    0            0           0         
  2316.5359    0            0           0         
  2353.6596    0            0           0         
  2311.9138    0            0           0         
  2380.0559    0            0           0         
  2314.3052    0            0           0         
  2338.7237    0            0           0         
  2325.4028    0            0           0         
  2358.8471    0            0           0         
  2339.9535    0            0           0         
  2337.4025    0            0           0         
  2302.5657    0            0           0         
  2312.0631    0            0           0         
  2319.9487    0            0           0         
  2324.7562    0            0           0         
  2328.6439    0            0           0         
  2340.7438    0            0           0         
  2342.2568    0            0           0         
  2313.714     0            0           0         
  2349.3175    0            0           0         
  2349.4103    0            0           0         
  2337.2064    0            0           0         
  2394.4984    0            0           0         
  2349.2388    0            0           0         
  2305.1007    0            0           0         
  2346.118     0            0           0         
  2309.0703    0            0           0         
  2310.3084    0            0           0         
  2302.6963    0            0           0         
  2317.5609    0            0           0         
  2322.9208    0            0           0         
  2268.386     0            0           0         
  2337.7906    0            0           0         
  2339.9751    0            0           0         
  2287.9731    0            0           0         
  2313.5742    0            0           0         
  2264.0894    0            0           0         
  2295.442     0            0           0         
  2326.6537    0            0           0         
  2294.2058    0            0           0         
  2287.7772    0            0           0         
  2287.331     0            0           0         
  2291.5068    0            0           0         
  2301.1281    0            0           0         
  2337.5147    0            0           0         
  2299.0491    0            0           0         
  2326.5835    0            0           0         
  2275.4829    0            0           0         
  2279.3558    0            0           0         
  2291.8683    0            0           0         
  2279.8797    0            0           0         
  2249.4533    0            0           0         
  2295.363     0            0           0         
  2297.2126    0            0           0         
  2284.3653    0            0           0         
  2315.0277    0            0           0         
  2325.1678    0            0           0         
  2292.0969    0            0           0         
  2316.8235    0            0           0         
  2284.7817    0            0           0         
  2301.672     0            0           0         
  2288.74      0            0           0         
  2276.0364    0            0           0         
  2260.4611    0            0           0         
  2288.2487    0            0           0         
  2304.213     0            0           0         
  2279.2119    0            0           0         
  2304.7409    0            0           0         
  2292.4775    0            0           0         
  2268.5752    0            0           0         
  2298.3023    0            0           0         
  2282.3373    0            0           0         
  2290.824     0            0           0         
  2297.9248    0            0           0         
  2298.8079    0            0           0         
  2266.7738    0            0           0         
  2281.4401    0            0           0         
  2285.58      0            0           0         
  2234.2666    0            0           0         
  2249.8192    0            0           0         
  2245.9875    0            0           0         
  2287.7341    0            0           0         
  2258.8526    0            0           0         
  2306.6533    0            0           0         
  2272.822     0            0           0         
  2254.782     0            0           0         
  2291.3507    0            0           0         
  2320.2616    0            0           0         
  2264.2502    0            0           0         
  2276.7406    0            0           0         
  2251.5581    0            0           0         
  2275.8703    0            0           0         
  2318.7588    0            0           0         
  2220.194     0            0           0         
  2249.0682    0            0           0         
  2279.8435    0            0           0         
  2242.686     0            0           0         
  2239.7246    0            0           0         
  2295.7286    0            0           0         
  2233.8412    0            0           0         
  2249.0471    0            0           0         
  2257.012     0            0           0         
  2240.1725    0            0           0         
  2251.8734    0            0           0         
  2243.3452    0            0           0         
  2251.6922    0            0           0         
  2275.6103    0            0           0         
  2219.4454    0            0           0         
  2235.7959    0            0           0         
  2234.0821    0            0           0         
  2269.9883    0            0           0         
  2241.572     0            0           0         
  2263.3506    0            0           0         
  2288.1822    0            0           0         
  2246.0556    0            0           0         
  2252.3471    0            0           0         
  2268.2725    0            0           0         
  2235.6772    0            0           0         
  2278.5757    0            0           0         
  2239.7294    0            0           0         
  2244.4268    0            0           0         
  2250.7487    0            0           0         
  2311.0211    0            0           0         
  2239.4709    0            0           0         
  2256.142     0            0           0         
  2258.3158    0            0           0         
  2227.2739    0            0           0         
  2251.258     0            0           0         
  2283.5866    0            0           0         
  2260.7971    0            0           0         
  2229.1943    0            0           0         
  2298.7661    0            0           0         
  2294.3037    0            0           0         
  2217.3384    0            0           0         
  2262.0775    0            0           0         
  2218.0751    0            0           0         
  2212.5193    0            0           0         
  2235.4721    0            0           0         
  2245.2598    0            0           0         
  2264.2258    0            0           0         
  2255.3896    0            0           0         
  2254.203     0            0           0         
  2246.5318    0            0           0         
  2252.8257    0            0           0         
  2277.1422    0            0           0         
  2243.1241    0            0           0         
  2259.2502    0            0           0         
  2231.4072    0            0           0         
  2246.958     0            0           0         
  2232.553     0            0           0         
  2215.8947    0            0           0         
  2259.919     0            0           0         
  2277.0662    0            0           0         
  2215.1365    0            0           0         
  2229.8079    0            0           0         
  2252.5308    0            0           0         
  2244.3321    0            0           0         
  2281.8455    0            0           0         
  2240.5895    0            0           0         
  2214.4611    0            0           0         
  2249.6154    0            0           0         
  2207.9195    0            0           0         
  2237.1826    0            0           0         
  2244.508     0            0           0         
  2260.457     0            0           0         
  2258.9235    0            0           0         
  2234.8587    0            0           0         
  2217.4182    0            0           0         
  2217.3914    0            0           0         
  2273.8383    0            0           0         
  2226.3178    0            0           0         
  2244.2738    0            0           0         
  2238.7354    0            0           0         
  2215.4914    0            0           0         
  2211.5427    0            0           0         
  2252.6304    0            0           0         
  2221.8338    0            0           0         
  2222.1229    0            0           0         
  2237.9147    0            0           0         
  2212.3429    0            0           0         
  2228.2535    0            0           0         
  2226.4974    0            0           0         
  2245.6539    0            0           0         
  2239.3839    0            0           0         
  2247.9349    0            0           0         
  2240.5433    0            0           0         
  2215.7203    0            0           0         
  2252.8493    0            0           0         
  2252.9749    0            0           0         
  2241.1403    0            0           0         
  2257.4108    0            0           0         
  2219.2502    0            0           0         
  2250.5402    0            0           0         
  2190.7711    0            0           0         
  2204.5455    0            0           0         
  2228.6682    0            0           0         
  2217.5451    0            0           0         
  2235.6896    0            0           0         
  2231.0863    0            0           0         
  2184.7421    0            0           0         
  2235.4661    0            0           0         
  2231.6706    0            0           0         
  2288.0005    0            0           0         
  2208.3396    0            0           0         
  2222.6613    0            0           0         
  2216.7769    0            0           0         
  2235.5372    0            0           0         
  2213.4565    0            0           0         
  2211.4951    0            0           0         
  2234.9325    0            0           0         
  2236.3889    0            0           0         
  2225.4445    0            0           0         
  2225.2523    0            0           0         
  2217.8505    0            0           0         
  2232.0504    0            0           0         
  2215.3214    0            0           0         
  2241.0642    0            0           0         
  2249.6098    0            0           0         
  2215.3913    0            0           0         
  2179.9388    0            0           0         
  2246.8154    0            0           0         
  2245.2673    0            0           0         
  2244.8161    0            0           0         
  2219.1877    0            0           0         
  2219.7839    0            0           0         
  2251.6662    0            0           0         
  2214.207     0            0           0         
  2226.0989    0            0           0         
  2219.1854    0            0           0         
  2179.8178    0            0           0         
  2222.1695    0            0           0         
  2239.3132    0            0           0         
  2246.33      0            0           0         
  2253.683     0            0           0         
  2288.1497    0            0           0         
  2204.9084    0            0           0         
  2229.455     0            0           0         
  2223.7618    0            0           0         
  2241.1853    0            0           0         
  2216.8046    0            0           0         
  2247.3548    0            0           0         
  2212.4415    0            0           0         
  2259.9098    0            0           0         
  2233.1138    0            0           0         
  2213.4302    0            0           0         
  2242.5       0            0           0         
  2229.7507    0            0           0         
  2218.4718    0            0           0         
  2252.5281    0            0           0         
  2236.0794    0            0           0         
  2224.368     0            0           0         
  2233.7925    0            0           0         
  2221.9921    0            0           0         
  2183.5078    0            0           0         
  2226.6861    0            0           0         
  2245.0361    0            0           0         
  2189.7025    0            0           0         
  2237.7637    0            0           0         
  2217.8203    0            0           0         
  2265.688     0            0           0         
  2229.1526    0            0           0         
  2193.7594    0            0           0         
  2252.3018    0            0           0         
  2214.0011    0            0           0         
  2209.7661    0            0           0         
  2233.5667    0            0           0         
  2219.3039    0            0           0         
  2216.0685    0            0           0         
  2237.1578    0            0           0         
  2216.9926    0            0           0         
  2253.4299    0            0           0         
  2226.7154    0            0           0         
  2263.0253    0            0           0         
  2241.5509    0            0           0         
  2256.6504    0            0           0         
  2219.8425    0            0           0         
  2231.0996    0            0           0         
  2229.3542    0            0           0         
  2227.4502    0            0           0         
  2241.754     0            0           0         
  2262.5451    0            0           0         
  2228.4865    0            0           0         
  2212.3254    0            0           0         
  2238.5477    0            0           0         
  2230.4019    0            0           0         
  2243.3323    0            0           0         
  2230.6249    0            0           0         
  2233.1437    0            0           0         
  2249.1482    0            0           0         
  2235.1049    0            0           0         
  2268.8455    0            0           0         
  2239.2743    0            0           0         
  2249.7398    0            0           0         
  2289.0625    0            0           0         
  2231.1022    0            0           0         
  2266.1042    0            0           0         
  2276.9669    0            0           0         
  2274.4441    0            0           0         
  2234.8429    0            0           0         
  2249.9329    0            0           0         
  2259.7161    0            0           0         
  2222.687     0            0           0         
  2228.0578    0            0           0         
  2216.5893    0            0           0         
  2223.3941    0            0           0         
  2257.1421    0            0           0         
  2234.2363    0            0           0         
  2284.9358    0            0           0         
  2237.131     0            0           0         
  2251.7501    0            0           0         
  2279.9882    0            0           0         
  2262.5255    0            0           0         
  2273.925     0            0           0         
  2256.8413    0            0           0         
  2257.718     0            0           0         
  2239.4893    0            0           0         
  2252.9846    0            0           0         
  2272.4654    0            0           0         
  2251.4548    0            0           0         
  2228.3689    0            0           0         
  2276.0453    0            0           0         
  2238.5824    0            0           0         
  2268.1669    0            0           0         
  2267.5916    0            0           0         
  2261.8545    0            0           0         
  2227.5655    0            0           0         
  2246.4332    0            0           0         
  2270.3202    0            0           0         
  2241.2144    0            0           0         
  2236.6736    0            0           0         
  2280.7996    0            0           0         
  2246.7307    0            0           0         
  2242.2093    0            0           0         
  2247.6346    0            0           0         
  2208.0216    0            0           0         
  2231.1131    0            0           0         
  2246.5984    0            0           0         
  2247.282     0            0           0         
  2243.2628    0            0           0         
  2216.9842    0            0           0         
  2235.4615    0            0           0         
  2269.2789    0            0           0         
  2275.3884    0            0           0         
  2231.1836    0            0           0         
  2251.7081    0            0           0         
  2229.3842    0            0           0         
  2226.3295    0            0           0         
  2239.973     0            0           0         
  2253.8105    0            0           0         
  2205.2582    0            0           0         
  2275.6555    0            0           0         
  2236.8946    0            0           0         
  2234.5183    0            0           0         
  2258.5029    0            0           0         
  2267.4273    0            0           0         
  2244.904     0            0           0         
  2225.2658    0            0           0         
  2230.587     0            0           0         
  2259.0427    0            0           0         
  2233.4906    0            0           0         
  2232.7817    0            0           0         
  2252.9784    0            0           0         
  2247.103     0            0           0         
  2282.584     0            0           0         
  2263.5377    0            0           0         
  2223.1023    0            0           0         
  2232.7625    0            0           0         
  2240.243     0            0           0         
  2235.1701    0            0           0         
  2225.328     0            0           0         
  2272.5126    0            0           0         
  2239.2154    0            0           0         
  2263.3239    0            0           0         
  2243.899     0            0           0         
  2231.3499    0            0           0         
  2258.3367    0            0           0         
  2254.0235    0            0           0         
  2235.5654    0            0           0         
  2252.2152    0            0           0         
  2271.6019    0            0           0         
  2244.7829    0            0           0         
  2300.1321    0            0           0         
  2225.0795    0            0           0         
  2260.9689    0            0           0         
  2267.305     0            0           0         
  2274.7507    0            0           0         
  2263.0093    0            0           0         
  2202.8936    0            0           0         
  2259.214     0            0           0         
  2270.4293    0            0           0         
  2249.7811    0            0           0         
  2269.7385    0            0           0         
  2228.5404    0            0           0         
  2253.1431    0            0           0         
  2245.854     0            0           0         
  2304.6257    0            0           0         
  2242.6094    0            0           0         
  2253.8145    0            0           0         
  2211.4819    0            0           0         
  2247.1421    0            0           0         
  2261.5567    0            0           0         
  2254.9639    0            0           0         
  2275.8375    0            0           0         
  2224.343     0            0           0         
  2223.8765    0            0           0         
  2264.61      0            0           0         
  2251.5898    0            0           0         
  2260.8782    0            0           0         
  2231.2756    0            0           0         
  2246.3306    0            0           0         
  2245.3645    0            0           0         
  2250.3416    0            0           0         
  2251.4227    0            0           0         
  2267.8814    0            0           0         
  2273.2969    0            0           0         
  2235.5911    0            0           0         
  2281.782     0            0           0         
  2237.6801    0            0           0         
  2265.92      0            0           0         
  2264.2809    0            0           0         
  2234.5067    0            0           0         
  2250.5721    0            0           0         
  2254.4743    0            0           0         
  2267.038     0            0           0         
  2260.1245    0            0           0         
  2253.6102    0            0           0         
  2267.2397    0            0           0         
  2227.8513    0            0           0         
  2258.068     0            0           0         
  2239.7971    0            0           0         
  2215.3669    0            0           0         
  2247.8693    0            0           0         
  2251.2931    0            0           0         
  2256.6791    0            0           0         
  2259.2178    0            0           0         
  2256.9058    0            0           0         
  2286.1457    0            0           0         
  2218.7082    0            0           0         
  2252.2576    0            0           0         
  2236.7622    0            0           0         
  2278.3262    0            0           0         
  2264.3718    0            0           0         
  2262.8527    0            0           0         
  2268.5096    0            0           0         
  2251.4557    0            0           0         
  2244.6864    0            0           0         
  2230.9166    0            0           0         
  2234.6285    0            0           0         
  2263.8272    0            0           0         
  2226.2806    0            0           0         
  2247.0605    0            0           0         
  2247.7834    0            0           0         
  2280.6258    0            0           0         
  2286.5709    0            0           0         
  2255.6436    0            0           0         
  2251.3381    0            0           0         
  2245.4918    0            0           0         
  2271.1971    0            0           0         
  2263.0369    0            0           0         
  2244.0037    0            0           0         
  2239.3107    0            0           0         
  2247.1575    0            0           0         
  2227.0163    0            0           0         
  2266.2125    0            0           0         
  2270.9198    0            0           0         
  2246.1793    0            0           0         
  2250.8653    0            0           0         
  2219.051     0            0           0         
  2242.6929    0            0           0         
  2270.8097    0            0           0         
  2242.3054    0            0           0         
  2259.0577    0            0           0         
  2253.8936    0            0           0         
  2245.7823    0            0           0         
  2224.9104    0            0           0         
  2251.8937    0            0           0         
  2258.0417    0            0           0         
  2271.631     0            0           0         
  2274.509     0            0           0         
  2259.5435    0            0           0
[truncated: 161,853 more chars]
