# Supplementary material for: Fluorinated Nanosized Zeolitic-Imidazolate Frameworks as Potential Devices for Mechanical Energy Storage
Source: ACS Appl Mater Interfaces. 2024 Aug 23;16(35):46374–83. doi: 10.1021/acsami.4c09969 (PMC11378149; doi:10.1021/acsami.4c09969)
Supplement: Supplementary file 4 — am4c09969_si_004.cif [file am4c09969_si_004.cif]

data_FZIFCF310_ligand
_gsas_GSASII_version  5790
_pd_block_id
   2024-07-30T16:57|FZIFCF310_ligand|AlexanderMissyul|MSPD/Mythen
_audit_creation_method  "created in GSAS-II"
_audit_creation_date  2024-07-30T16:57
_audit_author_name  "Alexander Missyul"
_audit_update_record
   "2024-07-30T16:57  Initial software-generated CIF"

# Standard version of Publication_Template template follows
#=============================================================================
# this information describes the project, paper etc. for the CIF             #
# Acta Cryst. Section C papers and editorial correspondence is generated     #
# from the information in this section                                       #
#                                                                            #
#   (from)   CIF submission form for Rietveld refinements (Acta Cryst. C)    #
#                                                 Version 14 December 1998   #
#=============================================================================
# 1. SUBMISSION DETAILS

_publ_contact_author_name            ?   # Name of author for correspondence
_publ_contact_author_address             # Address of author for correspondence
; ?
;
_publ_contact_author_email           ?
_publ_contact_author_fax             ?
_publ_contact_author_phone           ?

_publ_contact_letter
; ?
;
   
_publ_requested_journal              ?
_publ_requested_coeditor_name        ?
_publ_requested_category             ?   # Acta C: one of CI/CM/CO/FI/FM/FO

#==============================================================================

# 2. PROCESSING SUMMARY (IUCr Office Use Only)

_journal_data_validation_number      ?

_journal_date_recd_electronic        ?
_journal_date_to_coeditor            ?
_journal_date_from_coeditor          ?
_journal_date_accepted               ?
_journal_date_printers_first         ?
_journal_date_printers_final         ?
_journal_date_proofs_out             ?
_journal_date_proofs_in              ?
_journal_coeditor_name               ?
_journal_coeditor_code               ?
_journal_coeditor_notes
; ?
;
_journal_techeditor_code             ?
_journal_techeditor_notes
; ?
;
_journal_coden_ASTM                  ?
_journal_name_full                   ?
_journal_year                        ?
_journal_volume                      ?
_journal_issue                       ?
_journal_page_first                  ?
_journal_page_last                   ?
_journal_paper_category              ?
_journal_suppl_publ_number           ?
_journal_suppl_publ_pages            ?

#==============================================================================

# 3. TITLE AND AUTHOR LIST

_publ_section_title
; ?
;
_publ_section_title_footnote
; ?
;         
 
# The loop structure below should contain the names and addresses of all 
# authors, in the required order of publication. Repeat as necessary.

loop_
	_publ_author_name
        _publ_author_footnote
	_publ_author_address
 ?                                   #<--'Last name, first name' 
; ?
;
; ?
;

#==============================================================================

# 4. TEXT

_publ_section_synopsis
;  ?
;
_publ_section_abstract                         
; ?
;          
_publ_section_comment                          
; ?
;
_publ_section_exptl_prep      # Details of the preparation of the sample(s)
                              # should be given here. 
; ?
;
_publ_section_exptl_refinement                  
; ?
;
_publ_section_references
; ?
;
_publ_section_figure_captions
; ?
;
_publ_section_acknowledgements
; ?
;

#=============================================================================
# 5. OVERALL REFINEMENT & COMPUTING DETAILS

_refine_special_details
; ?
;
_pd_proc_ls_special_details
; ?
;

# The following items are used to identify the programs used.
_computing_molecular_graphics     ?
_computing_publication_material   ?

_refine_ls_weighting_scheme       ?        
_refine_ls_weighting_details      ?
_refine_ls_hydrogen_treatment     ?        
_refine_ls_extinction_method      ?        
_refine_ls_extinction_coef        ?         
_refine_ls_number_constraints     ?        

_refine_ls_restrained_S_all       ?        
_refine_ls_restrained_S_obs       ?

#==============================================================================
# 6. SAMPLE PREPARATION DATA

# (In the unusual case where multiple samples are used in a single
#  Rietveld study, this information should be moved into the phase
#  blocks)

# The following three fields describe the preparation of the material.
# The cooling rate is in K/min.  The pressure at which the sample was  
# prepared is in kPa.  The temperature of preparation is in K.
               
_pd_prep_cool_rate                ?        
_pd_prep_pressure                 ?        
_pd_prep_temperature              ?        

_pd_char_colour                   ?       # use ICDD colour descriptions

_pd_proc_info_datetime  2024-07-30T16:57
_pd_calc_method  "Rietveld Refinement"
_computing_structure_refinement
   "GSAS-II (Toby & Von Dreele, J. Appl. Cryst. 46, 544-549, 2013)"
_refine_ls_matrix_type  full
_refine_ls_number_parameters  53
_refine_ls_goodness_of_fit_all  6.979
_refine_ls_shift/su_max  0.3044

# OVERALL WEIGHTED R-FACTOR
_refine_ls_wR_factor_obs  0.06067

# Standard version of Phase_Template template follows
#==============================================================================
# 7. CHEMICAL, STRUCTURAL AND CRYSTAL DATA

_pd_char_particle_morphology      ?

_chemical_name_systematic
; ?
;
_chemical_name_common             ?
_chemical_formula_moiety          ?        
_chemical_formula_structural      ?        
_chemical_formula_analytical      ?
_chemical_melting_point           ?
_chemical_compound_source         ?       # for minerals and 
                                          # natural products
_symmetry_space_group_name_Hall   ?

_exptl_crystal_F_000               ?
_exptl_crystal_density_meas        ?
_exptl_crystal_density_method      ?

_cell_special_details
; ?
;

_geom_special_details             ?

# The following item identifies the program(s) used (if appropriate).
_computing_structure_solution     ?        

#==============================================================================

# 8. Phase information from GSAS-II


# phase info for ZIF-8 follows
_pd_phase_name  ZIF-8
_cell_length_a  17.0086(7)
_cell_length_b  17.0086
_cell_length_c  17.0086
_cell_angle_alpha  90
_cell_angle_beta   90
_cell_angle_gamma  90
_cell_volume  4920.5(6)
_exptl_crystal_density_diffrn  0.9367
_symmetry_cell_setting  cubic
_symmetry_space_group_name_H-M  "I -4 3 m"
loop_
    _space_group_symop_id
    _space_group_symop_operation_xyz
     1  x,y,z
     2  z,x,y
     3  y,z,x
     4  y,-x,-z
     5  -z,y,-x
     6  -x,-z,y
     7  -x,-y,z
     8  -z,x,-y
     9  -y,-z,x
    10  x,-y,-z
    11  z,-x,-y
    12  -y,z,-x
    13  -y,x,-z
    14  -z,-y,x
    15  x,-z,-y
    16  x,z,y
    17  y,x,z
    18  z,y,x
    19  y,-z,-x
    20  -y,-x,z
    21  z,-y,-x
    22  -x,z,-y
    23  -x,y,-z
    24  -z,-x,y
    25  1/2+x,1/2+y,1/2+z
    26  1/2+z,1/2+x,1/2+y
    27  1/2+y,1/2+z,1/2+x
    28  1/2+y,1/2-x,1/2-z
    29  1/2-z,1/2+y,1/2-x
    30  1/2-x,1/2-z,1/2+y
    31  1/2-x,1/2-y,1/2+z
    32  1/2-z,1/2+x,1/2-y
    33  1/2-y,1/2-z,1/2+x
    34  1/2+x,1/2-y,1/2-z
    35  1/2+z,1/2-x,1/2-y
    36  1/2-y,1/2+z,1/2-x
    37  1/2-y,1/2+x,1/2-z
    38  1/2-z,1/2-y,1/2+x
    39  1/2+x,1/2-z,1/2-y
    40  1/2+x,1/2+z,1/2+y
    41  1/2+y,1/2+x,1/2+z
    42  1/2+z,1/2+y,1/2+x
    43  1/2+y,1/2-z,1/2-x
    44  1/2-y,1/2-x,1/2+z
    45  1/2+z,1/2-y,1/2-x
    46  1/2-x,1/2+z,1/2-y
    47  1/2-x,1/2+y,1/2-z
    48  1/2-z,1/2-x,1/2+y

# ATOMIC COORDINATES AND DISPLACEMENT PARAMETERS
loop_ 
   _atom_site_label
   _atom_site_type_symbol
   _atom_site_fract_x
   _atom_site_fract_y
   _atom_site_fract_z
   _atom_site_occupancy
   _atom_site_adp_type
   _atom_site_U_iso_or_equiv
   _atom_site_site_symmetry_multiplicity
Zn1    Zn   0.50000     1.00000     0.75000     1.0000     Uiso 0.0623     12  
C2     C    0.37944(3)  1.0150(6)   0.62056(3)  1.0000     Uiso 0.0762     24  
C3     C    0.37021(23) 0.9015(5)   0.68549(23) 1.0000     Uiso 0.0762     48  
C5     C    0.4091(5)   1.0892(6)   0.5909(5)   1.0000     Uiso 0.0762     24  
N9     N    0.4128(4)   0.9698(4)   0.6758(4)   1.0000     Uiso 0.0762     48  
C6     C    0.4109(6)   0.8274(4)   0.7064(6)   0.0500     Uiso 0.0100     48  
F7     F    0.3609(11)  0.7799(7)   0.7445(5)   0.0500     Uiso 0.0100     48  
F8     F    0.4360(4)   0.7919(4)   0.6407(9)   0.0500     Uiso 0.0100     48  
F9     F    0.4725(8)   0.8435(4)   0.7528(9)   0.0500     Uiso 0.0100     48  

loop_  _atom_type_symbol _atom_type_number_in_cell
        _atom_type_scat_Cromer_Mann_a1 _atom_type_scat_Cromer_Mann_a2 _atom_type_scat_Cromer_Mann_a3
        _atom_type_scat_Cromer_Mann_a4 _atom_type_scat_Cromer_Mann_b1 _atom_type_scat_Cromer_Mann_b2
        _atom_type_scat_Cromer_Mann_b3 _atom_type_scat_Cromer_Mann_b4 _atom_type_scat_Cromer_Mann_c
        _atom_type_scat_length_neutron _atom_type_scat_source
        _atom_type_scat_dispersion_real _atom_type_scat_dispersion_imag _atom_type_scat_dispersion_source
  C       98.4   2.31       1.02       1.5886     0.865      20.8439    10.2075    0.5687     51.6512    0.2156     0.6648
      https://github.com/AdvancedPhotonSource/GSAS-II/blob/master/GSASII/atmdata.py
     0.000   0.000   https://github.com/AdvancedPhotonSource/GSAS-II/blob/master/GSASII/atmdata.py
  F       7.2    3.5392     2.6412     1.517      1.0243     10.2825    4.2944     0.2615     26.1476    0.2776     0.5654
      https://github.com/AdvancedPhotonSource/GSAS-II/blob/master/GSASII/atmdata.py
     0.003   0.003   https://github.com/AdvancedPhotonSource/GSAS-II/blob/master/GSASII/atmdata.py
  N       48     12.2126    3.1322     2.0125     1.1663     0.0057     9.8933     28.9975    0.5826     -11.529    0.936
      https://github.com/AdvancedPhotonSource/GSAS-II/blob/master/GSASII/atmdata.py
     0.000   0.001   https://github.com/AdvancedPhotonSource/GSAS-II/blob/master/GSASII/atmdata.py
  Zn      12     14.0743    7.0318     5.1652     2.41       3.2655     0.2333     10.3163    58.7097    1.3041     0.568
      https://github.com/AdvancedPhotonSource/GSAS-II/blob/master/GSASII/atmdata.py
     0.256   0.536   https://github.com/AdvancedPhotonSource/GSAS-II/blob/master/GSASII/atmdata.py

# Note that Z affects _cell_formula_sum and _weight
_cell_formula_units_Z  12
_chemical_formula_sum  "C8.2 F0.6 N4 Zn"
_chemical_formula_weight  231.3

# MOLECULAR GEOMETRY
loop_
   _geom_bond_atom_site_label_1
   _geom_bond_atom_site_label_2
   _geom_bond_distance
   _geom_bond_site_symmetry_1
   _geom_bond_site_symmetry_2
   _geom_bond_publ_flag
  Zn1    N9     2.013(6)     1_555    1_555 yes
  Zn1    N9     2.013(6)     1_555    7_675 yes
  Zn1    N9     2.013(6)     1_555   28_466 yes
  Zn1    N9     2.013(6)     1_555   37_656 yes
  C2     C5     1.4499(4)    1_555    1_555 yes
  C2     N9     1.3399(4)    1_555    1_555 yes
  C2     N9     1.3399(4)    1_555    5_656 yes
  C3     C3     1.3399(4)    1_555    5_656 yes
  C3     N9     1.3800(4)    1_555    1_555 yes
  C3     C6     1.47997(22)   1_555    1_555 yes
  C5     C2     1.4499(4)    1_555    1_555 yes
  N9     Zn1    2.013(6)     1_555    1_555 yes
  N9     C2     1.3399(4)    1_555    1_555 yes
  N9     C3     1.3800(4)    1_555    1_555 yes
  N9     F9     1.957(8)     1_555   28_466 yes
  C6     C3     1.47997(22)   1_555    1_555 yes
  C6     F7     1.33998(22)   1_555    1_555 yes
  C6     F8     1.33998(22)   1_555    1_555 yes
  C6     F9     1.33999(22)   1_555    1_555 yes
  F7     C6     1.33998(22)   1_555    1_555 yes
  F7     F7     0.851(11)    1_555   16_555 yes
  F7     F8     2.18818(27)   1_555    1_555 yes
  F7     F9     2.18819(27)   1_555    1_555 yes
  F8     C6     1.33998(22)   1_555    1_555 yes
  F8     F7     2.18818(27)   1_555    1_555 yes
  F8     F8     1.845(11)    1_555    5_656 yes
  F8     F9     2.18819(27)   1_555    1_555 yes
  F9     N9     1.957(8)     1_555   37_656 yes
  F9     C6     1.33999(22)   1_555    1_555 yes
  F9     F7     2.18819(27)   1_555    1_555 yes
  F9     F8     2.18819(27)   1_555    1_555 yes
  F9     F9     2.182(22)    1_555   16_555 yes

loop_
   _geom_angle_atom_site_label_1
   _geom_angle_atom_site_label_2
   _geom_angle_atom_site_label_3
   _geom_angle
   _geom_angle_site_symmetry_1
   _geom_angle_site_symmetry_2
   _geom_angle_site_symmetry_3
   _geom_angle_publ_flag
  C5     C2     N9     126.5(4)      1_555  1_555    1_555 yes
  C5     C2     N9     126.5(4)      1_555  1_555    5_656 yes
  N9     C2     N9     105.5(8)      1_555  1_555    5_656 yes
  C3     C3     N9     106.69(24)    5_656  1_555    1_555 yes
  C3     C3     C6     120           5_656  1_555    1_555 yes
  N9     C3     C6     120           1_555  1_555    1_555 yes
  C2     N9     C3     110.1(6)      1_555  1_555    1_555 yes
  C3     C6     F7     109.471       1_555  1_555    1_555 yes
  C3     C6     F8     109.471       1_555  1_555    1_555 yes
  F7     C6     F8     109.471       1_555  1_555    1_555 yes
  C3     C6     F9     109.471       1_555  1_555    1_555 yes
  F7     C6     F9     109.471       1_555  1_555    1_555 yes
  F8     C6     F9     109.471       1_555  1_555    1_555 yes
  C6     F7     F7     140.3(4)      1_555  1_555   16_555 yes
  C6     F8     F8     111.34(25)    1_555  1_555    5_656 yes
_pd_proc_ls_pref_orient_corr
   "March-Dollase correction coef. = 1.000 axis = [0, 0, 1]"
_pd_proc_ls_profile_function
;
Finger-Cox-Jephcoat function parameters U, V, W, X, Y, SH/L:
  peak variance(Gauss) = Utan(Th)^2^+Vtan(Th)+W:
  peak HW(Lorentz) = X/cos(Th)+Ytan(Th); SH/L = S/L+H/L
  U, V, W in (centideg)^2^, X & Y in centideg
    2.73(8)e3, -193(6), 5.41(11), 0.000, 0.000, 0.002, 

;

# Standard version of Instrument_Template template follows
#==============================================================================
# 9. INSTRUMENT CHARACTERIZATION

_exptl_special_details
; ?
;

# if regions of the data are excluded, the reason(s) are supplied here:
_pd_proc_info_excluded_regions
; ?
;

# The following item is used to identify the equipment used to record 
# the powder pattern when the diffractogram was measured at a laboratory 
# other than the authors' home institution, e.g. when neutron or synchrotron
# radiation is used.

_pd_instr_location
; ?
;
_pd_calibration_special_details           # description of the method used
                                          # to calibrate the instrument
; ?
;

_diffrn_source                    ?       
_diffrn_source_target             ?
_diffrn_source_type               ?
_diffrn_measurement_device_type   ?       
_diffrn_detector                  ?       
_diffrn_detector_type             ?       # make or model of detector

_pd_meas_scan_method              ?       # options are 'step', 'cont',
                                          # 'tof', 'fixed' or
                                          # 'disp' (= dispersive)
_pd_meas_special_details
;  ?
;

# The following two items identify the program(s) used (if appropriate).
_computing_data_collection        ?        
_computing_data_reduction         ?                   

# Describe any processing performed on the data, prior to refinement.
# For example: a manual Lp correction or a precomputed absorption correction
_pd_proc_info_data_reduction      ?

# The following item is used for angular dispersive measurements only.

_diffrn_radiation_monochromator   ?        

# The following items are used to define the size of the instrument.
# Not all distances are appropriate for all instrument types.

_pd_instr_dist_src/mono           ?
_pd_instr_dist_mono/spec          ?
_pd_instr_dist_src/spec           ?
_pd_instr_dist_spec/anal          ?
_pd_instr_dist_anal/detc          ?
_pd_instr_dist_spec/detc          ?

# 10. Specimen size and mounting information

# The next three fields give the specimen dimensions in mm.  The equatorial 
# plane contains the incident and diffracted beam.

_pd_spec_size_axial               ?       # perpendicular to 
                                          # equatorial plane

_pd_spec_size_equat               ?       # parallel to 
                                          # scattering vector 
                                          # in transmission

_pd_spec_size_thick               ?       # parallel to 
                                          # scattering vector 
                                          # in reflection

_pd_spec_mounting                         # This field should be
                                          # used to give details of the 
                                          # container.
; ?
;

_pd_spec_mount_mode               ?       # options are 'reflection' 
                                          # or 'transmission'
    
_pd_spec_shape                    ?       # options are 'cylinder' 
                                          # 'flat_sheet' or 'irregular'


_diffrn_radiation_wavelength  0.41380
_refine_ls_R_F_factor        0.03726
_refine_ls_R_Fsqd_factor     0.06930
_pd_proc_ls_prof_R_factor     0.04172
_pd_proc_ls_prof_wR_factor    0.05982
_gsas_proc_ls_prof_R_B_factor   0.05255
_gsas_proc_ls_prof_wR_B_factor  0.07487
_pd_proc_ls_prof_wR_expected  0.00874
_diffrn_radiation_probe  x-ray
_diffrn_radiation_polarisn_ratio  1.0000
_pd_proc_ls_background_function
;
Background function: "chebyschev-1" function with 23 terms:
    6305(20), -2.26(3)e3, 311(29), -37(26), -182(25), 56(24), 
    693(24), -419(24), 103(25), 61(25), -86(25), -3(25), -10(24), 
    41(23), -183(22), 98(21), 31(21), 67(21), -125(22), -13(21), 
    110(22), 40(19), -59(18), 
;
_diffrn_ambient_temperature  300
_diffrn_ambient_pressure  100

# STRUCTURE FACTOR TABLE
loop_
   _refln_index_h
   _refln_index_k
   _refln_index_l
   _refln_F_squared_meas
   _refln_F_squared_calc
   _refln_phase_calc
   _refln_d_spacing
   _gsas_i100_meas
  1    1    0    123753.6781 123776.1248 180.0   12.02690 100.00 
  2    0    0    61047.7874 58164.5379 -0.0    8.50431  12.30  
  2    1    1    54352.8495 53394.6790 6.0     6.94374  29.18  
  2    2    0    19844.2167 20424.2035 180.0   6.01345  3.99   
  3    1    0    17802.3272 17947.5083 -180.0  5.37860  5.73   
  2    2    2    156563.3599 155520.9648 -159.9  4.90996  14.00  
  3    2    1    2943.3113  3232.3296  33.2    4.54574  1.35   
  4    0    0    2272.4477  4497.1559  0.0     4.25215  0.11   
  3    3    0    2822.7840  2429.8201  0.0     4.00897  0.25   
  4    1    1    9973.4085  8584.9955  -53.0   4.00897  1.78   
  4    2    0    2227.4832  1900.8575  -0.0    3.80324  0.36   
  3    3    2    28531.0409 28052.6510 6.2     3.62625  4.17   
  4    2    2    15618.1165 15587.8400 140.3   3.47187  2.09   
  4    3    1    24499.9987 25185.0386 -153.7  3.33566  6.07   
  5    1    0    4693.3146  4824.5433  180.0   3.33566  0.58   
  5    2    1    3217.8900  3737.7026  33.6    3.10533  0.69   
  4    4    0    88130.5717 81255.5217 0.0     3.00673  4.43   
  4    3    3    30301.1236 29599.4105 -154.0  2.91695  2.87   
  5    3    0    816.0369   797.1391   180.0   2.91695  0.08   
  4    4    2    25330.2114 25206.3525 41.0    2.83477  2.27   
  6    0    0    2677.4306  2664.3386  0.0     2.83477  0.06   
  5    3    2    15223.2280 15932.8375 -9.2    2.75916  2.58   
  6    1    1    5763.0715  6031.7092  -9.1    2.75916  0.49   
  6    2    0    5418.2907  4723.6586  -180.0  2.68930  0.44   
  5    4    1    8116.6936  9451.2664  169.7   2.62449  1.24   
  6    2    2    48166.6794 49213.1969 -169.9  2.56414  3.53   
  6    3    1    3354.1172  3154.6089  3.5     2.50778  0.47   
  4    4    4    100050.5900 88090.0578 19.8    2.45498  2.24   
  5    4    3    5005.9369  4275.8630  -172.4  2.40538  0.65   
  5    5    0    9973.9487  8519.3315  -180.0  2.40538  0.32   
  7    1    0    6504.0441  5555.4836  -180.0  2.40538  0.42   
  6    4    0    4851.2366  5796.8884  0.0     2.35867  0.30   
  5    5    2    1166.8188  1083.4330  -20.5   2.31458  0.07   
  6    3    3    4062.8758  3772.5255  79.6    2.31458  0.24   
  7    2    1    6678.4643  6201.1933  3.7     2.31458  0.80   
  6    4    2    4959.5465  5536.2742  -140.7  2.27287  0.57   
  7    3    0    2106.1787  4229.4069  180.0   2.23334  0.12   
  6    5    1    9215.6061  9271.3847  -8.7    2.16010  0.96   
  7    3    2    5068.4353  5099.1124  11.2    2.16010  0.53   
  8    0    0    56238.5795 46013.7239 0.0     2.12608  0.71   
  5    5    4    12292.7520 12450.7771 -159.6  2.09362  0.60   
  7    4    1    5373.1893  5442.2626  156.2   2.09362  0.53   
  8    1    1    2151.6560  2179.3160  153.1   2.09362  0.11   
  6    4    4    7971.6576  8826.2941  -4.5    2.06260  0.38   
  8    2    0    1356.8477  1502.3146  -0.0    2.06260  0.06   
  6    5    3    8672.0429  7377.7993  19.1    2.03292  0.80   
  6    6    0    10646.7396 9337.7923  180.0   2.00448  0.24   
  8    2    2    8837.7013  7751.1637  -155.0  2.00448  0.40   
  7    4    3    3119.4095  2702.9659  -163.2  1.97721  0.27   
  8    3    1    5230.1951  4531.9600  178.4   1.97721  0.46   
  7    5    0    4781.7659  4143.3962  180.0   1.97721  0.21   
  6    6    2    35060.1666 35257.3710 179.4   1.95102  1.49   
  7    5    2    2021.5588  1958.8686  46.8    1.92585  0.17   
  8    4    0    32486.9630 37658.7006 0.0     1.90162  1.31   
  8    3    3    3446.4058  3314.8207  137.9   1.87829  0.14   
  9    1    0    8257.8836  7942.5945  180.0   1.87829  0.33   
  8    4    2    7331.3081  6722.7263  -34.4   1.85579  0.56   
  7    6    1    4776.0587  4608.0998  -1.6    1.83409  0.36   
  9    2    1    5423.8142  5233.0761  4.1     1.83409  0.41   
  6    5    5    11338.0681 10939.3444 9.5     1.83409  0.43   
  6    6    4    9790.8098  10116.4056 169.6   1.81312  0.36   
  8    5    1    6659.3303  7428.2986  -167.8  1.79287  0.48   
  9    3    0    2028.6494  2262.9023  -180.0  1.79287  0.07   
  7    5    4    6519.8283  7272.6884  -177.0  1.79287  0.47   
  7    6    3    6789.4979  7298.2523  -28.3   1.75430  0.47   
  9    3    2    1896.9666  2039.1112  10.3    1.75430  0.13   
  8    4    4    21925.1366 22417.6328 -6.5    1.73593  0.74   
  7    7    0    4553.9265  4827.4763  -180.0  1.71813  0.08   
  8    5    3    2533.3819  2685.5598  146.0   1.71813  0.17   
  9    4    1    2548.5049  2701.5911  147.1   1.71813  0.17   
  8    6    0    6788.0808  5975.1141  0.0     1.70086  0.22   
  10   0    0    19559.2131 17216.7258 -0.0    1.70086  0.16   
  7    7    2    3192.6747  2947.4263  32.8    1.68410  0.10   
  10   1    1    1537.6025  1419.4900  -12.0   1.68410  0.05   
  8    6    2    1681.9651  1295.3304  176.0   1.66783  0.10   
  10   2    0    1473.4101  1134.7161  180.0   1.66783  0.05   
  9    4    3    5043.8675  3888.7021  179.1   1.65202  0.31   
  9    5    0    1361.6978  1049.8367  -180.0  1.65202  0.04   
  6    6    6    58152.9926 53801.3958 178.7   1.63665  0.58   
  10   2    2    26175.4168 24216.7078 -178.8  1.63665  0.78   
  10   3    1    2690.2381  2737.4388  -23.6   1.62171  0.16   
  7    6    5    4433.6994  4511.4897  -14.7   1.62171  0.26   
  9    5    2    3727.9851  3793.3933  -13.7   1.62171  0.22   
  7    7    4    2915.6425  2849.0663  122.2   1.59300  0.08   
  8    5    5    850.8747   831.4457   112.1   1.59300  0.02   
  8    7    1    3673.9599  3590.0684  -159.1  1.59300  0.21   
  8    6    4    943.5627   1027.0372  -13.8   1.57921  0.05   
  10   4    0    59.8565    65.1519    0.0     1.57921  0.00   
  9    6    1    2248.6682  2373.8523  40.3    1.56577  0.12   
  10   3    3    6510.9925  6873.4619  -14.3   1.56577  0.18   
  10   4    2    3535.1343  3969.3695  166.8   1.55267  0.19   
  8    7    3    3724.8348  4447.8244  -168.1  1.53989  0.20   
  9    5    4    1712.9666  2045.4529  -164.8  1.53989  0.09   
  11   1    0    3549.8879  4238.9203  -180.0  1.53989  0.09   
  9    6    3    1318.3588  1433.5192  22.0    1.51525  0.07   
  10   5    1    2963.5262  3222.3939  -11.5   1.51525  0.15   
  11   2    1    2982.1585  3242.6537  11.4    1.51525  0.15   
  8    8    0    20826.9059 22792.6294 0.0     1.50336  0.26   
  9    7    0    2692.5094  2811.1549  180.0   1.49175  0.07   
  11   3    0    3386.4662  3535.6910  180.0   1.49175  0.08   
  8    8    2    3759.4766  3826.9166  36.5    1.48041  0.09   
  10   4    4    4002.8669  4074.6730  21.2    1.48041  0.10   
  7    7    6    3514.9351  3505.1033  11.7    1.46932  0.08   
  9    7    2    4293.1295  4281.1209  -20.7   1.46932  0.21   
  10   5    3    1720.8501  1716.0366  -5.6    1.46932  0.08   
  11   3    2    1293.9448  1290.3253  16.7    1.46932  0.06   
  8    6    6    2894.0705  2627.3854  179.1   1.45848  0.07   
  10   6    0    2523.9233  2291.3467  -180.0  1.45848  0.06   
  8    7    5    3663.6579  3011.0548  -166.3  1.44787  0.17   
  11   4    1    472.0042   387.9266   -171.1  1.44787  0.02   
  10   6    2    21827.6009 19238.1935 179.6   1.43749  1.01   
  9    6    5    893.3916   817.3432   -11.2   1.42733  0.04   
  8    8    4    20496.3620 19397.9533 -1.9    1.41738  0.46   
  12   0    0    24054.9565 22765.8403 0.0     1.41738  0.14   
  9    7    4    826.9556   845.2865   145.4   1.40764  0.04   
  9    8    1    1819.9674  1860.3102  168.4   1.40764  0.08   
  11   4    3    2953.4294  3018.8976  -166.6  1.40764  0.13   
  11   5    0    2042.8106  2088.0933  180.0   1.40764  0.05   
  12   1    1    3335.3195  3409.2529  -168.6  1.40764  0.07   
  12   2    0    3385.4624  3334.7135  -0.0    1.39810  0.07   
  10   5    5    726.6365   721.0506   42.4    1.38875  0.02   
  10   7    1    1920.3034  1905.5415  -20.5   1.38875  0.08   
  11   5    2    2288.2886  2270.6980  -12.0   1.38875  0.10   
  10   6    4    647.5237   746.4602   -155.8  1.37958  0.03   
  12   2    2    1457.3399  1680.0100  -155.1  1.37958  0.03   
  9    8    3    1568.9149  2163.4331  -177.9  1.37059  0.07   
  12   3    1    1187.5409  1637.5429  175.6   1.37059  0.05   
  10   7    3    1009.2691  1233.2155  -15.5   1.35313  0.04   
  11   6    1    1751.5653  2140.2197  17.3    1.35313  0.07   
  12   4    0    11601.9947 12256.5930 0.0     1.34465  0.24   
  8    7    7    3107.4985  3043.0955  -167.2  1.33632  0.06   
  9    9    0    2191.0817  2145.6715  180.0   1.33632  0.02   
  11   5    4    1326.3682  1298.8792  -172.4  1.33632  0.05   
  12   3    3    834.0214   816.7363   140.5   1.33632  0.02   
  8    8    6    3763.4007  3462.4494  16.6    1.32815  0.07   
  10   8    0    1956.2993  1799.8581  -0.0    1.32815  0.04   
  12   4    2    925.2289   851.2403   9.3     1.32815  0.04   
  9    7    6    1824.8259  1685.8027  0.8     1.32012  0.07   
  9    9    2    2266.2334  2093.5818  -34.6   1.32012  0.04   
  11   6    3    2137.0104  1974.2036  21.3    1.32012  0.08   
  10   8    2    2439.4217  2199.7164  146.5   1.31224  0.09   
  9    8    5    2822.6000  2560.1632  -179.0  1.30450  0.11   
  11   7    0    1784.1370  1618.2534  -180.0  1.30450  0.03   
  13   1    0    980.3214   889.1741   180.0   1.30450  0.02   
  12   5    1    1448.6567  1313.9649  175.6   1.30450  0.06   
  10   6    6    6668.2996  6560.3561  174.7   1.29689  0.13   
  10   7    5    1721.1297  1684.9441  1.5     1.28942  0.06   
  11   7    2    1504.8647  1473.2258  -3.6    1.28942  0.06   
  13   2    1    920.2119   900.8651   12.7    1.28942  0.03   
  12   4    4    13190.7688 12820.1963 4.7     1.28207  0.24   
  9    9    4    806.7515   871.7504   152.7   1.27485  0.01   
  12   5    3    1104.8025  1193.8150  174.0   1.27485  0.04   
  13   3    0    1229.2108  1328.2467  180.0   1.27485  0.02   
  10   8    4    679.8812   778.7946   -19.7   1.26775  0.02   
  12   6    0    600.3042   687.6402   0.0     1.26775  0.01   
  10   9    1    1091.2435  1201.9157  -14.7   1.26076  0.04   
  13   3    2    1301.8997  1433.9363  -7.4    1.26076  0.05   
  11   6    5    731.8913   806.1186   -12.0   1.26076  0.03   
  12   6    2    2427.4107  2569.7463  -178.2  1.25389  0.09   
  11   7    4    1893.5932  2036.6506  170.1   1.24713  0.07   
  13   4    1    1658.0872  1783.3525  -167.5  1.24713  0.06   
  11   8    1    948.7977   1020.4776  178.2   1.24713  0.03   
  10   9    3    1008.8612  1156.8604  -17.6   1.23393  0.03   
  8    8    8    9115.7598  9969.0374  1.1     1.22749  0.05   
  9    8    7    873.4016   896.0707   172.7   1.22115  0.03   
  11   8    3    413.3218   424.0496   137.3   1.22115  0.01   
  12   5    5    2442.1162  2505.5013  -177.8  1.22115  0.04   
  12   7    1    500.6041   513.5972   -172.6  1.22115  0.02   
  13   4    3    1607.3543  1649.0732  -157.3  1.22115  0.05   
  13   5    0    561.8976   576.4816   180.0   1.22115  0.01   
  14   0    0    16.0540    14.6551    180.0   1.21490  0.00   
  12   6    4    2261.3511  2064.2971  -6.5    1.21490  0.08   
  10   7    7    689.8166   588.7348   -2.1    1.20875  0.01   
  9    9    6    1814.0389  1548.2202  -27.2   1.20875  0.03   
  13   5    2    2848.6024  2431.1849  3.2     1.20875  0.09   
  14   1    1    2289.5124  1954.0205  -16.0   1.20875  0.04   
  10   8    6    1145.7012  1018.0399  175.8   1.20269  0.04   
  10   10   0    266.7616   237.0373   180.0   1.20269  0.00   
  14   2    0    1891.3265  1680.5830  180.0   1.20269  0.03   
  11   9    0    965.3209   887.1945   180.0   1.19672  0.02   
  12   7    3    1365.4247  1254.9165  -147.3  1.19672  0.04   
  10   10   2    8058.5818  7661.6809  156.0   1.19084  0.13   
  14   2    2    8919.9577  8480.6320  170.4   1.19084  0.14   
  10   9    5    1172.2830  1185.0413  1.9     1.18505  0.04   
  11   7    6    164.4120   166.2013   -39.2   1.18505  0.01   
  11   9    2    604.6318   611.2121   -39.0   1.18505  0.02   
  13   6    1    954.1790   964.5636   -12.8   1.18505  0.03   
  14   3    1    1570.4775  1587.5694  -8.6    1.18505  0.05   
  12   8    0    6012.2966  6239.1740  -0.0    1.17934  0.09   
  11   8    5    270.7099   280.7825   168.4   1.17371  0.01   
  13   5    4    658.9613   683.4801   173.6   1.17371  0.02   
  12   8    2    425.7315   446.4659   -27.6   1.16816  0.01   
  14   4    0    1676.8670  1758.5358  -0.0    1.16816  0.03   
  13   6    3    474.0498   498.1179   5.1     1.16268  0.01   
  14   3    3    354.7222   372.7319   13.5    1.16268  0.01   
  10   10   4    993.9014   1082.2331  171.7   1.15729  0.01   
  12   6    6    12.1159    13.1927    26.0    1.15729  0.00   
  14   4    2    745.8083   812.0911   158.1   1.15729  0.02   
  11   9    4    750.3005   887.9058   -174.9  1.15197  0.02   
  12   7    5    662.4836   783.9833   163.0   1.15197  0.02   
  13   7    0    717.1876   848.7199   180.0   1.15197  0.01   
  11   10   1    236.9437   270.5135   -15.1   1.14154  0.01   
  13   7    2    1174.2479  1340.6136  40.0    1.14154  0.03   
  14   5    1    155.0676   177.0373   25.9    1.14154  0.00   
  12   8    4    3992.8234  4525.7826  -8.6    1.13644  0.12   
  9    9    8    494.1347   527.5887   -163.3  1.13140  0.01   
  12   9    1    329.1022   351.3832   134.4   1.13140  0.01   
  15   1    0    119.9193   128.0380   -180.0  1.13140  0.00   
  10   8    8    521.7046   489.4790   -24.8   1.12642  0.01   
  14   4    4    966.4473   906.7500   16.6    1.12642  0.01   
  10   9    7    735.7446   631.2469   33.9    1.12151  0.02   
  11   10   3    859.4496   737.3821   -5.1    1.12151  0.02   
  13   6    5    265.6132   227.8882   8.4     1.12151  0.01   
  14   5    3    308.2959   264.5087   10.4    1.12151  0.01   
  15   2    1    429.3398   368.3607   -4.4    1.12151  0.01   
  14   6    0    715.6399   600.1410   180.0   1.11667  0.01   
  11   8    7    231.0769   201.0121   -168.3  1.11189  0.01   
  12   9    3    726.1674   631.6878   149.3   1.11189  0.02   
  13   7    4    804.9144   700.1892   158.7   1.11189  0.02   
  13   8    1    815.4392   709.3446   -159.5  1.11189  0.02   
  15   3    0    1312.2344  1141.5032  -180.0  1.11189  0.02   
  10   10   6    6679.1294  6378.8090  -169.4  1.10717  0.09   
  14   6    2    5093.3782  4864.3592  -166.3  1.10717  0.14   
  11   9    6    509.9340   520.3756   14.9    1.10250  0.01   
  15   3    2    607.1236   619.5553   -10.4   1.10250  0.02   
  11   11   0    295.4185   299.3867   -180.0  1.09335  0.00   
  12   7    7    350.2957   355.0011   132.1   1.09335  0.00   
  13   8    3    189.9552   192.5067   166.1   1.09335  0.01   
  15   4    1    795.6699   806.3578   -179.4  1.09335  0.02   
  12   8    6    222.7874   231.1296   6.5     1.08886  0.01   
  12   10   0    533.8004   553.7882   0.0     1.08886  0.01   
  11   10   5    318.1778   341.0174   6.5     1.08443  0.01   
  14   5    5    1147.6658  1230.0483  -15.1   1.08443  0.02   
  14   7    1    743.9520   797.3549   18.8    1.08443  0.02   
  11   11   2    648.5698   695.1259   -23.6   1.08443  0.01   
  12   10   2    239.1649   265.2158   171.3   1.08005  0.01   
  14   6    4    290.6617   322.3219   -177.1  1.08005  0.01   
  12   9    5    217.9538   241.2723   -167.5  1.07572  0.01   
  13   9    0    773.0716   855.7814   180.0   1.07572  0.01   
  15   4    3    187.4809   207.5392   -160.0  1.07572  0.00   
  15   5    0    227.1518   251.4545   -180.0  1.07572  0.00   
  13   7    6    304.3709   320.6170   -27.7   1.06722  0.01   
  13   9    2    156.6443   165.0053   0.3     1.06722  0.00   
  14   7    3    282.9987   298.1040   -11.4   1.06722  0.01   
  15   5    2    602.8116   634.9871   0.9     1.06722  0.02   
  16   0    0    2726.9392  2747.9327  0.0     1.06304  0.01   
  11   11   4    59.3225    57.2448    -158.7  1.05891  0.00   
  13   8    5    203.2416   196.1233   -162.8  1.05891  0.01   
  16   1    1    1393.6223  1344.8121  165.7   1.05891  0.02   
  12   10   4    317.8439   305.7965   -1.3    1.05483  0.01   
  14   8    0    379.1652   364.7935   0.0     1.05483  0.00   
  16   2    0    639.5822   615.3397   0.0     1.05483  0.01   
  10   9    9    529.9854   517.0760   43.7    1.05080  0.01   
  15   6    1    291.2112   284.1179   2.5     1.05080  0.01   
  10   10   8    467.0794   452.6690   -127.7  1.04681  0.01   
  14   8    2    799.3098   774.6494   -135.7  1.04681  0.02   
  16   2    2    271.6156   263.2357   161.3   1.04681  0.00   
  11   9    8    574.2243   552.9146   -172.2  1.04286  0.01   
  12   11   1    563.1802   542.2804   173.4   1.04286  0.01   
  13   9    4    627.6386   604.3468   176.9   1.04286  0.02   
  15   5    4    695.2238   669.4238   -174.7  1.04286  0.02   
  16   3    1    103.7541   99.9038    177.5   1.04286  0.00   
  14   6    6    2790.7914  2721.5837  171.5   1.03897  0.03   
  11   10   7    593.3445   590.0901   4.8     1.03511  0.01   
  13   10   1    355.3736   353.4244   -14.0   1.03511  0.01   
  14   7    5    288.5858   287.0030   -7.1    1.03511  0.01   
  15   6    3    555.0672   552.0228   14.5    1.03511  0.01   
  12   8    8    2821.7985  2866.0962  11.3    1.03130  0.03   
  16   4    0    3350.5264  3403.1242  -0.0    1.03130  0.04   
  12   9    7    410.0740   420.9447   -150.2  1.02753  0.01   
  12   11   3    904.7865   928.7717   175.0   1.02753  0.02   
  15   7    0    251.1218   257.7789   180.0   1.02753  0.00   
  16   3    3    757.0972   777.1672   -168.3  1.02753  0.01   
  14   8    4    398.8283   404.8649   -9.2    1.02380  0.01   
  16   4    2    308.8867   313.5620   12.2    1.02380  0.01   
  11   11   6    1169.1051  1163.4182  13.9    1.02011  0.01   
  13   10   3    628.9716   625.9121   -22.3   1.02011  0.01   
  14   9    1    775.6127   771.8399   24.1    1.02011  0.02   
  15   7    2    399.6480   397.7040   28.7    1.02011  0.01   
  12   10   6    783.4155   767.0468   -176.6  1.01646  0.02   
  13   8    7    399.3932   389.3061   -151.1  1.01285  0.01   
  16   5    1    296.0935   288.6153   -178.2  1.01285  0.01   
_reflns_number_total  282
_reflns_limit_h_min  1
_reflns_limit_h_max  16
_reflns_limit_k_min  0
_reflns_limit_k_max  11
_reflns_limit_l_min  0
_reflns_limit_l_max  9
_reflns_d_resolution_low    12.027
_reflns_d_resolution_high   1.013

# POWDER DATA TABLE
_pd_meas_2theta_range_min  0.54960
_pd_meas_2theta_range_max  59.69760
_pd_meas_2theta_range_inc  0.00600
_pd_proc_2theta_range_min  0.55793
_pd_proc_2theta_range_max  59.70593
_pd_proc_2theta_range_inc  0.00600
_pd_proc_number_of_points  9859

loop_
   _pd_meas_intensity_total
   _pd_calc_intensity_total
   _pd_proc_intensity_bkg_calc
   _pd_proc_ls_weight
  5729.3855    0            0           0         
  5757.0662    0            0           0         
  5764.2807    0            0           0         
  5664.364     0            0           0         
  5696.8708    0            0           0         
  5865.5491    0            0           0         
  5706.1239    0            0           0         
  5831.9084    0            0           0         
  5838.8239    0            0           0         
  5757.2294    0            0           0         
  5756.8152    0            0           0         
  5703.054     0            0           0         
  5814.5278    0            0           0         
  5792.6591    0            0           0         
  5881.1368    0            0           0         
  5861.4832    0            0           0         
  5826.9669    0            0           0         
  5884.0389    0            0           0         
  5883.5254    0            0           0         
  5971.9671    0            0           0         
  5920.8864    0            0           0         
  5804.1035    0            0           0         
  5801.0128    0            0           0         
  5923.7349    0            0           0         
  5824.5348    0            0           0         
  5954.3852    0            0           0         
  5883.3994    0            0           0         
  5919.7451    0            0           0         
  6015.3757    0            0           0         
  5874.707     0            0           0         
  5842.2857    0            0           0         
  5815.3355    0            0           0         
  5832.5242    0            0           0         
  6137.9134    0            0           0         
  5898.2244    0            0           0         
  5868.0149    0            0           0         
  5855.6023    0            0           0         
  5748.9755    0            0           0         
  6117.7934    0            0           0         
  6147.0449    0            0           0         
  5967.8556    0            0           0         
  5934.0938    0            0           0         
  5904.3419    0            0           0         
  6045.2345    0            0           0         
  6077.33      0            0           0         
  5910.9043    0            0           0         
  5932.5024    0            0           0         
  5956.6132    0            0           0         
  5965.5911    0            0           0         
  5998.0898    0            0           0         
  6078.7152    0            0           0         
  5958.9739    0            0           0         
  5953.1295    0            0           0         
  5947.4153    0            0           0         
  5943.8199    0            0           0         
  5986.0622    0            0           0         
  5796.8684    0            0           0         
  6022.2803    0            0           0         
  5969.3211    0            0           0         
  5910.4237    0            0           0         
  6074.4288    0            0           0         
  6112.0901    0            0           0         
  6023.2591    0            0           0         
  5999.5263    0            0           0         
  6059.8974    0            0           0         
  6001.6418    0            0           0         
  5785.6057    0            0           0         
  5939.7853    0            0           0         
  6093.4354    0            0           0         
  6069.41      0            0           0         
  5902.2918    0            0           0         
  6038.6918    0            0           0         
  6081.8281    0            0           0         
  6131.3314    0            0           0         
  6121.4112    0            0           0         
  6150.393     0            0           0         
  6343.4918    0            0           0         
  6169.4631    0            0           0         
  6254.808     0            0           0         
  6486.0518    0            0           0         
  6726.194     0            0           0         
  6571.911     0            0           0         
  6854.3007    0            0           0         
  6859.5759    0            0           0         
  7072.8268    0            0           0         
  7176.7122    0            0           0         
  7244.9914    0            0           0         
  7209.5664    0            0           0         
  7340.3411    0            0           0         
  7357.4981    0            0           0         
  7361.4591    0            0           0         
  7520.0016    0            0           0         
  7386.6635    0            0           0         
  7585.053     0            0           0         
  7554.9549    0            0           0         
  7579.3471    0            0           0         
  7652.1307    0            0           0         
  7589.4742    0            0           0         
  7720.1973    0            0           0         
  7861.6564    0            0           0         
  7903.8221    0            0           0         
  7938.9587    0            0           0         
  7945.8108    0            0           0         
  8167.0698    0            0           0         
  8358.4406    0            0           0         
  8189.3156    0            0           0         
  8312.005     0            0           0         
  8487.7871    0            0           0         
  8640.4184    0            0           0         
  8613.8707    0            0           0         
  8771.8344    0            0           0         
  8851.2011    0            0           0         
  8893.9448    0            0           0         
  8951.1412    0            0           0         
  8971.0022    0            0           0         
  9194.9498    0            0           0         
  9221.0343    0            0           0         
  9056.2642    0            0           0         
  9149.0463    0            0           0         
  9300.6227    0            0           0         
  9373.8035    0            0           0         
  9355.2527    0            0           0         
  9507.6768    0            0           0         
  9446.5415    0            0           0         
  9441.1176    0            0           0         
  9615.5719    0            0           0         
  9666.0856    0            0           0         
  9860.6769    0            0           0         
  9804.0007    0            0           0         
  9979.3942    0            0           0         
  9959.0494    0            0           0         
  9986.363     0            0           0         
  10181.691    0            0           0         
  10095.046    0            0           0         
  10166.996    0            0           0         
  10267.149    0            0           0         
  10261.902    0            0           0         
  10330.225    0            0           0         
  10385.014    0            0           0         
  10451.377    0            0           0         
  10418.255    0            0           0         
  10606.835    0            0           0         
  10567.824    10384.7625   9278.9952   0.000094463 
  10655.415    10448.3352   9319.267    0.0000935542 
  10782.488    10509.7306   9356.6024   0.0000928676 
  10596.575    10569.0885   9391.1062   0.0000943505 
  10758.375    10626.5447   9422.8804   0.0000921418 
  10769.572    10682.2373   9452.0238   0.0000931328 
  10831.105    10736.3006   9478.6328   0.0000919241 
  10879.618    10788.8712   9502.8006   0.0000916401 
  10980.213    10844.5255   9524.618    0.0000911556 
  10855.539    10894.5307   9544.173    0.0000919507 
  10918.334    10943.4472   9561.5511   0.0000916447 
  10686.763    10991.4118   9576.8354   0.0000933037 
  10920.002    11038.5621   9590.1063   0.0000910337 
  11038.846    11085.0346   9601.4422   0.0000905997 
  11147.098    11130.9691   9610.9188   0.0000895107 
  10974.868    11176.5056   9618.6097   0.0000919536 
  11106.409    11221.7873   9624.5865   0.0000897701 
  11116.9      11266.9621   9628.9184   0.0000896302 
  11137.357    11312.1766   9631.6725   0.0000899529 
  11200.131    11357.584    9632.914    0.0000891205 
  11473.187    11403.3382   9632.7062   0.0000876064 
  11414.868    11449.6027   9631.1101   0.0000876117 
  11347.165    11496.5407   9628.1853   0.0000876387 
  11369.695    11544.3256   9623.9892   0.0000878267 
  11350.289    11593.1343   9618.5775   0.0000877994 
  11478.729    11643.1502   9612.0044   0.000083111 
  11506.509    11694.5688   9604.3221   0.0000844568 
  11550.153    11747.5891   9595.5812   0.0000850917 
  11535.576    11802.4264   9585.831    0.0000855852 
  11657.567    11859.3017   9575.1188   0.0000845004 
  11697.076    11918.4483   9563.4907   0.0000844433 
  11745.056    11980.1186   9550.9911   0.0000842979 
  11864.888    12044.5732   9537.6633   0.0000839228 
  11861.372    12112.0964   9523.5489   0.0000839059 
  11892.971    12182.9862   9508.6881   0.0000832212 
  12040.852    12257.5603   9493.1201   0.0000830452 
  12133.807    12336.1674   9476.8825   0.0000822017 
  12197.446    12419.1714   9460.0118   0.000081473 
  12368.113    12506.9759   9442.5432   0.0000801585 
  12531.249    12600.0091   9424.5109   0.000079238 
  12525.2      12698.7326   9405.9477   0.0000792623 
  12769.641    12803.6592   9386.8855   0.0000778573 
  12854.189    12915.3332   9367.355    0.0000773492 
  13040.67     13034.3629   9347.3858   0.0000762728 
  13236.083    13161.4012   9327.0065   0.0000750177 
  13487.346    13297.1674   9306.2449   0.0000735923 
  13599.048    13442.461    9285.1275   0.0000730369 
  13707.818    13598.1483   9263.6802   0.0000720989 
  14047.005    13765.2041   9241.9277   0.0000713741 
  14123.467    13944.6936   9219.894    0.0000705855 
  14602.819    14137.8017   9197.6022   0.0000685557 
  14773.535    14345.8608   9175.0744   0.0000678636 
  14839.296    14570.3413   9152.3322   0.0000670406 
  15210.196    14812.9105   9129.3961   0.0000658602 
  15433.984    15075.416    9106.286    0.0000649467 
  15526.865    15359.9711   9083.0212   0.0000644152 
  15767.986    15668.9375   9059.6199   0.0000629889 
  16034.96     16004.9934   9036.0999   0.0000622213 
  16493.768    16371.6745   9012.4783   0.0000601686 
  16900.054    16771.5357   8988.7715   0.0000588009 
  17267.09     17209.0557   8964.9951   0.0000577354 
  17595.82     17688.8266   8941.1644   0.0000563426 
  18133.806    18216.1483   8917.2938   0.0000548114 
  18851.954    18797.2107   8893.3974   0.0000529935 
  19466.88     19439.1809   8869.4884   0.0000516171 
  19885.968    20150.441    8845.5799   0.0000502634 
  20669.711    20940.91     8821.6841   0.0000483538 
  21574.115    21822.2201   8797.8127   0.0000462879 
  22744.558    22808.3046   8773.9773   0.0000442257 
  23912.351    23915.7051   8750.1885   0.0000419254 
  24709.352    25164.4537   8726.4568   0.0000402037 
  25944.208    26578.7256   8702.7921   0.0000386622 
  28099.118    28188.0756   8679.2039   0.0000354544 
  30523.62     30029.2368   8655.7012   0.0000327743 
  32683.802    32148.4076   8632.2929   0.0000303853 
  35085.99     34606.0595   8608.9871   0.0000284959 
  38774.591    37484.9019   8585.7917   0.0000257019 
  44316.554    40906.062    8562.7143   0.0000224588 
  51507.942    45060.2542   8539.762    0.0000194072 
  59230.432    50263.0249   8516.9418   0.00001685 
  68226.035    57049.0098   8494.2601   0.0000146558 
  82499.073    66309.8993   8471.723    0.0000120812 
  105303.94    79470.0784   8449.3365   0.0000094677 
  134520.78    98658.2759   8427.1062   0.0000074029 
  162013.92    126782.4271  8405.0372   0.0000061977 
  193953.66    167392.5923  8383.1348   0.0000051389 
  243714.24    224193.8939  8361.4035   0.0000040976 
  319547.68    300170.4696  8339.8479   0.0000031407 
  410642.66    396390.6993  8318.4722   0.0000024261 
  489557.44    510603.0405  8297.2803   0.0000020345 
  581330.89    635714.6226  8276.2762   0.0000017186 
  697011.68    758016.3871  8255.4632   0.0000014279 
  819582.82    856195.4943  8234.8447   0.0000012168 
  888874.74    905302.4478  8214.4238   0.0000011239 
  896590.57    889505.5637  8194.2035   0.0000011185 
  858635.87    814159.6579  8174.1864   0.0000011685 
  756303.49    701412.0461  8154.3751   0.0000013193 
  601992.29    575546.4813  8134.7719   0.0000016758 
  438253.4     454305.7476  8115.379    0.0000022774 
  332633.92    348044.4104  8096.1985   0.000003  
  248300.19    261347.3473  8077.2321   0.0000040434 
  168236.09    194711.8732  8058.4816   0.0000059623 
  119623.1     145997.9641  8039.9485   0.0000083919 
  92559.722    111742.4802  8021.6342   0.0000107752 
  78522.686    88230.9594   8003.5401   0.0000127108 
  66025.154    72180.2241   7985.6672   0.0000151194 
  55333.555    61051.4794   7968.0165   0.0000180315 
  46990.742    53068.4537   7950.5891   0.0000211289 
  43945.938    47081.9342   7933.3856   0.0000221835 
  39697.773    42390.2155   7916.4067   0.0000246959 
  35966.358    38576.8559   7899.653    0.0000273886 
  32602.304    35394.7242   7883.1249   0.0000301513 
  29448.07     32691.3808   7866.8229   0.0000335289 
  27882.119    30366.4676   7850.7471   0.0000358126 
  26298.502    28349.3905   7834.8978   0.000037825 
  24547.994    26587.1023   7819.275    0.0000404184 
  22872.079    25038.366    7803.8789   0.000043688 
  21531.678    23670.1616   7788.7092   0.000046286 
  20745.85     22455.5667   7773.7659   0.0000478578 
  20084.673    21372.5847   7759.0487   0.0000494438 
  19211.419    20402.8908   7744.5574   0.0000520049 
  18315.018    19531.2961   7730.2916   0.000054474 
  17704.556    18745.047    7716.2509   0.0000560386 
  17027.709    18033.3386   7702.4349   0.0000581818 
  16633.963    17387.0637   7688.8429   0.0000598773 
  16118.476    16798.4574   7675.4745   0.000061758 
  15534.813    16260.8349   7662.329    0.0000643059 
  15130.217    15768.493    7649.4057   0.0000654394 
  14679.104    15316.4653   7636.7039   0.0000677972 
  14555.515    14900.4777   7624.2228   0.0000684829 
  14129.307    14516.8089   7611.9615   0.000070549 
  13756.468    14162.184    7599.9193   0.0000725372 
  13534.568    13833.7618   7588.0952   0.0000743005 
  13395.769    13529.0176   7576.4884   0.0000748965 
  13112.037    13245.7442   7565.0977   0.0000762854 
  12928.45     12981.9905   7553.9223   0.0000773753 
  12516.888    12736.0056   7542.9611   0.0000797914 
  12440.464    12506.2565   7532.2131   0.0000801323 
  12325.024    12291.3522   7521.6771   0.0000809409 
  12062.542    12090.0682   7511.352    0.0000825712 
  11899.117    11901.8033   7501.2367   0.0000841346 
  11700.317    11724.5615   7491.3301   0.0000849558 
  11617.13     11557.9577   7481.6309   0.0000854663 
  11686.564    11401.1789   7472.138    0.0000849201 
  11392.576    11253.5028   7462.8501   0.0000873463 
  11260.776    11114.2759   7453.766    0.0000884301 
  11114.27     10982.8954   7444.8844   0.0000899888 
  11172.762    10858.8265   7436.204    0.0000896661 
  10945.407    10741.5714   7427.7236   0.0000911923 
  10885.13     10630.6856   7419.4418   0.0000918025 
  10726.589    10525.7629   7411.3574   0.0000931376 
  10709.433    10426.4254   7403.4689   0.0000937275 
  10484.377    10332.3373   7395.7751   0.0000957642 
  10634.355    10243.1825   7388.2746   0.0000945298 
  10425.548    10158.678    7380.966    0.0000954994 
  10428.223    10078.5644   7373.8479   0.0000960787 
  10260.699    10002.5987   7366.919    0.0000969665 
  10234.918    9930.5647    7360.1779   0.000097455 
  10083.894    9862.258     7353.6231   0.0000989358 
  10099.851    9797.4958    7347.2534   0.0000983783 
  10099.944    9736.1111    7341.0672   0.0000989274 
  10052.786    9677.9459    7335.0631   0.0000991409 
  10072.557    9622.8614    7329.2397   0.0000993961 
  9979.7414    9570.7262    7323.5957   0.0001001421 
  9877.9021    9521.4238    7318.1295   0.0001010871 
  9831.4964    9474.8489    7312.8397   0.0001015969 
  9889.716     9430.9025    7307.7249   0.0001011839 
  9693.4517    9389.4996    7302.7837   0.0001029061 
  9694.2742    9350.5608    7298.0146   0.0001026964 
  9675.1171    9314.0185    7293.4161   0.0001033933 
  9677.2695    9279.813     7288.9868   0.0001029835 
  9688.9956    9247.8909    7284.7253   0.0001030862 
  9654.3484    9218.2095    7280.6301   0.0001033691 
  9670.1255    9190.732     7276.6997   0.0001029147 
  9515.3769    9165.4314    7272.9327   0.0001044483 
  9564.4233    9142.3727    7269.3277   0.0001039563 
  9558.509     9121.3764    7265.8832   0.0001048156 
  9508.153     9102.5241    7262.5976   0.0001052263 
  9498.5352    9085.8211    7259.4697   0.000105407 
  9422.4718    9071.2832    7256.4979   0.0001064445 
  9409.7399    9058.9348    7253.6807   0.00010612 
  9345.6893    9048.8116    7251.0167   0.0001071645 
  9427.832     9040.9601    7248.5045   0.0001062798 
  9366.3345    9035.4383    7246.1426   0.0001064162 
  9470.7497    9032.3177    7243.9295   0.0001057051 
  9384.2597    9031.6861    7241.8638   0.0001067668 
  9403.4404    9033.6436    7239.9441   0.0001060604 
  9424.9805    9038.3097    7238.1688   0.000105959 
  9466.3233    9045.826     7236.5366   0.0001054372 
  9474.183     9056.3537    7235.046    0.000105842 
  9397.4525    9070.0817    7233.6955   0.0001059164 
  9444.3579    9087.226     7232.4837   0.0001032829 
  9416.584     9108.0395    7231.4091   0.0001052071 
  9455.8188    9132.8099    7230.4704   0.000104361 
  9418.3807    9161.8701    7229.666    0.0001041874 
  9514.779     9195.6095    7228.9946   0.0001043293 
  9575.0413    9234.4721    7228.4546   0.0001039074 
  9606.254     9278.9739    7228.0448   0.0001039696 
  9564.1394    9329.7234    7227.7635   0.0001047685 
  9660.2518    9387.422     7227.6094   0.0001034569 
  9767.6668    9452.8926    7227.5811   0.0001022462 
  9790.4149    9527.1014    7227.6771   0.0001017808 
  9840.6902    9611.1852    7227.896    0.0001014595 
  9859.8       9706.5069    7228.2363   0.000101435 
  10072.691    9814.6735    7228.6968   0.0000989361 
  10098.35     9937.6156    7229.2758   0.0000988495 
  10195.974    10078.7244   7229.9721   0.0000977805 
  10321.501    10238.6832   7230.7842   0.0000965178 
  10490.496    10422.0172   7231.7106   0.0000947241 
  10713.11     10632.9603   7232.75     0.0000928072 
  10854.879    10876.7947   7233.901    0.0000917467 
  11220.141    11160.2045   7235.1621   0.000088677 
  11317.511    11491.8547   7236.532    0.0000881295 
  11628.291    11883.5597   7238.0092   0.0000855545 
  11987.933    12352.3065   7239.5923   0.0000833456 
  12470.92     12924.5144   7241.2799   0.0000799796 
  13156.853    13643.8898   7243.0707   0.0000761023 
  14017.542    14585.0381   7244.9633   0.0000715415 
  15405.624    15874.1923   7246.9562   0.00006483 
  17273.582    17716.2026   7249.048    0.0000580207 
  19103.012    20419.6843   7251.2374   0.0000523728 
  22218.081    24406.4911   7253.523    0.0000450234 
  27168.35     30183.4121   7255.9034   0.0000368835 
  34995.701    38256.8007   7258.3772   0.0000286128 
  44510.624    48987.4495   7260.943    0.0000223001 
  54886.764    62391.1096   7263.5995   0.0000181476 
  70974.316    77901.2343   7266.3453   0.0000140667 
  89767.993    94064.5753   7269.179    0.0000111639 
  109044.01    108216.1625  7272.0992   0.0000091074 
  123737.71    116675.6579  7275.1047   0.0000080613 
  130266.27    116450.8577  7278.1939   0.0000076795 
  127244.48    107630.4164  7281.3656   0.0000078406 
  115044.88    93301.1394   7284.6185   0.0000086895 
  94827.006    77121.1201   7287.951    0.0000105403 
  72679.309    61690.1715   7291.362    0.000013783 
  56856.136    48411.5096   7294.85     0.0000176877 
  39707.44     37815.9052   7298.4138   0.0000252798 
  28459.433    29865.8954   7302.0519   0.0000351439 
  22628.925    24190.3455   7305.763    0.0000441892 
  19125.847    20278.9518   7309.5458   0.0000522599 
  16973.934    17627.9434   7313.399    0.0000587024 
  15311.017    15820.7111   7317.3213   0.0000650804 
  14052.162    14554.0662   7321.3112   0.0000707904 
  13254.036    13627.7896   7325.3675   0.0000751952 
  12600.036    12918.5836   7329.4889   0.0000793295 
  12119.724    12353.8275   7333.6741   0.0000826878 
  11775.644    11890.9151   7337.9217   0.0000850077 
  11329.532    11504.0305   7342.2305   0.0000885068 
  10993.237    11176.5155   7346.5991   0.0000912153 
  10810.444    10896.7491   7351.0263   0.0000922126 
  10497.624    10656.1817   7355.5107   0.0000949811 
  10375.898    10448.2116   7360.051    0.0000960513 
  10188.28     10267.6263   7364.6461   0.0000979784 
  10018.369    10110.2103   7369.2946   0.000100097 
  9902.6336    9972.5674    7373.9952   0.0001007529 
  9878.8531    9851.9068    7378.7466   0.0001009 
  9742.6901    9745.9292    7383.5476   0.0001020198 
  9631.5021    9652.7312    7388.397    0.0001033527 
  9627.7085    9570.7113    7393.2934   0.0001034809 
  9547.2712    9498.5408    7398.2357   0.0001042799 
  9463.2933    9435.0957    7403.2226   0.0001054173 
  9409.0822    9381.0446    7408.2527   0.0001067915 
  9348.9545    9332.3502    7413.325    0.0001065002 
  9436.8485    9289.9353    7418.4382   0.0001062037 
  9224.4785    9253.2178    7423.591    0.000108873 
  9279.4985    9221.6979    7428.7823   0.000108132 
  9222.4525    9194.9479    7434.0107   0.0001089491 
  9148.3119    9172.6049    7439.2752   0.0001100251 
  9145.8201    9154.3548    7444.5745   0.0001093093 
  9213.2886    9139.9351    7449.9075   0.0001085217 
  9170.0225    9129.1222    7455.2728   0.000109221 
  9150.0166    9121.7292    7460.6694   0.0001092884 
  9222.0147    9117.5997    7466.0961   0.000108721 
  9120.4243    9116.6114    7471.5517   0.0001092934 
  9197.5704    9118.6612    7477.0351   0.0001079625 
  9162.6261    9123.6755    7482.545    0.0001075642 
  9158.3363    9131.6019    7488.0804   0.0001073584 
  9124.2891    9142.4081    7493.6401   0.0001084879 
  9149.376     9156.088     7499.223    0.0001082584 
  9165.422     9172.648     7504.8279   0.0001082457 
  9189.4759    9192.1192    7510.4538   0.0001086184 
  9213.0677    9214.5513    7516.0994   0.000108405 
  9166.8597    9240.0138    7521.7638   0.0001089484 
  9230.653     9268.5995    7527.4458   0.0001083217 
  9205.162     9300.421     7533.1444   0.0001083229 
  9286.753     9335.6145    7538.8583   0.000107323 
  9251.824     9374.3412    7544.5867   0.0001078133 
  9420.8364    9416.7879    7550.3284   0.0001061506 
  9331.4764    9463.176     7556.0824   0.0001068343 
  9424.0043    9513.7539    7561.8475   0.0001056702 
  9440.1193    9568.8081    7567.6229   0.0001053633 
  9413.3586    9628.6648    7573.4074   0.0001059273 
  9524.8902    9693.6933    7579.2      0.0001048551 
  9560.3246    9764.3223    7584.9997   0.0001042078 
  9610.6441    9841.0299    7590.8056   0.0001033684 
  9670.0447    9924.3643    7596.6166   0.0001031451 
  9776.0289    10014.9487   7602.4317   0.0001019283 
  9844.9773    10113.4907   7608.25     0.0001009941 
  9922.2693    10220.8136   7614.0705   0.0001005027 
  10017.933    10337.8458   7619.8922   0.0001001411 
  10154.436    10465.6594   7625.7142   0.0000984415 
  10266.948    10605.4889   7631.5356   0.0000974249 
  10342.737    10758.7547   7637.3554   0.0000967766 
  10433.012    10927.1286   7643.1727   0.0000960667 
  10532.582    11112.5333   7648.9866   0.0000948986 
  10742.205    11317.226    7654.7963   0.0000931036 
  10918.604    11543.8594   7660.6007   0.0000914489 
  11091.071    11795.5512   7666.3991   0.0000901468 
  11323.278    12076.0442   7672.1906   0.0000881502 
  11564.691    12389.9326   7677.9743   0.0000861044 
  11836.266    12742.1954   7683.7494   0.0000843953 
  12200.028    13139.4363   7689.5151   0.00008138 
  12496        13589.4575   7695.2704   0.0000796401 
  12865.096    14101.8932   7701.0147   0.0000774107 
  13484.855    14688.5788   7706.7471   0.0000742405 
  14050.701    15364.3426   7712.4668   0.0000710122 
  14732.675    16148.0217   7718.173    0.0000677657 
  15491.279    17064.1489   7723.8651   0.0000644463 
  16470.476    18146.2859   7729.5421   0.0000607016 
  17799.048    19442.9021   7735.2033   0.000056464 
  19539.995    21029.6548   7740.8482   0.0000509076 
  21483.32     23032.1194   7746.4758   0.0000465472 
  24074.914    25664.748    7752.0855   0.0000415201 
  27237.223    29290.3517   7757.6766   0.0000367446 
  32959.629    34492.4063   7763.2484   0.0000302987 
  41653.274    42139.3266   7768.8002   0.0000240126 
  51704.553    53392.6931   7774.3313   0.0000192868 
  66036.029    69599.3547   7779.8412   0.0000151356 
  88506.171    92026.0391   7785.3291   0.0000113376 
  119445.1     121419.4897  7790.7945   0.0000084163 
  157569.94    157434.9234  7796.2367   0.0000063754 
  195377.28    197893.2913  7801.655    0.0000051142 
  231914.09    237772.1562  7807.049    0.0000043101 
  266490.42    268500.8971  7812.418    0.0000037479 
  282733.27    280079.7784  7817.7614   0.0000035403 
  276629.51    267798.7367  7823.0788   0.0000036129 
  252320.78    236638.6146  7828.3695   0.0000039484 
  218698.52    196638.7084  7833.6329   0.0000045725 
  171933.58    156268.3303  7838.8687   0.0000058154 
  127549.42    120444.2299  7844.0762   0.0000078391 
  94881.465    91275.8138   7849.2551   0.0000105331 
  72680.405    69064.0977   7854.4047   0.0000136817 
  56926.234    53038.4183   7859.5246   0.0000175222 
  43458.489    41923.7487   7864.6143   0.0000230135 
  35062.41     34375.8676   7869.6735   0.0000285522 
  30412.284    29241.3993   7874.7016   0.0000329067 
  27120.956    25661.2984   7879.6982   0.0000369653 
  24424.39     23060.0076   7884.663    0.0000411229 
  21943.564    21080.357    7889.5955   0.0000458285 
  19752.258    19511.4254   7894.4953   0.0000506334 
  18762.778    18229.669    7899.362    0.0000533545 
  17694.636    17160.5371   7904.1954   0.0000565645 
  16731.775    16256.7454   7908.995    0.0000598882 
  15904.459    15483.9201   7913.7604   0.0000629136 
  15175.216    14818.3207   7918.4915   0.0000659981 
  14560.244    14241.2518   7923.1877   0.000068565 
  14135.897    13737.9899   7927.8489   0.0000708145 
  13727.558    13296.778    7932.4748   0.0000724725 
  13262.561    12908.042    7937.065    0.0000751871 
  12886.671    12564.0285   7941.6193   0.0000775399 
  12710.708    12258.3419   7946.1375   0.0000787825 
  12507.38     11985.69     7950.6193   0.0000798337 
  12184.18     11741.6738   7955.0644   0.0000820503 
  12007.769    11522.5731   7959.4726   0.0000835451 
  11802.685    11325.2854   7963.8438   0.0000850809 
  11646.876    11147.1743   7968.1778   0.0000861437 
  11437.468    10985.9942   7972.4742   0.0000876621 
  11336.913    10839.8337   7976.7331   0.0000882685 
  11174.429    10707.0309   7980.9542   0.0000893903 
  11013.055    10586.1768   7985.1373   0.000091098 
  10969.744    10476.0449   7989.2824   0.0000912968 
  10916.82     10375.5736   7993.3892   0.0000917043 
  10760.679    10284.2906   7997.4578   0.0000930418 
  10642.241    10200.492    8001.4879   0.0000937717 
  10563.057    10123.9278   8005.4795   0.000094748 
  10485.373    10053.987    8009.4325   0.0000950458 
  10451.477    9990.136     8013.3468   0.0000955587 
  10313.253    9931.9145    8017.2224   0.0000968567 
  10275.054    9878.9097    8021.0592   0.0000971786 
  10097.21     9830.7769    8024.8572   0.0000990109 
  10105.619    9787.2134    8028.6164   0.0000985227 
  10092.396    9747.9627    8032.3367   0.0000988464 
  10040.881    9712.8103    8036.0181   0.0000996627 
  10053.752    9681.5724    8039.6607   0.000099739 
  10027.235    9654.1105    8043.2644   0.0000999853 
  9959.1601    9630.3173    8046.8293   0.0001003822 
  9967.2623    9610.1194    8050.3554   0.0001003236 
  9856.0936    9593.4817    8053.8428   0.0001018817 
  9832.0531    9580.3967    8057.2914   0.0001016565 
  9837.28      9570.9036    8060.7015   0.0001017383 
  9806.9392    9565.0769    8064.073    0.0001021995 
  9733.894     9563.6322    8067.4061   0.0001024166 
  9764.0244    9565.5497    8070.7009   0.0001023441 
  9740.9451    9571.6441    8073.9573   0.0001018977 
  9754.4078    9582.2098    8077.1757   0.0001026742 
  9732.7394    9597.6111    8080.356    0.0001027357 
  9771.5475    9618.304     8083.4985   0.0001019901 
  9757.101     9644.8547    8086.6032   0.0001019961 
  9786.3301    9677.9555    8089.6704   0.0001026247 
  9782.6612    9718.4735    8092.7001   0.0001021 
  9840.4973    9767.4698    8095.6926   0.0001013832 
  9855.6183    9826.2634    8098.648    0.0001013827 
  9976.1444    9896.5008    8101.5666   0.0001002591 
  9980.1794    9980.2433    8104.4485   0.0000999735 
  10049.006    10080.1379   8107.2939   0.0000992352 
  10213.789    10199.6136   8110.103    0.000097709 
  10172.293    10343.3159   8112.8762   0.0000981948 
  10404.681    10517.8968   8115.6135   0.0000960688 
  10654.107    10733.5618   8118.3152   0.0000937047 
  10854.849    11007.1501   8120.9817   0.0000916527 
  11181.587    11366.9591   8123.613    0.0000894779 
  11732.323    11861.1555   8126.2096   0.0000851973 
  12389.01     12567.7225   8128.7716   0.0000807289 
  13458.931    13604.0765   8131.2994   0.0000746027 
  14606.897    15130.2109   8133.7932   0.0000688174 
  16481.926    17336.2358   8136.2533   0.0000608924 
  19584.451    20408.114    8138.68     0.0000511551 
  23670.484    24469.1345   8141.0736   0.0000423872 
  27746.802    29499.9432   8143.4345   0.0000358565 
  32528.206    35234.5847   8145.7629   0.00003081 
  37310.154    41012.0977   8148.0592   0.0000268649 
  41350.021    45647.4302   8150.3237   0.0000241724 
  43906.152    47666.943    8152.5568   0.0000227609 
  43666.673    46246.3879   8154.7587   0.0000228725 
  41403.55     41975.8407   8156.9299   0.0000240906 
  37490.344    36296.6184   8159.0706   0.0000266382 
  31947.139    30483.8749   8161.1813   0.0000311596 
  26280.329    25288.602    8163.2624   0.0000380813 
  22261.309    21036.709    8165.3141   0.0000450779 
  18872.609    17783.4574   8167.3368   0.0000528909 
  16459.77     15425.2682   8169.331    0.0000608629 
  14466.721    13782.5875   8171.2971   0.0000695675 
  13056.17     12662.714    8173.2354   0.0000771112 
  12231.679    11898.7481   8175.1462   0.0000820746 
  11618.832    11365.2568   8177.0301   0.0000863535 
  11086.678    10977.6861   8178.8875   0.0000903858 
  10738.686    10683.2585   8180.7186   0.0000929895 
  10513.037    10450.5982   8182.524    0.0000952793 
  10339.192    10261.2712   8184.3041   0.0000966587 
  10160.977    10104.101    8186.0592   0.0000987927 
  10015.76     9971.9217    8187.7899   0.00009947 
  9865.1301    9859.7759    8189.4965   0.0001013836 
  9702.4887    9764.024     8191.1794   0.0001028767 
  9756.8628    9681.8852    8192.8392   0.0001024849 
  9616.2246    9611.7684    8194.4762   0.0001040557 
  9512.4359    9550.7345    8196.0909   0.0001051002 
  9496.1788    9497.9843    8197.6837   0.0001053773 
  9432.1648    9452.3822    8199.2551   0.0001062465 
  9484.1247    9413.0047    8200.8054   0.0001057121 
  9368.0256    9379.0897    8202.3353   0.0001073002 
  9320.3621    9350.0175    8203.8451   0.0001073701 
  9360.0149    9325.2775    8205.3353   0.0001069924 
  9242.4276    9304.4492    8206.8063   0.0001083224 
  9306.4265    9287.1894    8208.2585   0.0001079152 
  9325.3935    9273.2154    8209.6926   0.0001074249 
  9342.9739    9262.3026    8211.1089   0.0001074806 
  9295.8886    9254.2743    8212.5078   0.0001075975 
  9235.5475    9248.9947    8213.8899   0.0001082608 
  9205.9157    9246.3658    8215.2556   0.0001085181 
  9186.9039    9246.3227    8216.6054   0.000108908 
  9225.124     9248.9061    8217.9397   0.0001084297 
  9229.7857    9253.9758    8219.2591   0.000108421 
  9213.1181    9261.6345    8220.5639   0.000108204 
  9229.0867    9271.9457    8221.8547   0.0001080951 
  9279.0156    9285.005     8223.1319   0.0001078054 
  9270.3149    9300.9438    8224.396    0.0001078733 
  9251.0876    9319.9344    8225.6475   0.0001081518 
  9310.7713    9342.1888    8226.8868   0.0001074172 
  9359.1885    9367.9683    8228.1144   0.0001073196 
  9378.7278    9397.5885    8229.3308   0.0001070459 
  9370.6653    9431.4291    8230.5364   0.0001071327 
  9370.9786    9469.9511    8231.7318   0.0001071156 
  9493.9422    9513.6998    8232.9173   0.000105173 
  9493.7115    9563.3313    8234.0935   0.0001056526 
  9516.0994    9619.632     8235.2608   0.0001050553 
  9618.9468    9683.5473    8236.4196   0.0001039457 
  9718.2406    9756.5387    8237.5705   0.0001027861 
  9737.035     9839.3804    8238.714    0.0001027474 
  9759.4724    9934.0833    8239.8503   0.0001022299 
  9860.8196    10042.7443   8240.9801   0.0001013355 
  9974.1541    10167.9614   8242.1038   0.0001002316 
  10110.952    10313.0198   8243.2218   0.0000989283 
  10243.47     10482.1042   8244.3346   0.0000974881 
  10348.361    10680.7421   8245.4426   0.000096054 
  10591.355    10916.5844   8246.5463   0.0000941662 
  10938.751    11200.9107   8247.6462   0.0000914727 
  11218.797    11551.6113   8248.7426   0.0000891572 
  11570.901    11998.3884   8249.8361   0.0000860555 
  12051.064    12591.4333   8250.927    0.0000827612 
  12921.64     13413.5647   8252.0158   0.0000773516 
  14039.381    14593.822    8253.103    0.0000713135 
  15415.574    16317.3766   8254.1889   0.0000647641 
  17488.738    18820.2592   8255.274    0.0000570618 
  20494.209    22362.0461   8256.3587   0.0000486857 
  25077.196    27165.6714   8257.4434   0.0000398873 
  31836.594    33328.2437   8258.5286   0.0000315349 
  38596.39     40705.5867   8259.6147   0.0000259493 
  46986.479    48750.1752   8260.702    0.0000213828 
  54840.229    56300.5439   8261.791    0.0000183299 
  60208.87     61518.9979   8262.8821   0.0000166267 
  62295.234    62569.2318   8263.9757   0.0000160825 
  60270.588    59017.7139   8265.0722   0.0000165455 
  54975.062    52249.0591   8266.1719   0.0000182115 
  46647.527    44247.3177   8267.2753   0.0000213967 
  38159.179    36490.8516   8268.3827   0.0000262418 
  30411.875    29770.3762   8269.4946   0.0000328908 
  25009.152    24383.4296   8270.6112   0.00003987 
  20672.144    20322.923    8271.7331   0.0000482248 
  17401.548    17408.564    8272.8604   0.0000574647 
  15338.173    15387.8302   8273.9936   0.0000650191 
  14227.278    14009.0261   8275.1331   0.0000701887 
  13420.214    13062.8108   8276.2791   0.0000745082 
  12628.617    12396.3298   8277.4321   0.0000791783 
  12083.632    11908.1016   8278.5924   0.0000830408 
  11719.406    11535.3284   8279.7603   0.000085843 
  11451.211    11240.6574   8280.9362   0.000087526 
  11140.817    11001.8788   8282.1203   0.0000900579 
  10992.274    10805.3698   8283.313    0.0000915254 
  10838.398    10642.2      8284.5146   0.0000925724 
  10695.95     10506.1113   8285.7254   0.0000936095 
  10613.068    10392.4832   8286.9458   0.0000943085 
  10558.454    10297.9007   8288.1759   0.00009482 
  10404.522    10219.3003   8289.4162   0.0000961769 
  10425.82     10154.6336   8290.6669   0.0000961353 
  10335.089    10102.1539   8291.9283   0.0000967468 
  10345.232    10060.479    8293.2006   0.000096864 
  10224.407    10028.4987   8294.4841   0.000097636 
  10273.351    10005.3505   8295.7791   0.000097512 
  10194.698    9990.3632    8297.0859   0.000098011 
  10205.753    9983.0291    8298.4047   0.0000982997 
  10242.574    9982.992     8299.7357   0.0000976236 
  10156.663    9990.0111    8301.0792   0.0000985348 
  10250.676    10003.9691   8302.4354   0.0000982364 
  10231.116    10024.856    8303.8046   0.0000978522 
  10199.621    10052.7642   8305.1869   0.0000980256 
  10292.094    10087.99     8306.5827   0.0000976791 
  10379.119    10130.6606   8307.992    0.0000965382 
  10291.224    10181.2906   8309.4151   0.0000974052 
  10475.951    10240.4313   8310.8522   0.0000958956 
  10509.206    10308.7699   8312.3035   0.0000953991 
  10512.323    10387.1676   8313.7692   0.0000952286 
  10513.301    10476.6543   8315.2494   0.0000952109 
  10647.776    10578.4866   8316.7443   0.0000938571 
  10712.257    10694.1756   8318.2542   0.0000930126 
  10863.102    10825.5384   8319.779    0.0000919103 
  11005.306    10974.7925   8321.319    0.0000909954 
  11142.118    11144.5963   8322.8744   0.0000898744 
  11298.979    11338.1941   8324.4453   0.0000886297 
  11466.594    11559.549    8326.0317   0.0000874008 
  11633.61     11813.5559   8327.6339   0.0000862767 
  11913.407    12106.2301   8329.252    0.000084139 
  12240.048    12445.1943   8330.8859   0.0000818723 
  12573.588    12840.1935   8332.536    0.0000797368 
  13097.04     13304.1226   8334.2022   0.0000765302 
  13712.719    13854.8753   8335.8847   0.0000731068 
  14232.516    14519.0812   8337.5836   0.0000702882 
  14992.752    15338.7514   8339.2988   0.000066717 
  16194.363    16383.4487   8341.0305   0.0000618285 
  17941.443    17769.4793   8342.7788   0.0000557488 
  19760.95     19686.2607   8344.5438   0.0000506244 
  22379.148    22425.807    8346.3253   0.0000446443 
  25971.97     26401.6599   8348.1236   0.0000384342 
  31601.846    32139.2776   8349.9387   0.0000317077 
  39853.16     40214.6585   8351.7705   0.0000249999 
  49650.172    51127.8997   8353.6192   0.0000202271 
  63761.004    65117.9241   8355.4847   0.0000157043 
  81552.756    81915.0378   8357.367    0.0000122802 
  100450.89    100414.2323  8359.2661   0.0000099641 
  119574.84    118231.0815  8361.1821   0.0000083786 
  130709.84    131469.4536  8363.115    0.0000076438 
  134789.53    135857.1395  8365.0647   0.00000742 
  129576.42    129663.1335  8367.0311   0.0000076948 
  117106.7     115281.2049  8369.0144   0.0000085108 
  97823.5      97098.5608   8371.0143   0.0000102479 
  80150.692    78768.589    8373.031    0.0000124754 
  63179.087    62414.4867   8375.0643   0.0000158166 
  47678.152    48965.1047   8377.1143   0.0000210196 
  37514.186    38578.8511   8379.1807   0.0000266963 
  31801.722    30955.5158   8381.2637   0.0000315292 
  26996.545    25569.2521   8383.363    0.0000370295 
  23574.843    21845.1974   8385.4787   0.0000425496 
  20527.956    19275.2381   8387.6106   0.0000489113 
  18330.018    17467.6857   8389.7586   0.0000546712 
  16921.63     16150.6964   8391.9227   0.0000592033 
  15790.309    15149.8711   8394.1027   0.0000632767 
  14830.306    14358.8011   8396.2985   0.000067321 
  14040.604    13714.0092   8398.5101   0.0000712985 
  13377.372    13176.8713   8400.7373   0.0000744984 
  12968.542    12722.7067   8402.9799   0.000077092 
  12611.782    12334.7505   8405.2378   0.0000791028 
  12218.496    12000.5616   8407.5109   0.0000817859 
  11935.011    11710.9025   8409.7991   0.0000836428 
  11697.991    11458.4536   8412.1022   0.0000854029 
  11485.782    11237.3665   8414.4199   0.0000868103 
  11288.954    11042.9235   8416.7523   0.0000884392 
  11004.048    10871.2484   8419.099    0.0000906247 
  10798.662    10719.1856   8421.46     0.0000924766 
  10820.4      10584.12     8423.835    0.0000928161 
  10686.176    10463.8798   8426.2238   0.0000938773 
  10618.287    10356.6613   8428.6263   0.0000942348 
  10394.465    10260.9393   8431.0422   0.0000970637 
  10406.516    10175.4515   8433.4714   0.000096147 
  10305.016    10099.2898   8435.9137   0.0000972584 
  10264.569    10031.2599   8438.3688   0.0000976846 
  10241.42     9970.7792    8440.8365   0.0000976917 
  10130.283    9917.2317    8443.3166   0.0000990001 
  10073.93     9870.1265    8445.8088   0.0000994004 
  10172.402    9829.0767    8448.313    0.0000984417 
  9938.4499    9793.7901    8450.8288   0.0001005384 
  9967.5794    9764.0726    8453.3561   0.0001001488 
  9958.0812    9739.8162    8455.8945   0.0001004915 
  9931.4976    9721.0166    8458.4439   0.0001005077 
  9832.8932    9707.7752    8461.004    0.0001016539 
  9851.3739    9700.3077    8463.5745   0.0001015705 
  9961.4394    9699.0291    8466.1551   0.0001004687 
  9944.7946    9704.3418    8468.7455   0.0001007116 
  9906.1128    9717.0452    8471.3456   0.0001011477 
  9965.6803    9738.1913    8473.9549   0.0001003204 
  10012.57     9769.2962    8476.5733   0.0001002276 
  9994.2863    9812.6616    8479.2004   0.0001001504 
  10084.095    9871.9488    8481.8359   0.0000994082 
  10172.758    9953.2458    8484.4795   0.0000983582 
  10366.991    10066.659    8487.131    0.0000968968 
  10482.862    10228.7135   8489.7899   0.0000956554 
  10680.576    10465.0494   8492.4561   0.0000936502 
  10996.394    10812.4536   8495.1292   0.0000906704 
  11464.333    11319.1506   8497.8088   0.0000871726 
  12121.078    12040.0146   8500.4947   0.0000823953 
  12946.632    13027.6541   8503.1864   0.0000773025 
  14081.18     14316.5714   8505.8838   0.0000713549 
  15398.938    15902.3182   8508.5864   0.000064978 
  17087.766    17716.3807   8511.2939   0.0000587067 
  18290.394    19589.0652   8514.006    0.0000546454 
  19469.921    21213.1037   8516.7223   0.0000514206 
  20038.985    22169.9044   8519.4424   0.0000499439 
  19804.089    22126.2271   8522.1661   0.00005057 
  18943.216    21095.7017   8524.893    0.000052835 
  17736.137    19426.574    8527.6227   0.0000564463 
  16303.425    17533.9552   8530.3548   0.0000613151 
  14821.945    15715.11     8533.089    0.0000675329 
  13490.088    14131.6349   8535.8249   0.0000743077 
  12311.264    12846.6378   8538.5622   0.0000815967 
  11583.133    11861.1592   8541.3005   0.0000863821 
  11014.902    11138.8222   8544.0394   0.000090767 
  10561.52     10626.422    8546.7785   0.0000945276 
  10229.638    10269.0811   8549.5174   0.0000975753 
  9866.0382    10019.2626   8552.2559   0.0001011838 
  9793.38      9840.8784    8554.9934   0.0001021184 
  9696.487     9708.8928    8557.7296   0.0001034344 
  9493.8796    9607.1947    8560.4641   0.0001054123 
  9400.0763    9525.997     8563.1966   0.0001062194 
  9377.8152    9459.1218    8565.9266   0.0001064793 
  9396.1398    9402.9949    8568.6537   0.0001066363 
  9267.9583    9355.2358    8571.3776   0.0001075432 
  9257.6618    9314.2103    8574.0979   0.0001077246 
  9324.5458    9278.7336    8576.814    0.0001071445 
  9251.4032    9247.8883    8579.5258   0.0001078002 
  9229.3506    9220.9627    8582.2327   0.0001084679 
  9228.0251    9197.3778    8584.9343   0.0001082562 
  9188.5216    9176.6668    8587.6303   0.00010884 
  9126.9533    9158.452     8590.3203   0.0001093671 
  9190.5959    9142.4177    8593.0038   0.0001088779 
  9072.4337    9128.4737    8595.6804   0.0001103723 
  9113.7348    9116.0767    8598.3497   0.0001097662 
  9110.2277    9105.2151    8601.0114   0.0001100336 
  9051.7996    9095.7465    8603.665    0.000110455 
  9148.7597    9087.5519    8606.31     0.0001098318 
  9093.1096    9080.5391    8608.9462   0.0001099711 
  8982.5201    9074.6329    8611.573    0.0001108587 
  9068.9109    9069.7794    8614.1901   0.0001105728 
  9059.3511    9065.9435    8616.797    0.0001102921 
  8990.3753    9063.1057    8619.3934   0.0001111195 
  9105.0624    9061.2679    8621.9789   0.0001094572 
  9104.6169    9060.466     8624.5529   0.0001098646 
  9111.8364    9060.7086    8627.1152   0.0001099773 
  9092.8724    9062.0843    8629.6652   0.0001101398 
  9149.1181    9064.6972    8632.2026   0.0001090715 
  9030.4404    9068.705     8634.727    0.0001102644 
  9036.9482    9074.3404    8637.238    0.0001106331 
  9009.7714    9081.9708    8639.7351   0.0001107047 
  9006.0182    9092.1921    8642.218    0.0001108698 
  9009.8909    9105.9867    8644.6862   0.000111314 
  9098.7239    9124.979     8647.1393   0.0001106678 
  9075.1773    9151.7455    8649.5769   0.0001106988 
  9062.2851    9190.1727    8651.9987   0.0001104255 
  9085.3662    9245.8387    8654.4041   0.0001103652 
  9066.0495    9325.241     8656.7928   0.0001105862 
  9199.0953    9436.1193    8659.1644   0.000108969 
  9211.2629    9585.3428    8661.5185   0.0001084494 
  9151.3737    9777.0367    8663.8547   0.0001094392 
  9245.2422    10009.8829   8666.1726   0.0001079911 
  9389.4475    10273.6656   8668.4717   0.0001066621 
  9299.7838    10544.9244   8670.7518   0.0001078703 
  9287.5109    10782.1357   8673.0123   0.0001072244 
  9372.5215    10929.2116   8675.2529   0.0001065036 
  9464.3206    10939.4982   8677.4732   0.0001057231 
  9404.7624    10809.8779   8679.6728   0.0001065778 
  9311.5966    10583.2669   8681.8513   0.0001073332 
  9302.1067    10316.4873   8684.0083   0.0001074437 
  9252.2       10053.2184   8686.1435   0.0001082171 
  9099.7009    9818.8941    8688.2564   0.0001097862 
  9167.8497    9625.0667    8690.3467   0.0001090706 
  9169.1681    9473.9041    8692.414    0.0001092065 
  9182.9787    9361.827     8694.4579   0.0001088001 
  9074.2376    9282.1404    8696.478    0.0001106639 
  9213.2544    9227.274     8698.474    0.000109158 
  9145.4318    9190.2814    8700.4455   0.0001097058 
  9098.1951    9165.6167    8702.392    0.0001097733 
  9153.0373    9149.13      8704.3134   0.0001092359 
  9142.5859    9138.1613    8706.2091   0.000109158 
  9137.0071    9131.0024    8708.0788   0.0001091845 
  9063.7079    9126.6237    8709.9222   0.0001103328 
  9141.754     9124.4057    8711.7389   0.0001097087 
  9142.7857    9123.9801    8713.5285   0.0001099764 
  9168.5611    9125.12      8715.2908   0.0001095829 
  9103.4591    9127.6828    8717.0253   0.0001098404 
  9223.8438    9131.5879    8718.7317   0.0001087314 
  9109.3901    9136.7906    8720.4097   0.000109928 
  9190.6066    9143.3979    8722.0589   0.0001088524 
  9188.9141    9151.2031    8723.679    0.0001092675 
  9124.1641    9160.3672    8725.2696   0.0001096116 
  9191.4179    9170.9703    8726.8305   0.0001087912 
  9249.3578    9183.1166    8728.3613   0.0001080543 
  9263.5311    9196.9466    8729.8617   0.0001079646 
  9324.4332    9212.6379    8731.3313   0.0001078623 
  9270.6073    9230.4045    8732.7698   0.0001081312 
  9268.8313    9250.5185    8734.177    0.0001080029 
  9347.7502    9273.3031    8735.5526   0.0001068225 
  9347.4278    9299.1979    8736.8961   0.0001070652 
  9334.0412    9328.6265    8738.2074   0.0001069111 
  9393.5037    9362.2293    8739.486    0.0001060539 
  9453.3599    9400.7805    8740.7318   0.0001060418 
  9468.5302    9445.259     8741.9445   0.0001059358 
  9527.5744    9496.9877    8743.1236   0.0001048452 
  9649.9563    9557.8321    8744.2691   0.000103719 
  9737.2432    9630.5558    8745.3805   0.0001029431 
  9771.081     9719.5356    8746.4576   0.0001024269 
  9897.7629    9831.7939    8747.5002   0.0001015963 
  9945.4321    9978.6877    8748.508    0.0001002416 
  10215.487    10178.1251   8749.4806   0.0000977336 
  10581.101    10456.2874   8750.418    0.0000946755 
  10902.123    10849.9641   8751.3197   0.0000916777 
  11583.151    11405.3541   8752.1855   0.0000864391 
  12327.986    12174.4075   8753.0153   0.0000814261 
  13138.54     13206.2716   8753.8087   0.000076075 
  14845.151    14533.8568   8754.5656   0.0000673296 
  17087.837    16158.0191   8755.2856   0.0000585196 
  19606.634    18026.3746   8755.9686   0.0000510513 
  22419.574    20008.42     8756.6143   0.000044577 
  24557.758    21864.1762   8757.2226   0.0000408072 
  26519.323    23238.1677   8757.7931   0.0000378113 
  27208.4      23759.0126   8758.3258   0.0000366887 
  26726.288    23256.747    8758.8203   0.0000374784 
  24973.163    21896.1613   8759.2765   0.0000400226 
  22927.493    20047.2256   8759.6942   0.0000436325 
  20386.63     18066.9138   8760.0732   0.0000491085 
  17591.467    16197.0781   8760.4133   0.0000569871 
  15321.808    14570.3464   8760.7144   0.0000653851 
  13994.022    13239.6508   8760.9761   0.0000717101 
  12846.59     12205.083    8761.1985   0.0000777328 
  11994.813    11434.0172   8761.3812   0.0000833845 
  11294.364    10877.47     8761.5242   0.0000884366 
  10881.619    10483.6016   8761.6273   0.0000916763 
  10446.54     10205.9347   8761.6903   0.0000959775 
  10257.49     10007.6668   8761.7131   0.0000977364 
  10060.26     9862.2408    8761.6955   0.0000993993 
  9855.6159    9751.7251    8761.6373   0.0001015118 
  9769.5283    9664.7096    8761.5386   0.0001028254 
  9634.1938    9594.0903    8761.399    0.000103702 
  9620.5107    9535.542     8761.2186   0.0001041445 
  9541.4181    9486.1513    8760.9971   0.0001052408 
  9485.938     9444.1143    8760.7345   0.0001054203 
  9394.487     9408.1244    8760.4307   0.0001065604 
  9438.8195    9377.1966    8760.0855   0.0001057134 
  9323.6244    9350.5718    8759.6988   0.0001077039 
  9297.0834    9327.6589    8759.2706   0.0001077235 
  9230.9985    9307.9754    8758.8007   0.0001087479 
  9197.7535    9291.145     8758.2891   0.0001087078 
  9221.3861    9276.8612    8757.7357   0.0001082652 
  9155.6026    9264.9218    8757.1404   0.0001094564 
  9148.5074    9255.069     8756.5032   0.0001095356 
  9156.3547    9247.2042    8755.8239   0.0001088754 
  9134.7528    9241.2424    8755.1025   0.0001098544 
  9133.3766    9237.1383    8754.339    0.0001095521 
  9125.9869    9234.8934    8753.5333   0.0001097194 
  9077.3173    9234.5681    8752.6853   0.0001102837 
  9054.9279    9236.2872    8751.7951   0.0001108596 
  9061.3206    9240.285     8750.8625   0.0001104626 
  9165.8963    9246.9573    8749.8876   0.000109133 
  9157.2204    9256.9969    8748.8703   0.000109594 
  9098.4992    9271.4557    8747.8106   0.0001102316 
  9131.4234    9292.1525    8746.7085   0.0001094171 
  9158.9054    9321.885     8745.564    0.0001088503 
  9237.5992    9364.7761    8744.377    0.0001078309 
  9283.8689    9426.4738    8743.1475   0.0001078448 
  9403.6618    9514.1078    8741.8757   0.0001068449 
  9545.9876    9635.6606    8740.5614   0.0001045493 
  9794.4896    9798.8161    8739.2047   0.0001028129 
  10049.915    10009.0969   8737.8056   0.0000999304 
  10434.125    10267.4429   8736.3641   0.0000964083 
  10989.941    10567.5446   8734.8803   0.0000912806 
  11432.87     10892.2792   8733.3541   0.0000875145 
  11823.362    11209.6181   8731.7857   0.0000846963 
  12265.227    11470.0077   8730.175    0.0000817131 
  12471.63     11614.5469   8728.5221   0.0000802084 
  12518.642    11602.1364   8726.8271   0.0000799807 
  12295.942    11437.6967   8725.09     0.0000814047 
  12008.984    11168.4535   8723.3109   0.0000831898 
  11581.065    10853.0278   8721.4898   0.000086686 
  11104.228    10537.869    8719.6268   0.0000904679 
  10694.43     10251.836    8717.722    0.0000934389 
  10298.002    10009.7466   8715.7754   0.0000970689 
  10123.145    9816.3214    8713.7872   0.0000989608 
  9758.5091    9669.5627    8711.7575   0.0001021166 
  9566.3802    9563.4786    8709.6862   0.0001047178 
  9455.6782    9490.2445    8707.5736   0.0001062587 
  9369.8864    9442.0455    8705.4197   0.0001068985 
  9291.1274    9412.09      8703.2246   0.000107797 
  9242.282     9395.1259    8700.9885   0.0001086026 
  9216.5806    9387.372     8698.7115   0.0001086737 
  9123.4457    9386.3754    8696.3936   0.0001098831 
  9157.0662    9390.6266    8694.035    0.0001095648 
  9222.157     9399.2628    8691.6358   0.0001083597 
  9086.2743    9411.8377    8689.1962   0.0001102172 
  9175.739     9428.1876    8686.7164   0.0001087438 
  9129.5473    9448.3137    8684.1963   0.0001093282 
  9204.2857    9472.3587    8681.6362   0.0001089605 
  9151.2193    9500.6783    8679.0363   0.0001092648 
  9286.7034    9533.407     8676.3967   0.000107667 
  9240.0004    9571.1194    8673.7175   0.0001080141 
  9308.0276    9614.3879    8670.9989   0.0001078616 
  9236.2427    9663.9426    8668.2411   0.0001076824 
  9359.4602    9720.6878    8665.4442   0.0001065766 
  9445.6224    9785.7258    8662.6084   0.0001060701 
  9494.1543    9860.4735    8659.734    0.0001054456 
  9642.0886    9946.7171    8656.821    0.0001038663 
  9796.7997    10046.8724   8653.8697   0.0001021826 
  9880.212     10164.3788   8650.8802   0.0001012757 
  10025.868    10304.0893   8647.8528   0.0000999517 
  10277.691    10473.7736   8644.7876   0.0000970582 
  10613.342    10685.5394   8641.6849   0.0000944783 
  10901.029    10958.567    8638.5448   0.0000916142 
  11294.819    11322.4383   8635.3676   0.0000886799 
  12004.031    11820.7043   8632.1534   0.0000835284 
  12824.59     12514.2014   8628.9025   0.000078349 
  13690.975    13481.2032   8625.6152   0.0000729519 
  14796.369    14813.8936   8622.2915   0.000067383 
  16531.058    16607.9042   8618.9318   0.0000606903 
  19279.794    18944.0146   8615.5362   0.0000519687 
  22624.545    21865.7526   8612.1051   0.0000442458 
  25585.678    25349.2155   8608.6386   0.0000391921 
  29060.906    29272.3618   8605.137    0.0000345137 
  33399.81     33373.9328   8601.6005   0.0000300135 
  37486.245    37207.4923   8598.0294   0.0000267226 
  40449.088    40141.1257   8594.4239   0.0000248385 
  41140.078    41501.8311   8590.7842   0.0000242849 
  40820.581    40910.4803   8587.1107   0.0000245444 
  38765.514    38537.9332   8583.4035   0.000025887 
  34871.21     34984.4746   8579.663    0.0000287968 
  30625.051    30927.9811   8575.8894   0.000032602 
  27450.284    26895.2395   8572.0829   0.0000364597 
  24368.03     23216.6136   8568.2439   0.0000407341 
  21122.243    20064.7533   8564.3725   0.0000473856 
  18398.251    17499.1554   8560.4692   0.0000544319 
  16545.939    15499.3514   8556.534    0.0000606559 
  15281.012    13996.8001   8552.5674   0.0000656828 
  14128.763    12899.1522   8548.5696   0.000070816 
  13148.275    12111.302    8544.5409   0.0000760711 
  12413.317    11548.7534   8540.4816   0.0000809172 
  11809.457    11143.501    8536.3919   0.0000846367 
  11381.235    10845.497    8532.2722   0.0000883084 
  11021.074    10620.0406   8528.1228   0.0000906989 
  10820.692    10444.3429   8523.9438   0.0000926881 
  10608.535    10303.992    8519.7357   0.0000944597 
  10357.787    10189.8427   8515.4988   0.0000964965 
  10262.731    10096.2164   8511.2332   0.0000972245 
  10152.677    10019.3903   8506.9394   0.0000982306 
  9993.1195    9956.8582    8502.6177   0.0001000928 
  9895.8579    9906.9105    8498.2683   0.00010091 
  9853.2417    9868.3315    8493.8915   0.0001021565 
  9820.7047    9840.3164    8489.4877   0.0001023125 
  9763.6734    9822.3785    8485.0572   0.0001029832 
  9814.1754    9814.3587    8480.6003   0.0001024463 
  9741.1683    9816.3738    8476.1172   0.0001030304 
  9787.109     9828.9825    8471.6084   0.0001026718 
  9753.8007    9853.2612    8467.0742   0.0001026589 
  9824.1583    9891.1044    8462.5148   0.0001018362 
  9949.5095    9945.7006    8457.9305   0.0001004727 
  9987.6032    10022.2597   8453.3218   0.0001000784 
  10153.803    10129.1566   8448.6889   0.0000985733 
  10293.637    10279.3163   8444.0321   0.0000972906 
  10538.684    10491.7232   8439.3518   0.0000953049 
  10889.206    10792.9449   8434.6483   0.0000917769 
  11406.741    11217.2617   8429.9219   0.0000875749 
  11879.228    11805.5576   8425.1729   0.000084006 
  12643.819    12600.9761   8420.4018   0.0000789171 
  13820.338    13642.3634   8415.6087   0.0000718629 
  15415.125    14954.5696   8410.7941   0.00006455 
  17295.219    16536.4012   8405.9583   0.0000574772 
  18987.294    18348.6516   8401.1015   0.0000522679 
  20996.847    20297.5956   8396.2242   0.0000472206 
  23026.419    22218.1323   8391.3267   0.0000427169 
  24441.101    23861.3061   8386.4093   0.0000412489 
  24846.967    24921.5875   8381.4723   0.0000404102 
  24877.288    25144.7423   8376.5161   0.0000402924 
  23828.954    24471.0684   8371.541    0.0000420573 
  22313.399    23075.9782   8366.5474   0.0000448992 
  20544.64     21258.2178   8361.5355   0.0000486987 
  18720.784    19302.3392   8356.5057   0.0000533728 
  17211.389    17413.6709   8351.4584   0.0000581647 
  15478.561    15718.543    8346.3939   0.0000645458 
  14079.333    14280.3038   8341.3125   0.0000712401 
  12967.847    13116.821    8336.2146   0.0000767937 
  12401.562    12214.6158   8331.1004   0.0000807578 
  11780.492    11540.3104   8325.9704   0.0000845858 
  11168.498    11052.0366   8320.8249   0.0000894515 
  10865.75     10707.2414   8315.6642   0.0000922894 
  10618.722    10468.2758   8310.4886   0.0000943053 
  10373.227    10305.0893   8305.2984   0.0000962537 
  10210.843    10195.3678   8300.0941   0.000098012 
  10058.263    10123.7293   8294.876    0.0000993609 
  9982.3146    10080.1208   8289.6443   0.0001001507 
  9881.9888    10058.3423   8284.3994   0.000101343 
  9923.703     10054.7889   8279.1416   0.0001008572 
  9963.0159    10067.5569   8273.8714   0.0001005793 
  9913.5924    10095.8206   8268.5889   0.0001013529 
  9975.5099    10139.5753   8263.2946   0.000100517 
  9970.1831    10199.4386   8257.9887   0.0001002482 
  9976.5179    10276.6079   8252.6717   0.0001001533 
  10160.02     10373.005    8247.3437   0.0000982659 
  10243.633    10491.4495   8242.0052   0.000097922 
  10441.962    10636.192    8236.6565   0.0000955041 
  10621.737    10813.7199   8231.2979   0.000094591 
  10863.495    11034.0679   8225.9297   0.0000923099 
  11180.505    11313.0256   8220.5522   0.0000895215 
  11757.327    11675.051    8215.1658   0.0000853881 
  12244.431    12144.3349   8209.7708   0.0000818581 
  13006.128    12801.0093   8204.3675   0.0000769936 
  13698.687    13706.7599   8198.9562   0.0000731304 
  15115.743    14958.7973   8193.5373   0.0000661925 
  17079.953    16673.0908   8188.111    0.0000587484 
  19408.257    18975.6137   8182.6777   0.0000514473 
  22431.83     21984.6844   8177.2376   0.000044855 
  25329.295    25785.0637   8171.7912   0.000039487 
  30570.163    30399.795    8166.3386   0.0000326425 
  36835.425    35753.3308   8160.8803   0.0000271221 
  42796.283    41636.8072   8155.4164   0.0000234729 
  48136.676    47662.1124   8149.9474   0.0000207184 
  52401.245    53216.3957   8144.4735   0.0000191403 
  55739.926    57478.8177   8138.995    0.000017974 
  56650.668    59595.3394   8133.5122   0.0000176391 
  55283.529    59054.1167   8128.0254   0.0000181485 
  52777.474    55988.6157   8122.5349   0.0000190242 
  48648.297    51094.2684   8117.041    0.0000205932 
  42545.208    45246.9356   8111.544    0.0000235487 
  36372.903    39196.9054   8106.0441   0.0000275126 
  31868.878    33464.3541   8100.5417   0.0000313376 
  28224.717    28361.5431   8095.0371   0.0000355146 
  24153.974    24041.1623   8089.5304   0.0000413686 
  20811.223    20534.7766   8084.0221   0.0000477588 
  18116.175    17792.2346   8078.5123   0.0000552597 
  16391.53     15711.5624   8073.0014   0.0000609646 
  15178.766    14168.8765   8067.4896   0.0000662041 
  13919.388    13040.6738   8061.9772   0.00007207 
  13001.201    12217.1545   8056.4645   0.0000774373 
  12227.926    11609.9674   8050.9517   0.0000820546 
  11724.383    11152.5693   8045.4391   0.0000857392 
  11189.409    10797.6928   8039.9269   0.0000896065 
  10747.693    10513.592    8034.4154   0.0000932092 
  10521.391    10279.3169   8028.9049   0.0000953688 
  10180.02     10081.4268   8023.3956   0.0000983067 
  10005.01     9911.142     8017.8877   0.0000995588 
  9802.7433    9762.6169    8012.3816   0.0001018948 
  9629.0821    9631.827     8006.8774   0.0001036277 
  9462.8176    9515.7882    8001.3754   0.0001058218 
  9375.0629    9412.2547    7995.8758   0.0001066252 
  9330.6341    9319.4208    7990.3789   0.0001074991 
  9057.6136    9235.8175    7984.8849   0.0001094781 
  9033.0136    9160.2505    7979.394    0.0001106797 
  8918.6306    9091.6907    7973.9064   0.0001111003 
  8849.4241    9029.2958    7968.4225   0.0001116353 
  8770.8913    8972.369     7962.9423   0.0001127576 
  8789.0936    8920.2106    7957.4662   0.0001112591 
  8705.1678    8872.3364    7951.9943   0.0001137262 
  8610.7495    8828.2791    7946.5268   0.0001160511 
  8592.8118    8787.6525    7941.064    0.000116741 
  8545.3024    8750.1099    7935.606    0.0001178486 
  8552.2663    8715.3508    7930.1531   0.0001179395 
  8545.6343    8683.1234    7924.7054   0.0001175429 
  8351.4808    8653.2199    7919.2632   0.0001201111 
  8274.2444    8625.4001    7913.8267   0.0001209014 
  8360.4462    8599.5131    7908.396    0.000119656 
  8386.7441    8575.4055    7902.9713   0.0001191182 
  8276.4421    8552.9505    7897.5528   0.0001210919 
  8191.293     8532.028     7892.1407   0.0001222789 
  8315.2724    8512.542     7886.7352   0.0001195622 
  8155.2936    8494.4036    7881.3364   0.0001222042 
  8208.6956    8477.5408    7875.9446   0.0001222945 
  8102.7571    8461.8843    7870.5598   0.0001228103 
  8128.8382    8447.3812    7865.1822   0.0001230333 
  8067.1005    8433.9912    7859.812    0.0001246567 
  8123.5482    8421.6779    7854.4494   0.0001228943 
  8128.5974    8410.4135    7849.0945   0.0001232825 
  8086.2814    8400.1845    7843.7475   0.0001236689 
  8064.3785    8390.9785    7838.4085   0.000124  
  8041.5719    8382.8119    7833.0776   0.0001243892 
  8072.5619    8375.6681    7827.755    0.0001242987 
  8066.5483    8369.5783    7822.4408   0.000123861 
  8056.8519    8364.5764    7817.1352   0.0001250848 
  8031.2769    8360.7022    7811.8383   0.0001242458 
  7929.7041    8358.0153    7806.5501   0.0001265715 
  7956.6971    8356.5879    7801.2709   0.0001260565 
  7996.4249    8356.5099    7796.0008   0.0001248255 
  7931.4154    8357.9039    7790.7398   0.0001262648 
  7989.109     8360.9017    7785.4882   0.0001255935 
  7969.7417    8365.6946    7780.2459   0.0001252676 
  7983.8836    8372.5232    7775.013    0.0001252089 
  7981.6664    8381.7108    7769.7898   0.0001257013 
  8039.1212    8393.7224    7764.5763   0.0001248267 
  8125.7573    8409.2271    7759.3725   0.0001228844 
  8068.9041    8429.2543    7754.1787   0.0001245359 
  8124.9327    8455.3311    7748.9947   0.0001233894 
  8131.5235    8489.7968    7743.8209   0.0001231308 
  8205.9567    8536.1161    7738.6571   0.0001216534 
  8149.5772    8599.2149    7733.5036   0.0001228253 
  8294.3837    8685.844     7728.3603   0.0001210346 
  8370.2482    8804.7294    7723.2273   0.0001195729 
  8575.639     8966.3688    7718.1048   0.0001163809 
  8667.2553    9182.479     7712.9927   0.0001152915 
  8890.4043    9464.5974    7707.8912   0.0001126022 
  9203.3943    9822.3562    7702.8002   0.0001084892 
  9651.1193    10261.0714   7697.7198   0.0001037189 
  10206.653    10778.9141   7692.6502   0.0000982812 
  10849.177    11362.7045   7687.5912   0.0000922085 
  11587.39     11991.2289   7682.543    0.000086437 
  12242.285    12621.9307   7677.5056   0.0000818226 
  12893.888    13194.7823   7672.479    0.000077703 
  13449.37     13633.2183   7667.4633   0.0000743819 
  13445.967    13860.6959   7662.4585   0.0000745638 
  13465.597    13830.6115   7657.4646   0.0000742286 
  13086.333    13551.2357   7652.4816   0.0000763424 
  12461.2      13080.8745   7647.5095   0.0000802163 
  11646.915    12498.9831   7642.5484   0.0000854163 
  11130.469    11878.4438   7637.5983   0.0000896799 
  10627.074    11274.1617   7632.6591   0.0000944198 
  10048.445    10722.2697   7627.7309   0.0000996694 
  9579.7753    10243.4934   7622.8136   0.0001045224 
  9365.3223    9846.7063    7617.9073   0.0001074479 
  9177.946     9531.5917    7613.012    0.0001093101 
  9056.6432    9291.7591    7608.1275   0.0001107804 
  8960.7565    9117.129     7603.2541   0.0001115844 
  8807.7594    8996.2615    7598.3915   0.0001137363 
  8797.4359    8918.169     7593.5398   0.0001137635 
  8864.0175    8873.2691    7588.6989   0.0001127117 
  8894.7431    8853.9892    7583.8689   0.0001123329 
  8851.1664    8854.8147    7579.0496   0.0001128335 
  8881.132     8872.1014    7574.2411   0.0001123827 
  8930.4278    8903.8414    7569.4433   0.0001124328 
  9057.6985    8949.3927    7564.6562   0.0001074964 
  9059.8749    9009.3276    7559.8797   0.0001082782 
  9143.3537    9085.6017    7555.1138   0.0001066817 
  9417.709     9181.7899    7550.3584   0.0001048784 
  9511.0218    9303.8046    7545.6135   0.0001038844 
  9740.0134    9460.8476    7540.879    0.0001007658 
  9973.5993    9666.6632    7536.1548   0.0000986595 
  10527.964    9941.2102    7531.441    0.0000931913 
  11051.148    10311.9298   7526.7373   0.0000891469 
  11672.191    10815.0254   7522.0438   0.0000838322 
  12507.016    11495.3191   7517.3603   0.0000781559 
  13319.675    12404.1462   7512.6868   0.0000753568 
  15014.658    13595.6626   7508.0232   0.0000666682 
  17233.874    15119.1731   7503.3695   0.0000582665 
  19584.372    17010.6227   7498.7255   0.0000511231 
  22087.912    19281.3984   7494.0911   0.0000452833 
  25171.034    21905.7232   7489.4663   0.0000397431 
  29014.472    24810.05     7484.8509   0.0000343702 
  33054.517    27857.5289   7480.2449   0.0000302643 
  35334.292    30835.7882   7475.6482   0.0000282445 
  37232.993    33448.909    7471.0606   0.0000267383 
  38195.768    35340.9827   7466.4821   0.0000260963 
  37974.099    36183.666    7461.9125   0.00002628 
  36115.658    35808.0151   7457.3517   0.0000276029 
  34102.142    34292.3879   7452.7996   0.0000291767 
  31909.858    31919.8725   7448.2561   0.0000312624 
  28848.825    29050.1105   7443.7211   0.0000346727 
  25612.022    26007.2833   7439.1945   0.0000392176 
  22657.612    23036.9578   7434.676    0.0000441061 
  20112.699    20302.8983   7430.1657   0.0000497063 
  17843.735    17901.2342   7425.6633   0.0000560767 
  16032.641    15875.1359   7421.1687   0.0000623549 
  14333.58     14225.7834   7416.6818   0.0000698286 
  13147.754    12925.9806   7412.2025   0.0000760403 
  12312.208    11930.2658   7407.7306   0.0000818749 
  11663.124    11185.6089   7403.2659   0.0000861017 
  11056.99     10639.4018   7398.8084   0.000090764 
  10611.811    10244.2096   7394.3578   0.0000943821 
  10259.228    9961.0236    7389.9141   0.0000973212 
  10012.881    9759.6174    7385.477    0.0001003508 
  9969.2114    9618.0929    7381.0465   0.0000999126 
  9693.5132    9521.6209    7376.6223   0.0001031203 
  9615.1587    9460.9806    7372.2043   0.0001038902 
  9638.0733    9431.5148    7367.7924   0.0001040619 
  9713.9196    9432.3212    7363.3863   0.0001034891 
  9713.7769    9466.1373    7358.9859   0.0001030061 
  9755.8368    9539.4859    7354.5911   0.0001026328 
  9953.3021    9663.278     7350.2016   0.0001006945 
  10330.373    9853.4253    7345.8173   0.0000965657 
  10564.592    10131.4359   7341.4381   0.0000947405 
  11015.447    10524.3906   7337.0637   0.000091166 
  11653.793    11063.7654   7332.694    0.0000856169 
  12406.275    11783.4487   7328.3288   0.0000807869 
  13258.436    12715.386    7323.9679   0.0000752439 
  14423.378    13884.7128   7319.6111   0.0000693843 
  15951.337    15303.2187   7315.2583   0.0000626729 
  17917.358    16961.8499   7310.9093   0.0000559493 
  20003.979    18824.6056   7306.5638   0.0000500152 
  22078.269    20819.6945   7302.2217   0.0000450562 
  23971.168    22832.6797   7297.8828   0.0000417357 
  25874.389    24699.2639   7293.5469   0.0000387772 
  27066.725    26208.9211   7289.2138   0.0000370277 
  27311.254    27138.6783   7284.8834   0.0000368772 
  27143.068    27321.1344   7280.5554   0.0000368994 
  26150.878    26719.322    7276.2296   0.0000383133 
  24439.362    25440.5402   7271.9058   0.0000407506 
  22232.134    23700.4283   7267.5838   0.0000449683 
  20316.68     21717.0831   7263.2635   0.0000489037 
  18713.124    19679.047    7258.9446   0.00005312 
  17120.952    17724.0986   7254.6269   0.0000584699 
  15450.699    15943.0967   7250.3103   0.0000644572 
  14050.048    14388.507    7245.9944   0.0000713409 
  13114.873    13081.0034   7241.6792   0.0000765546 
  12252.133    12018.0247   7237.3644   0.000081813 
  11543.959    11179.8403   7233.0497   0.000086751 
  10947.663    10536.803    7228.7351   0.0000916413 
  10500.526    10055.3634   7224.4202   0.000095444 
  10128.333    9702.2745    7220.1048   0.000099035 
  9925.2671    9448.0781    7215.7889   0.0001006974 
  9602.3508    9268.4069    7211.472    0.0001041431 
  9565.308     9144.6526    7207.1541   0.000104497 
  9396.1545    9063.6726    7202.835    0.0001062824 
  9384.5595    9017.1323    7198.5143   0.0001037089 
  9294.3958    9000.9641    7194.1919   0.0001053988 
  9354.1946    9014.9074    7189.8676   0.0001040587 
  9366.2486    9062.3924    7185.5411   0.0001055923 
  9401.9766    9150.6181    7181.2123   0.0001047715 
  9576.3221    9290.8456    7176.8809   0.0001032757 
  9831.3816    9498.4979    7172.5467   0.000100048 
  10033.653    9793.0981    7168.2095   0.000098096 
  10633.529    10197.4886   7163.8691   0.000093116 
  11215.827    10736.0142   7159.5253   0.0000877748 
  11918.722    11432.1548   7155.1778   0.0000826681 
  12876.547    12304.4243   7150.8264   0.0000756807 
  13984.961    13362.4194   7146.471    0.0000718512 
  15406.7      14601.9205   7142.1112   0.0000652621 
  16902.94     15999.5704   7137.747    0.0000589013 
  18177.137    17508.8261   7133.378    0.0000550205 
  19859.942    19053.5461   7129.004    0.0000502427 
  21383.294    20524.2012   7124.6249   0.000046941 
  22276.759    21777.5923   7120.2404   0.0000448059 
  22912.799    22651.9735   7115.8502   0.0000435617 
  22887.115    23007.7554   7111.4543   0.0000436356 
  22090.318    22780.2635   7107.0523   0.0000451808 
  20950.968    22010.46     7102.6441   0.0000473666 
  19794.948    20824.9931   7098.2295   0.000050581 
  18212.551    19385.0004   7093.8081   0.0000547586 
  16977.968    17840.0682   7089.3799   0.0000586459 
  15483.34     16308.5182   7084.9446   0.000064235 
  14095.964    14873.662    7080.5019   0.0000711178 
  12833.933    13588.5758   7076.0518   0.0000780281 
  12092.007    12481.8133   7071.5939   0.0000823604 
  11317.087    11561.543    7067.128    0.0000881149 
  10719.418    10821.3501   7062.654    0.0000933626 
  10246.949    10244.3379   7058.1717   0.0000977007 
  9903.4558    9808.0311    7053.6807   0.0001008825 
  9597.5263    9488.3362    7049.1811   0.0001045257 
  9442.5192    9262.2388    7044.6724   0.0001064702 
  9256.0503    9110.0612    7040.1545   0.0001076286 
  9132.3406    9016.3407    7035.6273   0.0001099971 
  8982.9552    8970.4192    7031.0904   0.0001107003 
  9006.1503    8966.495     7026.5438   0.0001115274 
  9078.4143    9003.607     7021.9871   0.0001100368 
  9137.934     9085.6975    7017.4203   0.0001095787 
  9259.9693    9221.8194    7012.8431   0.0001076812 
  9493.2842    9426.3694    7008.2553   0.0001057276 
  9564.8375    9719.1088    7003.6567   0.0001050675 
  10056.027    10124.9879   6999.0472   0.0000993644 
  10588.498    10672.8164   6994.4264   0.0000948001 
  11148.663    11393.4038   6989.7944   0.0000901334 
  11916.869    12316.2195   6985.1507   0.0000837987 
  12864.713    13464.5917   6980.4954   0.0000777312 
  14306.573    14851.1312   6975.8281   0.0000698458 
  16207.672    16471.115    6971.1487   0.0000619792 
  18409.701    18297.6501   6966.457    0.0000540897 
  20255.319    20275.591    6961.7528   0.000049469 
  22299.499    22314.8115   6957.036    0.0000447972 
  24381.125    24285.9365   6952.3063   0.0000408772 
  26215.147    26017.3748   6947.5637   0.0000381296 
  27323.813    27310.3135   6942.8078   0.0000364005 
  27481.244    27977.9765   6938.0387   0.000036269 
  26981.696    27907.6304   6933.2559   0.0000369906 
  25849.095    27109.1482   6928.4595   0.0000388971 
  23895.749    25710.4847   6923.6492   0.0000418893 
  21862.474    23903.8604   6918.8249   0.0000459913 
  19954.547    21885.5648   6913.9864   0.0000505343 
  18071.911    19821.0941   6909.1336   0.0000551185 
  16223.282    17833.3092   6904.2662   0.0000616597 
  14402.706    16006.5571   6899.3842   0.0000695339 
  13196.722    14391.1157   6894.4873   0.0000756277 
  12300.002    13009.8826   6889.5755   0.0000812051 
  11303.481    11864.4204   6884.6486   0.0000881116 
  10565.779    10939.8052   6879.7063   0.0000943015 
  9977.5529    10210.5545   6874.7487   0.0000994588 
  9594.2372    9647.6536    6869.7755   0.0001046964 
  9376.1845    9219.2935    6864.7866   0.0001068286 
  9132.7745    8896.5819    6859.7819   0.0001098641 
  8738.052     8654.4715    6854.7612   0.0001144281 
  8635.9142    8472.8513    6849.7243   0.0001157339 
  8476.2284    8336.3934    6844.6713   0.0001178973 
  8299.213     8234.1944    6839.6018   0.000120652 
  8217.8895    8159.139     6834.5159   0.0001220354 
  8253.5457    8107.0968    6829.4133   0.0001213746 
  8174.6429    8076.3557    6824.294    0.0001225483 
  8198.9561    8066.9676    6819.1579   0.0001217952 
  8085.7562    8080.2357    6814.0047   0.0001227838 
  8113.4088    8118.2454    6808.8345   0.0001205457 
  8196.0451    8183.2342    6803.6471   0.0001196966 
  8323.853     8277.0996    6798.4424   0.0001172317 
  8475.8806    8400.7355    6793.2202   0.000115775 
  8661.2838    8553.3524    6787.9806   0.0001140129 
  9020.5359    8731.9896    6782.7233   0.0001087962 
  9345.077     8930.7539    6777.4484   0.0001052272 
  9740.9365    9140.3773    6772.1556   0.0001009046 
  10150.892    9347.5645    6766.8449   0.0000969727 
  10528.236    9534.671     6761.5163   0.0000935325 
  10838.896    9680.8162    6756.1696   0.0000901337 
  10859.212    9765.0674    6750.8047   0.0000918017 
  10901.051    9772.4923    6745.4216   0.0000912609 
  10625.165    9699.8123    6740.0203   0.0000942047 
  10174.588    9556.8594    6734.6005   0.0000976536 
  9723.7759    9362.397     6729.1623   0.0001024707 
  9295.8142    9137.8649    6723.7056   0.0001074467 
  8946.5059    8902.5432    6718.2303   0.0001115882 
  8662.4773    8671.6558    6712.7364   0.0001149328 
  8318.2817    8456.2551    6707.2238   0.0001198547 
  8102.6411    8263.5667    6701.6925   0.0001229464 
  7861.3171    8097.7551    6696.1423   0.000126724 
  7830.7974    7960.375     6690.5733   0.0001276482 
  7798.7777    7851.0554    6684.9855   0.0001273908 
  7682.9648    7768.133     6679.3787   0.0001290998 
  7685.8822    7709.219     6673.7529   0.0001294132 
  7537.2853    7671.8552    6668.1081   0.0001328266 
  7687.8487    7653.973     6662.4443   0.0001296291 
  7634.0176    7654.3878    6656.7614   0.0001311306 
  7691.8371    7673.1463    6651.0595   0.0001294396 
  7727.295     7711.8373    6645.3384   0.000128977 
  7762.874     7773.8661    6639.5982   0.0001281848 
  7935.865     7864.5754    6633.8389   0.0001261654 
  8001.406     7991.376     6628.0604   0.000125158 
  8141.499     8163.519     6622.2627   0.0001231665 
  8479.0031    8391.7861    6616.4459   0.000118132 
  8654.6087    8687.6942    6610.61     0.0001155916 
  8926.1181    9062.2697    6604.7548   0.0001125492 
  9303.2578    9524.7527    6598.8805   0.0001073162 
  9887.598     10080.4942   6592.987    0.0001013459 
  10723.229    10729.3442   6587.0744   0.0000929182 
  11282.151    11463.6102   6581.1427   0.0000887635 
  11915.419    12265.9103   6575.1919   0.0000838113 
  12686.379    13107.8429   6569.222    0.0000788443 
  13378.693    13947.4902   6563.233    0.0000751564 
  13797.463    14728.8207   6557.2251   0.0000723282 
  14013.969    15383.0493   6551.1981   0.0000712825 
  14110.542    15836.6873   6545.1522   0.0000708622 
  14048.814    16028.9317   6539.0873   0.0000710543 
  13692.715    15931.8826   6533.0036   0.0000726529 
  13283.595    15562.0935   6526.9011   0.0000750298 
  12917.372    14973.6049   6520.7798   0.0000775257 
  12239.197    14238.8091   6514.6398   0.0000812271 
  11553.844    13429.1326   6508.4811   0.0000861866 
  10843.658    12605.0183   6502.3038   0.0000922292 
  10412.336    11812.3718   6496.108    0.0000961766 
  10022.712    11083.5465   6489.8937   0.0000996684 
  9607.7003    10439.3782   6483.661    0.0001043563 
  9178.5809    9890.6254    6477.41     0.0001086638 
  8919.7452    9440.4434    6471.1408   0.0001121398 
  8833.126     9086.0223    6464.8534   0.0001132908 
  8594.4687    8820.9326    6458.548    0.0001169338 
  8567.7935    8637.2649    6452.2246   0.0001167688 
  8487.2959    8527.4164    6445.8832   0.0001182947 
  8505.9591    8485.9225    6439.5241   0.0001180082 
  8524.828     8510.728     6433.1473   0.0001176147 
  8557.3278    8604.2491    6426.753    0.0001166905 
  8753.5707    8773.9789    6420.3411   0.0001138546 
  9030.4446    9032.7989    6413.9119   0.0001103222 
  9328.3075    9398.5628    6407.4654   0.0001069344 
  9735.7062    9893.3723    6401.0018   0.000102539 
  10052.352    10541.9299   6394.5212   0.0000989495 
  10896.356    11368.7899   6388.0237   0.0000916011 
  11943.188    12395.6889   6381.5094   0.0000837517 
  13337.868    13636.0546   6374.9786   0.0000749178 
  14541.38     15095.0794   6368.4312   0.0000687582 
  16247.482    16759.8492   6361.8675   0.0000616333 
  18942.024    18598.232    6355.2875   0.0000529604 
  21812.104    20555.2395   6348.6915   0.0000460162 
  23881.253    22547.6345   6342.0796   0.0000420945 
  25878.45     24461.9791   6335.4519   0.0000386497 
  27575.67     26154.2753   6328.8087   0.0000362073 
  28998.396    27459.8089   6322.1499   0.0000344464 
  29539.694    28221.8793   6315.4759   0.0000337465 
  29108.294    28333.7262   6308.7868   0.000033468 
  27981.344    27777.3984   6302.0828   0.000034807 
  26285.717    26630.4167   6295.364    0.0000369606 
  23594.79     25036.9322   6288.6305   0.000041896 
  21015.143    23162.4468   6281.8827   0.0000466995 
  19119.574    21160.7351   6275.1206   0.0000513951 
  17215.621    19156.6036   6268.3445   0.0000573319 
  15326.399    17243.4791   6261.5546   0.0000643771 
  13511.303    15486.5062   6254.751    0.0000727523 
  12171.299    13925.0758   6247.9339   0.0000805431 
  11284.878    12578.1771   6241.1035   0.0000863195 
  10675.224    11447.2583   6234.2601   0.0000936344 
  9989.6135    10520.9809   6227.4039   0.0000995628 
  9345.284     9779.6267    6220.535    0.0001064793 
  8996.6051    9198.437     6213.6536   0.0001107356 
  8813.2985    8751.6069    6206.7601   0.0001135501 
  8671.7782    8414.4299    6199.8546   0.0001151119 
  8372.1273    8165.2505    6192.9373   0.0001192004 
  8129.2278    7986.4198    6186.0084   0.0001232187 
  8038.0725    7864.3839    6179.0682   0.0001236461 
  8102.6677    7789.5816    6172.117    0.0001229734 
  8003.1071    7755.7648    6165.1548   0.0001241884 
  8060.6766    7759.2391    6158.1821   0.000123597 
  8046.4546    7798.0517    6151.199    0.0001236409 
  8070.8285    7871.0475    6144.2058   0.0001236495 
  8143.4591    7977.0323    6137.2027   0.0001222161 
  8334.8187    8114.0622    6130.1899   0.0001195837 
  8674.426     8278.6667    6123.1678   0.0001148654 
  8828.5886    8465.4033    6116.1365   0.0001130794 
  9108.6762    8666.2657    6109.0964   0.0001092285 
  9275.4593    8870.1815    6102.0477   0.0001078937 
  9622.1519    9062.8581    6094.9906   0.0001037857 
  9699.6481    9226.92      6087.9255   0.000102932 
  9700.6503    9343.7047    6080.8525   0.0001034938 
  9619.0841    9396.7013    6073.772    0.0001046895 
  9513.4156    9376.2645    6066.6843   0.0001050663 
  9345.4679    9283.0365    6059.5896   0.0001065595 
  8992.2934    9127.6933    6052.4881   0.000111108 
  8727.23      8927.1549    6045.3803   0.0001145512 
  8527.414     8699.9292    6038.2664   0.0001172552 
  8342.5715    8462.9206    6031.1466   0.0001197222 
  8039.1509    8229.8317    6024.0212   0.0001242628 
  7850.2989    8011.1895    6016.8906   0.000127261 
  7693.1959    7814.4852    6009.755    0.0001297911 
  7669.4552    7644.7273    6002.6148   0.0001309399 
  7571.4952    7505.0005    5995.4702   0.0001318086 
  7472.2184    7396.8772    5988.3215   0.0001335964 
  7509.3077    7321.195     5981.1691   0.0001327112 
  7532.1254    7278.5854    5974.0133   0.0001324107 
  7612.156     7270.2144    5966.8543   0.0001308992 
  7628.524     7298.4058    5959.6925   0.000131069 
  7739.0154    7367.0473    5952.5281   0.0001281218 
  7867.6407    7482.0306    5945.3616   0.0001270228 
  8083.8526    7651.1897    5938.1932   0.0001238958 
  8399.5684    7884.1827    5931.0233   0.0001186805 
  8753.1074    8191.8896    5923.8522   0.0001144109 
  9326.9548    8585.3026    5916.6801   0.0001074758 
  10070.089    9074.4834    5909.5075   0.0000988399 
  10514.408    9666.5941    5902.3346   0.0000951089 
  11247.138    10364.4639   5895.1618   0.0000887284 
  12300.729    11164.6619   5887.9894   0.0000810959 
  13563.001    12055.4466   5880.8178   0.0000739081 
  14841.957    13015.7378   5873.6473   0.0000676861 
  15818.686    14012.8153   5866.4782   0.000063122 
  16744.545    15001.5547   5859.3109   0.0000593431 
  17906.034    15923.3968   5852.1457   0.0000558273 
  18747.25     16707.7379   5844.983    0.0000533449 
  19241.303    17279.533    5837.8231   0.0000516425 
  19192.189    17572.826    5830.6663   0.000051954 
  18875.994    17549.4667   5823.513    0.0000526966 
  18092.396    17211.9107   5816.3636   0.0000550562 
  17002.59     16602.5518   5809.2184   0.0000585023 
  15960.155    15789.1986   5802.0778   0.0000625581 
  15080.504    14847.3626   5794.9421   0.0000664561 
  14193.487    13846.4013   5787.8116   0.0000705697 
  12970.556    12843.5295   5780.6868   0.0000771789 
  12001.096    11882.9096   5773.568    0.0000835998 
  11241.467    10993.7408   5766.4555   0.0000894322 
  10779.75     10200.9923   5759.3498   0.0000926804 
  9984.9919    9513.7004    5752.2511   0.0001005221 
  9406.77      8935.4653    5745.1598   0.000106502 
  8977.6916    8464.3016    5738.0764   0.0001110448 
  8740.0954    8094.1578    5731.0012   0.0001144636 
  8559.5543    7817.139     5723.9345   0.0001131114 
  8360.0108    7624.8541    5716.8767   0.0001177293 
  8193.7312    7509.8485    5709.8282   0.0001201901 
  8149.489     7466.4393    5702.7893   0.0001196674 
  8101.7913    7491.0519    5695.7605   0.0001219914 
  8184.3456    7582.1678    5688.742    0.0001207212 
  8333.4437    7739.8506    5681.7343   0.0001195337 
  8589.8884    7964.9588    5674.7378   0.0001157489 
  8935.7065    8257.9876    5667.7528   0.0001104232 
  9219.8886    8618.1075    5660.7797   0.0001077078 
  9793.0728    9041.725     5653.8189   0.0001020607 
  10440.059    9521.6188    5646.8707   0.000095491 
  11296.601    10045.8326   5639.9355   0.0000883695 
  12102.11     10596.5651   5633.0138   0.0000821126 
  12913.57     11149.7067   5626.1058   0.0000772835 
  13585.969    11673.8803   5619.212    0.0000733358 
  14344.669    12131.3373   5612.3327   0.0000697401 
  14759.833    12480.6585   5605.4683   0.0000674621 
  14700.733    12683.155    5598.6193   0.0000680094 
  14542.822    12712.4543   5591.7859   0.000068845 
  13955.46     12562.5739   5584.9686   0.0000712223 
  13326.988    12250.0262   5578.1677   0.000074803 
  12362.069    11808.1539   5571.3836   0.0000807765 
  11558.863    11277.8864   5564.6168   0.0000863446 
  10785.532    10699.1307   5557.8675   0.000092362 
  10114.18     10106.508    5551.1362   0.0000979651 
  9481.4061    9527.4031    5544.4232   0.0001056187 
  8866.0425    8982.2313    5537.729    0.000112998 
  8434.9098    8485.275     5531.0538   0.0001179346 
  8098.3609    8045.1039    5524.3982   0.0001232289 
  7721.7169    7665.8319    5517.7624   0.0001290309 
  7415.4172    7347.6969    5511.1469   0.0001345168 
  7271.3063    7088.1911    5504.5519   0.0001370956 
  7037.9664    6883.0844    5497.978    0.0001426267 
  6866.784     6727.1364    5491.4255   0.0001466527 
  6806.1613    6615.0478    5484.8947   0.0001468255 
  6686.8575    6541.854     5478.3861   0.0001497707 
  6666.0373    6503.3524    5471.9      0.0001498738 
  6639.8075    6496.2179    5465.4368   0.0001508265 
  6586.1333    6517.8446    5458.9969   0.0001518006 
  6597.6307    6566.2225    5452.5806   0.0001515741 
  6633.1604    6639.5004    5446.1883   0.0001509252 
  6738.5707    6735.696     5439.8204   0.0001481001 
  6767.1009    6852.2931    5433.4773   0.0001480874 
  6887.8199    6985.8177    5427.1593   0.0001452448 
  6991.319     7131.6389    5420.8669   0.0001428064 
  7007.77      7283.5378    5414.6003   0.0001423146 
  7140.5736    7433.6007    5408.36     0.0001402672 
  7174.4525    7572.095     5402.1463   0.0001390473 
  7262.5533    7687.7655    5395.9596   0.0001371016 
  7186.7265    7769.0866    5389.8002   0.0001392874 
  7160.9306    7806.2464    5383.6686   0.0001391749 
  7111.7946    7793.7729    5377.5651   0.0001401202 
  7002.0623    7732.2036    5371.49     0.0001421786 
  6921.7199    7627.9488    5365.4437   0.0001443989 
  6781.2811    7491.2837    5359.4266   0.0001478652 
  6731.5645    7333.8861    5353.439    0.0001485239 
  6563.3985    7166.8196    5347.4813   0.0001520968 
  6590.4952    6999.5933    5341.5539   0.0001510056 
  6376.3654    6839.9781    5335.6571   0.0001566361 
  6312.5137    6694.0095    5329.7912   0.0001583374 
  6272.8389    6566.3578    5323.9566   0.000159556 
  6269.7967    6460.5191    5318.1537   0.0001601502 
  6227.7004    6379.1615    5312.3828   0.0001608686 
  6194.1085    6324.4923    5306.6442   0.0001610994 
  6215.7331    6298.5059    5300.9383   0.0001612955 
  6242.2197    6303.3239    5295.2655   0.0001598764 
  6271.2783    6341.3939    5289.6261   0.0001594377 
  6379.0943    6415.5513    5284.0204   0.0001563641 
  6534.7377    6529.0263    5278.4487   0.0001526189 
  6710.3488    6685.1777    5272.9114   0.0001478158 
  6877.5753    6887.0548    5267.4089   0.0001452148 
  7083.7296    7136.9857    5261.9414   0.0001403912 
  7538.1733    7435.774     5256.5094   0.0001331303 
  7997.2588    7782.2064    5251.113    0.0001254004 
  8600.9439    8172.322     5245.7527   0.0001165612 
  9250.8323    8598.6628    5240.4288   0.0001087217 
  9951.427     9049.9928    5235.1415   0.00010102 
  10629.705    9510.4298    5229.8913   0.0000941671 
  11443.187    9959.3619    5224.6784   0.0000876405 
  12122.226    10371.0655   5219.5031   0.0000823361 
  12661.83     10716.5175   5214.3658   0.000079318 
  12802.15     10965.3761   5209.2668   0.0000780017 
  12687.887    11091.9458   5204.2063   0.0000785611 
  12436.769    11081.5908   5199.1847   0.0000780892 
  11727.132    10935.0693   5194.2023   0.0000842605 
  11082.199    10668.2734   5189.2593   0.0000890656 
  10536.377    10307.7126   5184.3562   0.0000938959 
  9809.8273    9883.7576    5179.4931   0.0001009336 
  9046.9068    9425.6733    5174.6704   0.0001091274 
  8463.4523    8958.7898    5169.8883   0.0001176346 
  7907.7498    8503.4953    5165.1471   0.0001257483 
  7522.3081    8075.7078    5160.4472   0.0001325176 
  7211.8621    7686.752     5155.7888   0.000138159 
  6942.5547    7344.2861    5151.1722   0.0001437734 
  6607.4501    7052.7971    5146.5976   0.0001509101 
  6506.6317    6814.1591    5142.0654   0.0001533728 
  6384.5002    6628.5206    5137.5757   0.0001557913 
  6346.3517    6494.6013    5133.1289   0.000156635 
  6303.1894    6410.4892    5128.7253   0.0001591139 
  6295.0104    6374.0374    5124.365    0.0001591947 
  6341.7532    6383.0427    5120.0484   0.000157829 
  6362.0001    6435.5018    5115.7756   0.0001574552 
  6497.285     6529.3379    5111.5471   0.0001537168 
  6620.2917    6662.2544    5107.3629   0.0001504537 
  6814.664     6831.4173    5103.2234   0.0001466707 
  7058.0802    7032.8822    5099.1287   0.0001415697 
  7343.924     7261.4716    5095.0792   0.0001350701 
  7610.6374    7510.1904    5091.0751   0.0001314225 
  7919.354     7769.9305    5087.1165   0.0001260759 
  8193.985     8029.2064    5083.2037   0.0001219383 
  8371.3006    8273.7744    5079.337    0.0001193764 
  8482.382     8487.2613    5075.5166   0.000117534 
  8565.0629    8652.0903    5071.7426   0.0001164052 
  8495.8272    8751.9738    5068.0153   0.0001174571 
  8474.9183    8775.3191    5064.335    0.0001179414 
  8361.5018    8718.3415    5060.7017   0.0001197196 
  8194.3917    8586.2245    5057.1158   0.0001226402 
  8005.7805    8391.489     5053.5774   0.0001256435 
  7648.9291    8150.7015    5050.0867   0.0001305691 
  7465.4671    7881.093     5046.6439   0.000133689 
  7146.7521    7598.5594    5043.2493   0.0001402621 
  6854.4886    7316.3261    5039.9029   0.0001457531 
  6533.9301    7044.94      5036.6049   0.0001531068 
  6362.4893    6792.3613    5033.3556   0.0001571076 
  6142.2543    6564.1732    5030.1552   0.0001631789 
  5983.8162    6364.0559    5027.0037   0.0001668858 
  5939.7202    6193.8097    5023.9014   0.0001682456 
  5781.8061    6053.8887    5020.8484   0.0001734318 
  5669.1146    5943.6928    5017.8449   0.0001757472 
  5562.7585    5861.8778    5014.891    0.0001798222 
  5438.644     5806.7357    5011.9869   0.0001841739 
  5495.3618    5776.2628    5009.1327   0.0001813902 
  5495.0727    5768.4316    5006.3286   0.0001821499 
  5487.7454    5781.2023    5003.5748   0.0001818024 
  5441.4444    5812.5085    5000.8713   0.0001833994 
  5448.5702    5860.2258    4998.2182   0.0001833696 
  5474.1701    5921.9584    4995.6158   0.0001830326 
  5627.0133    5995.0313    4993.0641   0.0001779111 
  5632.3809    6076.2861    4990.5633   0.0001773543 
  5709.3688    6161.9596    4988.1135   0.0001753256 
  5698.1435    6247.5958    4985.7147   0.0001751127 
  5767.037     6327.9039    4983.3671   0.0001733549 
  5826.5246    6397.0041    4981.0708   0.0001715893 
  5830.1382    6448.7767    4978.8259   0.0001717411 
  5742.8063    6477.7258    4976.6325   0.0001748089 
  5752.1506    6480.1079    4974.4907   0.0001737704 
  5586.169     6454.8839    4972.4005   0.0001790025 
  5572.8101    6404.0084    4970.3621   0.0001796685 
  5458.7036    6331.8289    4968.3755   0.000183257 
  5396.0241    6243.9834    4966.4408   0.0001850674 
  5306.1346    6146.3031    4964.558    0.0001882299 
  5246.1326    6044.1659    4962.7273   0.0001902347 
  5239.195     5942.0482    4960.9487   0.0001905587 
  5189.2007    5843.518     4959.2223   0.0001919421 
  5115.4336    5751.2509    4957.548    0.0001949107 
  5092.6575    5667.0898    4955.926    0.0001963903 
  5083.9122    5592.1945    4954.3563   0.000196973 
  5087.0938    5527.0403    4952.839    0.000196868 
  5027.8812    5471.5936    4951.374    0.0001994354 
  5067.6388    5425.4103    4949.9614   0.0001977662 
  5039.542     5387.7491    4948.6012   0.0001990037 
  5027.3669    5357.7113    4947.2935   0.000199224 
  5079.8052    5334.2982    4946.0382   0.0001958593 
  4998.4189    5316.5237    4944.8354   0.0001977677 
  5082.6827    5303.4342    4943.6852   0.0001916046 
  5062.9899    5294.2745    4942.5874   0.0001970458 
  5060.381     5288.3219    4941.5421   0.0001931071 
  5061.2268    5285.0101    4940.5493   0.0001950265 
  5078.2072    5283.8998    4939.609    0.000196471 
  5068.3145    5284.6643    4938.7211   0.0001966027 
  5081.9618    5287.0771    4937.8857   0.0001963743 
  5078.2727    5290.9944    4937.1027   0.0001961137 
  5111.4901    5296.3473    4936.3722   0.0001953384 
  5177.681     5303.1332    4935.694    0.0001929101 
  5177.8609    5311.4132    4935.0681   0.0001930958 
  5189.4426    5321.3201    4934.4945   0.0001933937 
  5190.3173    5333.0619    4933.9732   0.0001923844 
  5202.4565    5346.956     4933.5041   0.0001921566 
  5235.0498    5363.4551    4933.0872   0.000191046 
  5323.0761    5383.1936    4932.7223   0.0001873198 
  5370.1194    5407.0505    4932.4095   0.0001865305 
  5394.2301    5436.2019    4932.1487   0.0001862158 
  5433.3255    5472.2286    4931.9397   0.0001846935 
  5552.4231    5517.1866    4931.7826   0.000180495 
  5557.1916    5573.6945    4931.6772   0.0001802379 
  5634.4007    5645.0175    4931.6235   0.0001778238 
  5757.6135    5735.0448    4931.6213   0.0001734526 
  5842.9584    5848.3582    4931.6706   0.0001705024 
  6004.5249    5990.0916    4931.7713   0.000166513 
  6160.2499    6165.7664    4931.9233   0.0001623568 
  6402.797     6381.0549    4932.1265   0.0001556734 
  6563.209     6641.2108    4932.3807   0.0001521949 
  6943.6419    6950.8334    4932.6859   0.000144419 
  7286.1346    7313.1398    4933.0419   0.0001371545 
  7761.1597    7729.392     4933.4486   0.0001285042 
  8390.1348    8198.3848    4933.9059   0.0001191521 
  9043.6821    8715.483     4934.4136   0.0001106215 
  9663.7495    9272.6732    4934.9717   0.0001033616 
  10400.878    9857.7385    4935.5799   0.0000958988 
  11032.584    10453.9511   4936.2381   0.0000910305 
  11611.907    11039.8877   4936.9463   0.0000862829 
  12234.673    11588.9589   4937.7041   0.0000819077 
  12585.37     12070.8697   4938.5115   0.0000795441 
  12679.783    12453.3105   4939.3683   0.0000787173 
  12832.384    12706.2077   4940.2744   0.0000782093 
  12751.586    12807.3811   4941.2295   0.0000782446 
  12536.198    12747.8605   4942.2335   0.0000801082 
  12177.976    12534.4637   4943.2863   0.000082345 
  11752.365    12187.8996   4944.3875   0.0000851322 
  11204.258    11737.7904   4945.5371   0.0000892347 
  10734.81     11216.804    4946.7349   0.0000928406 
  10117.963    10656.7122   4947.9806   0.0000989221 
  9633.5875    10085.2911   4949.274    0.0001040084 
  9182.691     9525.8583    4950.615    0.0001089905 
  8615.1408    8997.1162    4952.0034   0.0001158216 
  8232.2362    8513.3188    4953.4389   0.0001213714 
  7927.0117    8085.0991    4954.9213   0.0001263319 
  7638.5321    7719.2261    4956.4504   0.0001302299 
  7414.1475    7419.4984    4958.0259   0.000134464 
  7238.3461    7187.1161    4959.6477   0.0001381343 
  7162.4665    7021.0431    4961.3155   0.0001397922 
  7002.5156    6918.752     4963.0291   0.0001432183 
  6990.5367    6876.2178    4964.7882   0.0001433959 
  6997.4237    6888.458     4966.5926   0.0001430498 
  7046.7767    6949.6955    4968.442    0.0001418363 
  7252.5922    7053.299     4970.3363   0.0001382227 
  7474.1319    7192.0744    4972.275    0.0001337439 
  7778.0158    7357.9499    4974.258    0.0001284588 
  8111.5493    7541.9842    4976.2851   0.0001240993 
  8816.5908    7734.2446    4978.3558   0.0001134431 
  9555.6112    7923.5279    4980.47     0.0001049281 
  10061.341    8097.7397    4982.6275   0.0000991768 
  10443.331    8244.161     4984.8278   0.0000959364 
  10689.14     8350.6564    4987.0708   0.0000934248 
  10588.194    8407.4314    4989.3561   0.0000942353 
  10163.9      8408.9536    4991.6835   0.0000979467 
  9678.9236    8355.3663    4994.0526   0.0001033539 
  9175.3367    8252.3809    4996.4632   0.0001090777 
  8556.3376    8109.9783    4998.9149   0.0001166938 
  8069.1501    7940.3814    5001.4075   0.0001242327 
  7741.0658    7756.4515    5003.9407   0.0001298785 
  7464.7892    7570.335     5006.5141   0.0001342785 
  7263.7184    7393.0586    5009.1274   0.0001378534 
  7113.4243    7234.4272    5011.7804   0.0001410611 
  6947.4919    7103.0018    5014.4726   0.0001438787 
  6993.9509    7006.3535    5017.2038   0.0001415756 
  6947.9816    6950.9052    5019.9736   0.0001394186 
  7024.2096    6941.7788    5022.7817   0.0001421844 
  7086.7499    6983.8119    5025.6278   0.0001375529 
  7249.3753    7079.9514    5028.5115   0.0001365864 
  7425.2232    7232.1707    5031.4324   0.0001346527 
  7698.9106    7440.9782    5034.3904   0.0001296445 
  7918.208     7705.043     5037.3849   0.0001262439 
  8312.849     8021.2719    5040.4157   0.0001204055 
  8721.6454    8384.3193    5043.4823   0.0001144267 
  9185.6872    8786.4212    5046.5845   0.0001085294 
  9692.0157    9217.2021    5049.7219   0.000103003 
  10117.716    9663.0991    5052.894    0.0000991688 
  10560.656    10107.7327   5056.1006   0.0000945969 
  11041.358    10531.5006   5059.3413   0.0000909166 
  11318.087    10912.0648   5062.6157   0.0000886353 
  11541.308    11225.6122   5065.9234   0.0000868454 
  11519.686    11449.0444   5069.2641   0.0000867021 
  11508.244    11563.9634   5072.6373   0.0000868579 
  11235.918    11560.2074   5076.0427   0.0000894488 
  11013.123    11438.3879   5079.4799   0.000091313 
  10708.298    11209.6791   5082.9485   0.0000933428 
  10185.756    10893.3445   5086.4482   0.0000985742 
  9762.9607    10512.5887   5089.9784   0.0001023809 
  9331.1087    10091.227    5093.5389   0.0001075906 
  9017.2551    9651.3415    5097.1292   0.0001108222 
  8662.9055    9212.0705    5100.749    0.0001154243 
  8235.3523    8789.63      5104.3978   0.0001214012 
  7979.763     8396.8079    5108.0752   0.0001251638 
  7627.4456    8043.5008    5111.7808   0.0001304934 
  7478.4396    7736.8453    5115.5142   0.0001340233 
  7291.092     7481.3979    5119.275    0.0001373837 
  7099.6976    7279.5954    5123.0628   0.0001408157 
  7076.4939    7131.7097    5126.8771   0.0001411328 
  6983.3599    7036.3504    5130.7176   0.0001434097 
  6907.223     6990.679     5134.5838   0.0001449707 
  6973.0914    6990.6533    5138.4753   0.0001434281 
  7022.0426    7031.2215    5142.3916   0.0001424498 
  7115.902     7106.4673    5146.3324   0.0001412193 
  7148.2123    7209.7189    5150.2972   0.0001404423 
  7170.9738    7333.5844    5154.2855   0.0001398036 
  7333.5132    7469.9762    5158.297    0.000136989 
  7383.5589    7609.9941    5162.3312   0.000135521 
  7450.2864    7744.139     5166.3876   0.0001348685 
  7507.0068    7862.4724    5170.4659   0.0001335442 
  7575.5434    7955.2584    5174.5656   0.0001323382 
  7434.9713    8014.0268    5178.6862   0.0001347512 
  7498.3423    8032.8818    5182.8273   0.0001334198 
  7376.2044    8009.7093    5186.9885   0.000135983 
  7280.8367    7946.5751    5191.1693   0.0001372925 
  7242.3423    7849.2131    5195.3692   0.0001377693 
  7138.072     7725.7752    5199.5879   0.0001404125 
  7018.9297    7585.5878    5203.8248   0.0001422909 
  6983.71      7437.9009    5208.0795   0.0001425829 
  6820.0368    7291.3409    5212.3516   0.0001467084 
  6832.9737    7153.6345    5216.6405   0.0001462387 
  6756.0582    7031.4728    5220.9459   0.0001478985 
  6771.1472    6930.6569    5225.2672   0.0001479156 
  6774.353     6855.9097    5229.6041   0.00014763 
  6812.7306    6810.9562    5233.9561   0.0001474583 
  6898.7796    6798.5604    5238.3226   0.0001457613 
  7025.1833    6820.4199    5242.7033   0.000142517 
  7167.2273    6877.2311    5247.0976   0.0001396845 
  7406.0407    6968.5522    5251.5052   0.0001344302 
  7508.6425    7092.7161    5255.9255   0.0001331708 
  7884.799     7246.9653    5260.3581   0.0001270252 
  8278.995     7427.2705    5264.8025   0.0001208633 
  8471.2034    7628.36      5269.2582   0.0001183969 
  8743.191     7843.6634    5273.7248   0.0001140591 
  9090.8251    8065.1131    5278.2018   0.0001103734 
  9336.752     8283.4131    5282.6888   0.0001068063 
  9520.6742    8487.9391    5287.1852   0.0001050649 
  9606.1151    8667.1658    5291.6906   0.0001038329 
  9673.6905    8809.4735    5296.2046   0.0001031306 
  9694.1459    8904.4097    5300.7266   0.0001032241 
  9668.2148    8944.5708    5305.2561   0.0001034213 
  9505.7248    8927.0111    5309.7928   0.0001050518 
  9267.1236    8853.9837    5314.3362   0.0001079398 
  9192.0949    8732.4035    5318.8857   0.0001089556 
  8992.0327    8572.5426    5323.4409   0.0001115258 
  8773.8803    8386.1337    5328.0013   0.0001148186 
  8433.166     8185.0154    5332.5665   0.000118615 
  8236.0546    7980.2299    5337.1359   0.0001215552 
  8048.4633    7781.5139    5341.7092   0.0001249029 
  7800.5965    7597.3152    5346.2858   0.0001274218 
  7719.7343    7434.6484    5350.8652   0.0001283022 
  7506.3135    7299.0309    5355.447    0.0001302876 
  7432.9795    7194.6856    5360.0308   0.0001311466 
  7367.4712    7124.4503    5364.616    0.0001346866 
  7418.0527    7089.9501    5369.2022   0.0001343516 
  7367.539     7091.4584    5373.7888   0.0001356279 
  7420.2779    7127.9781    5378.3755   0.0001345565 
  7518.1979    7197.4095    5382.9618   0.0001327861 
  7672.373     7296.4934    5387.5471   0.0001298334 
  7871.526     7420.9425    5392.1311   0.0001269244 
  8172.2187    7565.4322    5396.7132   0.0001219137 
  8323.3217    7723.5335    5401.293    0.000120428 
  8597.1198    7887.9541    5405.87     0.0001165368 
  8740.0207    8050.4256    5410.4438   0.0001149225 
  8958.2042    8201.9202    5415.0138   0.0001121851 
  9151.5145    8333.0326    5419.5797   0.0001089887 
  9224.0654    8434.6354    5424.1409   0.0001088777 
  9132.4147    8499.1707    5428.697    0.0001096638 
  9081.5437    8521.8168    5433.2475   0.0001106291 
  9020.6224    8501.5079    5437.792    0.000111219 
  8706.7703    8441.2014    5442.33     0.0001147652 
  8475.2018    8347.3426    5446.8611   0.0001185474 
  8302.9285    8228.6225    5451.3847   0.0001204399 
  8118.6336    8094.7591    5455.9005   0.0001231303 
  8014.8969    7955.4876    5460.4079   0.0001250487 
  7764.142     7819.9304    5464.9066   0.0001288572 
  7652.7749    7696.4106    5469.396    0.000130198 
  7573.1329    7592.1509    5473.8758   0.0001317279 
  7566.0772    7513.3325    5478.3454   0.0001325127 
  7531.0895    7465.0125    5482.8044   0.0001329348 
  7502.7151    7451.0631    5487.2524   0.00013341 
  7613.3415    7474.1188    5491.6889   0.0001315319 
  7711.1797    7535.4785    5496.1135   0.0001295224 
  7844.5174    7635.0724    5500.5257   0.000127762 
  8122.4272    7771.4137    5504.9252   0.0001230779 
  8380.0449    7941.5972    5509.3113   0.0001190368 
  8827.4317    8141.1619    5513.6838   0.0001134575 
  9067.4729    8364.2762    5518.0422   0.0001110009 
  9519.6992    8603.6196    5522.386    0.0001053706 
  9924.2967    8850.4214    5526.7149   0.0001009422 
  10179.41     9094.551     5531.0283   0.0000987054 
  10553.019    9324.5135    5535.3259   0.000095118 
  10745.006    9528.1675    5539.6072   0.000093142 
  10820.555    9693.4073    5543.8718   0.0000927274 
  10937.156    9809.6031    5548.1193   0.000091689 
  10817.183    9869.2938    5552.3492   0.0000927617 
  10715.197    9869.7503    5556.5612   0.0000932217 
  10592.678    9813.7477    5560.7549   0.000094697 
  10270.596    9709.1572    5564.9297   0.0000968443 
  9938.0405    9567.6387    5569.0854   0.0001007128 
  9674.8209    9402.854     5573.2215   0.0001033815 
  9440.9331    9229.2302    5577.3375   0.000105796 
  9241.1232    9060.5976    5581.4332   0.0001083337 
  9092.4346    8909.7999    5585.508    0.0001102058 
  8921.5548    8788.381     5589.5616   0.0001115508 
  8820.7251    8706.2407    5593.5937   0.0001134566 
  8738.0682    8671.8634    5597.6037   0.000115079 
  8892.45      8691.7393    5601.5913   0.0001129496 
  9044.2836    8770.4215    5605.5561   0.0001108315 
  9234.616     8910.3703    5609.4978   0.0001084519 
  9559.512     9111.4999    5613.416    0.0001044326 
  9862.8349    9371.5525    5617.3102   0.0001011748 
  10288.8      9685.5709    5621.1801   0.0000973504 
  10703.806    10046.0316   5625.0253   0.0000934387 
  11208.999    10442.8799   5628.8455   0.0000894652 
  11678.595    10863.113    5632.6403   0.0000853901 
  11934.055    11291.4222   5636.4092   0.0000836145 
  12265.345    11709.8323   5640.1521   0.0000816897 
  12536.191    12098.1622   5643.8684   0.0000799036 
  12625.871    12434.8726   5647.5579   0.0000790901 
  12623.66     12698.2926   5651.2201   0.0000789727 
  12615.101    12869.4304   5654.8548   0.0000793854 
  12557.307    12934.4814   5658.4616   0.0000795586 
  12310.49     12887.4219   5662.0401   0.0000814819 
  11984.817    12731.1056   5665.59     0.0000834368 
  11692.525    12476.6757   5669.111    0.0000858399 
  11371.761    12141.089    5672.6027   0.0000877962 
  10992.218    11744.3283   5676.0649   0.0000914891 
  10521.095    11306.8319   5679.4971   0.000095523 
  10069.336    10847.1668   5682.8991   0.0000995182 
  9713.6343    10383.4752   5686.2705   0.000103181 
  9343.4586    9929.5164    5689.611    0.0001072077 
  8976.5034    9496.9736    5692.9203   0.0001108759 
  8751.7758    9094.9213    5696.1981   0.0001132084 
  8441.7951    8729.8808    5699.4441   0.0001158956 
  8126.2451    8406.2717    5702.658    0.0001229358 
  7902.7236    8126.1668    5705.8395   0.0001224578 
  7885.9877    7889.8402    5708.9882   0.0001256709 
  7778.2813    7695.9662    5712.104    0.0001284833 
  7627.9075    7541.9001    5715.1865   0.000131038 
  7618.2184    7424.0998    5718.2354   0.0001313558 
  7464.2654    7338.2253    5721.2505   0.0001333749 
  7512.1185    7279.5406    5724.2314   0.000132549 
  7520.4201    7243.0976    5727.1779   0.0001328937 
  7565.8847    7223.9415    5730.0898   0.0001324182 
  7506.2218    7217.3099    5732.9667   0.0001334648 
  7395.0922    7218.8023    5735.8085   0.0001357674 
  7429.7729    7224.6591    5738.6148   0.0001350824 
  7411.7378    7232.0356    5741.3854   0.0001353037 
  7475.9278    7239.3178    5744.12     0.0001335374 
  7404.546     7246.3371    5746.8185   0.000136039 
  7320.8829    7254.3851    5749.4805   0.0001370119 
  7355.9506    7266.0741    5752.1058   0.0001360799 
  7315.3263    7285.0611    5754.6943   0.0001372178 
  7363.6124    7315.6437    5757.2456   0.0001356737 
  7356.0051    7362.5863    5759.7595   0.0001361733 
  7350.1934    7430.7492    5762.2359   0.0001361841 
  7360.0946    7524.9632    5764.6745   0.0001365053 
  7481.5628    7649.6855    5767.075    0.0001335373 
  7562.7988    7808.9547    5769.4374   0.0001327131 
  7619.9461    8006.0744    5771.7613   0.0001312386 
  7833.3916    8243.3176    5774.0467   0.0001275895 
  8087.176     8521.7754    5776.2932   0.0001239942 
  8355.4539    8840.8224    5778.5007   0.0001200416 
  8723.1039    9198.2686    5780.669    0.0001144772 
  9106.6538    9589.9361    5782.798    0.0001099543 
  9573.7928    10009.519    5784.8874   0.0001047429 
  9903.5547    10448.5871   5786.9371   0.0001011067 
  10533.657    10896.1112   5788.9469   0.0000950119 
  10993.629    11338.9963   5790.9167   0.0000908509 
  11375.947    11761.8067   5792.8462   0.0000881285 
  11734.779    12147.1794   5794.7354   0.0000857456 
  11942.42     12476.6332   5796.5841   0.0000838796 
  12002.916    12732.0432   5798.3921   0.0000836945 
  12141.292    12897.5733   5800.1593   0.0000829829 
  12010.685    12962.4239   5801.8855   0.0000833633 
  11821.714    12922.6503   5803.5707   0.0000849856 
  11578.773    12782.0399   5805.2147   0.0000865872 
  11153.815    12551.5532   5806.8173   0.0000898815 
  10863.106    12247.1765   5808.3785   0.0000924587 
  10434.896    11887.5851   5809.8981   0.0000960483 
  10020.245    11491.958    5811.3761   0.0000997883 
  9543.5178    11078.3587   5812.8123   0.0001047309 
  9124.131     10663.2356   5814.2066   0.0001099572 
  8822.3891    10260.4809   5815.5589   0.0001134661 
  8603.9617    9881.6142    5816.8692   0.0001160628 
  8375.6265    9535.7372    5818.1372   0.0001196203 
  8118.8413    9229.4599    5819.3631   0.0001231299 
  7922.6631    8967.2976    5820.5466   0.0001255994 
  7872.3722    8751.332     5821.6878   0.0001269342 
  7873.0007    8581.6083    5822.7865   0.0001274307 
  7855.2483    8456.374     5823.8427   0.0001279127 
  7941.179     8372.1874    5824.8562   0.0001268576 
  8151.4538    8324.3481    5825.8272   0.0001232982 
  8303.676     8306.9091    5826.7554   0.0001204818 
  8511.715     8312.9897    5827.641    0.0001174825 
  8592.865     8335.1268    5828.4837   0.0001161829 
  9031.0126    8365.4283    5829.2837   0.0001109835 
  9258.9683    8396.0184    5830.0408   0.000108238 
  9328.1317    8419.4437    5830.755    0.0001076858 
  9232.6809    8429.3193    5831.4263   0.0001087989 
  9298.33      8421.0724    5832.0548   0.0001073422 
  8971.0832    8392.41      5832.6403   0.0001117182 
  8671.2748    8343.546     5833.1828   0.0001155496 
  8539.2713    8276.9293    5833.6825   0.0001171863 
  8275.2734    8196.7613    5834.1392   0.000120917 
  8072.195     8108.198     5834.553    0.0001241542 
  7885.7448    8016.7735    5834.9238   0.0001275271 
  7749.556     7927.6472    5835.2518   0.000129245 
  7610.3779    7846.2805    5835.5369   0.0001315123 
  7597.5075    7776.8768    5835.7791   0.0001324229 
  7549.7222    7723.0872    5835.9785   0.0001328352 
  7529.4099    7687.8096    5836.1351   0.0001333462 
  7548.2588    7673.0353    5836.249    0.0001330644 
  7739.3064    7679.8746    5836.3201   0.0001296757 
  7787.4353    7708.549     5836.3486   0.000128876 
  7848.0882    7758.2675    5836.3345   0.0001264197 
  8178.7075    7827.3513    5836.2778   0.0001193235 
  8280.8622    7913.1383    5836.1786   0.0001212073 
  8381.7318    8012.1814    5836.037    0.0001162478 
  8669.4999    8120.2449    5835.853    0.0001150341 
  8745.3921    8232.354     5835.6268   0.0001140711 
  8940.7228    8342.9874    5835.3583   0.0001116519 
  9047.8401    8446.1984    5835.0477   0.0001103061 
  9100.8155    8536.1346    5834.6951   0.0001100189 
  9187.266     8607.5047    5834.3006   0.0001087498 
  9110.0325    8656.2842    5833.8642   0.0001097777 
  9140.9957    8680.415     5833.3861   0.0001097925 
  9048.2862    8680.3202    5832.8664   0.0001108813 
  8946.622     8658.9647    5832.3052   0.0001121974 
  8811.8161    8621.4968    5831.7025   0.0001137452 
  8763.1601    8574.5918    5831.0586   0.0001151554 
  8625.7936    8525.628     5830.3736   0.0001166129 
  8479.7045    8482.2281    5829.6475   0.0001179051 
  8452.1801    8451.5589    5828.8805   0.0001191282 
  8411.6308    8440.12      5828.0728   0.0001193046 
  8401.252     8453.5176    5827.2244   0.0001189212 
  8445.2429    8496.1201    5826.3356   0.0001190952 
  8510.7142    8571.2201    5825.4065   0.0001178286 
  8643.7399    8680.5882    5824.4373   0.0001158659 
  8852.1584    8824.5068    5823.428    0.0001136088 
  9165.0602    9001.707     5822.3789   0.0001094484 
  9506.2321    9209.0609    5821.2902   0.0001053937 
  9806.1305    9441.976     5820.162    0.0001021088 
  10235.733    9694.0578    5818.9945   0.0000975314 
  10683.949    9957.2828    5817.7878   0.0000937811 
  11228.649    10222.1111   5816.5422   0.0000892994 
  11532.299    10477.3833   5815.2579   0.0000869247 
  11855.09     10711.0682   5813.935    0.0000846128 
  11984.845    10910.5421   5812.5737   0.0000835419 
  12063.971    11063.6591   5811.1743   0.0000831664 
  12084.131    11160.0636   5809.737    0.0000828536 
  11915.649    11192.5567   5808.2619   0.0000842063 
  11652.29     11158.4126   5806.7493   0.0000861854 
  11248.192    11059.7294   5805.1994   0.0000889612 
  10854.939    10903.0503   5803.6124   0.0000927272 
  10393.519    10698.1804   5801.9885   0.0000966472 
  9979.737     10456.9199   5800.3281   0.0001006099 
  9670.1227    10191.4853   5798.6312   0.0001037156 
  9310.7813    9913.6663    5796.8982   0.0001077851 
  9080.9522    9634.1868    5795.1293   0.000110448 
  8725.4742    9362.3225    5793.3247   0.0001154054 
  8572.3935    9105.9773    5791.4848   0.0001170156 
  8372.3702    8871.3015    5789.6096   0.0001202373 
  8283.8641    8662.9062    5787.6996   0.0001213806 
  8169.701     8483.8412    5785.7549   0.0001222299 
  8114.3751    8335.6178    5783.7759   0.0001238256 
  8019.7023    8218.4231    5781.7628   0.0001248948 
  8050.0327    8131.0519    5779.7158   0.0001240067 
  8120.9302    8071.1828    5777.6353   0.0001238684 
  8111.689     8035.511     5775.5215   0.0001230852 
  8142.5316    8019.9191    5773.3748   0.0001224374 
  8071.0026    8019.7054    5771.1953   0.000123958 
  8147.4003    8029.7872    5768.9834   0.0001230063 
  8129.7084    8045.0271    5766.7394   0.0001238763 
  8067.6949    8060.6169    5764.4636   0.0001247877 
  8075.425     8072.5248    5762.1563   0.0001250436 
  8038.8652    8078.0158    5759.8178   0.0001248303 
  7999.3       8076.0069    5757.4483   0.0001246872 
  7919.0324    8067.236     5755.0483   0.0001263414 
  7872.798     8054.1532    5752.618    0.0001272191 
  7848.9881    8040.4814    5750.1577   0.0001282332 
  7851.1566    8030.874     5747.6678   0.000127299 
  7872.0769    8030.2678    5745.1485   0.0001270686 
  7846.8518    8042.786     5742.6003   0.0001280154 
  7913.439     8074.4776    5740.0234   0.0001266498 
  7930.0337    8128.3617    5737.4182   0.0001266221 
  8044.306     8207.5476    5734.785    0.0001244617 
  8253.1653    8314.0609    5732.1242   0.000121014 
  8338.8453    8448.8201    5729.436    0.0001206304 
  8599.2643    8611.5502    5726.7209   0.0001171419 
  8889.3349    8800.4572    5723.9792   0.0001130234 
  9081.2836    9012.5452    5721.2112   0.0001104352 
  9377.1032    9243.2693    5718.4173   0.0001065803 
  9624.9919    9486.6474    5715.5979   0.0001044509 
  10023.714    9735.3216    5712.7532   0.0000999293 
  10179.403    9980.3715    5709.8837   0.0000984948 
  10249.979    10211.8788   5706.9898   0.0000979327 
  10428.09     10418.9475   5704.0718   0.0000962604 
  10423.043    10590.3821   5701.13     0.0000960223 
  10481.565    10715.5852   5698.1649   0.0000947909 
  10246.329    10785.5935   5695.1768   0.0000949197 
  10182.25     10794.4786   5692.166    0.0000957373 
  9981.5366    10740.0874   5689.1331   0.000099773 
  9716.4001    10624.3975   5686.0783   0.0001028729 
  9481.3328    10453.0401   5683.0021   0.0001055271 
  9306.4369    10234.4596   5679.9048   0.0001070145 
  9028.7881    9978.5209    5676.7868   0.0001105428 
  8700.9571    9695.5281    5673.6485   0.0001150194 
  8417.6924    9395.4097    5670.4903   0.0001190803 
  8140.0135    9087.164     5667.3127   0.0001229981 
  7879.4356    8778.8667    5664.1159   0.0001275034 
  7698.6051    8477.2067    5660.9004   0.000130075 
  7434.0838    8187.7181    5657.6666   0.0001352029 
  7219.1258    7914.7569    5654.4149   0.0001392385 
  7096.089     7661.5069    5651.1457   0.0001417868 
  6972.7004    7430.2611    5647.8595   0.0001437389 
  6814.8945    7222.2172    5644.5565   0.0001475196 
  6736.2393    7037.8023    5641.2373   0.0001492122 
  6548.0192    6876.7661    5637.9023   0.0001532091 
  6587.138     6738.2989    5634.5518   0.000152177 
  6472.1769    6621.2964    5631.1863   0.0001544982 
  6419.0807    6524.3384    5627.8061   0.0001559996 
  6465.491     6445.9334    5624.4118   0.0001552526 
  6379.3025    6384.6211    5621.0037   0.0001574661 
  6415.8591    6339.0493    5617.5823   0.0001561174 
  6366.1191    6308.0954    5614.148    0.0001572673 
  6350.2764    6290.8485    5610.7012   0.0001574035 
  6348.4648    6286.657     5607.2423   0.0001578843 
  6389.2968    6295.1511    5603.7717   0.0001571251 
  6408.6453    6316.1929    5600.29     0.0001567696 
  6383.4274    6349.8579    5596.7975   0.0001570283 
  6484.249     6396.3646    5593.2946   0.0001545349 
  6509.3447    6455.9651    5589.7818   0.0001540368 
  6533.147     6528.9411    5586.2595   0.000153279 
  6623.3509    6615.4631    5582.7282   0.0001507474 
  6744.0779    6715.524     5579.1883   0.0001483763 
  6867.0826    6828.8678    5575.6401   0.0001460215 
  6943.9515    6954.8175    5572.0843   0.0001447748 
  7092.2162    7092.3569    5568.5211   0.0001412353 
  7228.5419    7239.9761    5564.9511   0.0001390423 
  7396.8654    7395.659     5561.3746   0.0001359496 
  7545.7359    7556.8815    5557.7922   0.0001329348 
  7735.8783    7720.4624    5554.2042   0.0001300405 
  7823.6559    7882.7731    5550.6111   0.0001279763 
  7895.2434    8039.635     5547.0134   0.0001271179 
  8050.4424    8186.4473    5543.4114   0.0001244239 
  8169.1099    8318.3978    5539.8057   0.000123328 
  8182.0685    8430.6774    5536.1966   0.0001223442 
  8160.3443    8519.119     5532.5846   0.0001226193 
  8207.6564    8580.6491    5528.9702   0.0001222097 
  8145.8038    8613.8676    5525.3538   0.0001228422 
  8085.5002    8619.4073    5521.7358   0.0001238386 
  8043.7852    8599.9754    5518.1167   0.0001240136 
  7962.4243    8560.0653    5514.497    0.0001251148 
  7929.3892    8505.3955    5510.877    0.0001256706 
  7899.0317    8442.2893    5507.2572   0.0001263789 
  7832.7934    8377.0878    5503.6381   0.0001282177 
  7864.4812    8315.7661    5500.0201   0.0001286982 
  7801.4899    8263.5614    5496.4037   0.0001289748 
  7840.8809    8224.8309    5492.7892   0.0001284468 
  7992.5061    8202.9257    5489.1772   0.0001254109 
  7996.8098    8200.1142    5485.5681   0.0001253727 
  8198.5867    8217.5354    5481.9623   0.000122348 
  8319.0993    8255.173     5478.3602   0.0001204507 
  8455.8973    8311.8592    5474.7624   0.0001182779 
  8661.4583    8385.294     5471.1692   0.0001155828 
  8909.2838    8472.1019    5467.5812   0.0001126071 
  8965.4299    8567.8346    5463.9986   0.0001117484 
  9114.5608    8667.1843    5460.4221   0.0001102475 
  9211.0712    8764.0889    5456.8519   0.000108205 
  9186.4838    8852.031     5453.2886   0.000109705 
  9201.3988    8924.4621    5449.7326   0.0001088123 
  9128.6539    8975.3308    5446.1843   0.0001104531 
  9068.2912    8999.8269    5442.6442   0.0001109689 
  8951.0222    8994.9596    5439.1127   0.0001125831 
  8843.0635    8959.9985    5435.5902   0.0001128346 
  8746.7367    8896.5062    5432.0772   0.0001148307 
  8572.381     8808.1484    5428.5741   0.0001170177 
  8392.0221    8699.9974    5425.0813   0.0001196548 
  8272.8674    8577.9389    5421.5992   0.0001214737 
  8087.1454    8448.0648    5418.1284   0.0001242127 
  7979.0674    8316.1337    5414.6692   0.0001258836 
  7787.3734    8187.4822    5411.222    0.0001291866 
  7695.1174    8066.5715    5407.7873   0.0001304114 
  7582.7328    7957.0459    5404.3655   0.0001320047 
  7565.3395    7861.6613    5400.957    0.00013271 
  7535.7511    7782.1509    5397.5623   0.0001331903 
  7463.8974    7719.4675    5394.1817   0.0001341907 
  7486.3993    7673.5212    5390.8156   0.0001337082 
  7540.0878    7643.3681    5387.4646   0.0001326392 
  7560.0151    7627.2526    5384.129    0.0001325984 
  7580.2669    7622.5755    5380.8092   0.0001324011 
  7589.8617    7626.2107    5377.5056   0.0001320931 
  7621.5564    7634.4413    5374.2187   0.0001314987 
  7515.9351    7643.278     5370.9488   0.0001331748 
  7487.2131    7648.7357    5367.6963   0.0001340737 
  7519.2867    7647.1388    5364.4617   0.000134235 
  7450.8242    7635.6149    5361.2454   0.0001345477 
  7386.4607    7612.3369    5358.0478   0.0001355799 
  7335.3366    7576.77      5354.8692   0.0001372975 
  7252.4994    7529.6531    5351.71     0.0001382424 
  7177.1492    7472.8433    5348.5707   0.0001395157 
  7091.277     7408.9289    5345.4516   0.0001413337 
  6959.1452    7340.9079    5342.3532   0.0001435317 
  6877.3675    7271.8588    5339.2758   0.0001457935 
  6829.6744    7204.6754    5336.2197   0.0001465405 
  6788.7044    7141.9984    5333.1855   0.000147764 
  6833.2602    7085.9468    5330.1734   0.0001463567 
  6747.2817    7038.1944    5327.1838   0.0001488736 
  6820.1084    6999.8772    5324.2172   0.0001467884 
  6916.2092    6971.5603    5321.2739   0.0001448206 
  6914.8633    6953.3229    5318.3542   0.0001450607 
  7036.2594    6944.5843    5315.4585   0.000142938 
  7158.308     6944.2896    5312.5873   0.0001400618 
  7378.0788    6950.8594    5309.7408   0.0001358379 
  7438.8152    6962.2412    5306.9194   0.000134887 
  7724.6723    6976.0431    5304.1234   0.000129514 
  7812.2869    6989.5197    5301.3533   0.0001279409 
  7850.7455    6999.8721    5298.6094   0.0001273723 
  7911.9733    7004.3985    5295.892    0.0001263082 
  7845.7598    7000.7686    5293.2015   0.0001278681 
  7799.3569    6987.3073    5290.5382   0.0001280338 
  7616.6355    6963.1534    5287.9024   0.0001313666 
  7407.3816    6928.3758    5285.2945   0.0001347143 
  7161.9617    6883.8863    5282.7149   0.0001391724 
  6934.1319    6831.2587    5280.1638   0.0001434114 
  6894.4077    6772.484     5277.6416   0.0001441041 
  6686.0819    6709.7563    5275.1486   0.0001479135 
  6655.7682    6645.2306    5272.6851   0.0001473759 
  6550.4944    6580.9193    5270.2514   0.0001542391 
  6413.3003    6518.5981    5267.848    0.0001562878 
  6335.657     6459.7491    5265.475    0.0001581331 
  6279.2457    6405.4901    5263.1328   0.0001596883 
  6264.8234    6356.8271    5260.8216   0.0001596595 
  6268.8162    6314.2047    5258.5419   0.0001595807 
  6188.5128    6277.8241    5256.2938   0.0001622311 
  6174.6708    6247.569     5254.0778   0.0001618559 
  6178.0828    6223.0419    5251.894    0.000161286 
  6212.2384    6203.5599    5249.7427   0.0001613769 
  6240.9549    6188.2154    5247.6243   0.0001611876 
  6213.3644    6175.9228    5245.5391   0.0001617068 
  6220.11      6165.4898    5243.4872   0.0001625399 
  6202.1031    6155.7181    5241.469    0.000162778 
  6271.8152    6145.5055    5239.4848   0.0001599067 
  6192.8023    6133.9677    5237.5347   0.0001615847 
  6224.9475    6120.5312    5235.6192   0.0001609873 
  6156.2346    6104.9813    5233.7383   0.0001625372 
  6199.008     6087.4695    5231.8925   0.0001615123 
  6102.7934    6068.4363    5230.0819   0.0001640838 
  6072.285     6048.5331    5228.3068   0.0001650473 
  6052.596     6028.5211    5226.5674   0.0001650795 
  6074.4545    6009.1795    5224.864    0.0001650872 
  6035.5889    5991.2587    5223.1968   0.0001661791 
  6057.9199    5975.4089    5221.566    0.0001658439 
  6056.7982    5962.1693    5219.9719   0.0001657298 
  6098.4379    5951.9469    5218.4147   0.0001659315 
  6048.9612    5945.0034    5216.8946   0.0001668882 
  6053.8561    5941.4603    5215.4118   0.0001659122 
  6088.8654    5941.2852    5213.9665   0.000164646 
  6104.2419    5944.3029    5212.559    0.0001639785 
  6215.9031    5950.2028    5211.1895   0.0001610635 
  6168.0419    5958.5464    5209.858    0.0001629291 
  6210.1699    5968.7924    5208.565    0.0001616818 
  6311.6871    5980.3263    5207.3104   0.0001592327 
  6227.0963    5992.5045    5206.0946   0.0001615182 
  6329.5681    6004.7194    5204.9177   0.0001588359 
  6286.4387    6016.4636    5203.7799   0.0001601947 
  6386.154     6027.425     5202.6813   0.0001569304 
  6359.3773    6037.5391    5201.6221   0.0001577592 
  6384.7546    6047.0226    5200.6026   0.0001571993 
  6360.5702    6056.3675    5199.6228   0.0001579176 
  6328.6253    6066.2596    5198.6829   0.0001584641 
  6339.9319    6077.5498    5197.783    0.0001571157 
  6350.4568    6091.1207    5196.9234   0.0001575815 
  6400.825     6107.8293    5196.1041   0.00015652 
  6458.6292    6128.4547    5195.3254   0.0001552976 
  6500.6685    6153.6072    5194.5872   0.0001541968 
  6576.2698    6183.7866    5193.8899   0.0001522497 
  6704.0809    6219.2926    5193.2334   0.000150141 
  6772.3341    6260.2517    5192.6179   0.0001478138 
  6904.7301    6306.6291    5192.0435   0.0001453164 
  6988.1263    6358.1698    5191.5104   0.0001439158 
  7121.6434    6414.5193    5191.0187   0.0001407282 
  7227.7914    6475.1536    5190.5684   0.0001387666 
  7336.0248    6539.4391    5190.1596   0.0001371878 
  7361.6005    6606.6868    5189.7925   0.0001359509 
  7500.1293    6676.1392    5189.4672   0.000133204 
  7505.8082    6747.1754    5189.1837   0.0001337991 
  7544.7262    6819.3441    5188.942    0.0001325658 
  7573.7005    6892.5332    5188.7424   0.0001322969 
  7633.7833    6967.1239    5188.5848   0.0001317356 
  7696.3063    7044.0154    5188.4694   0.0001301743 
  7642.89      7124.7467    5188.3961   0.0001311951 
  7735.1508    7211.3358    5188.3651   0.0001300139 
  7763.2064    7306.1294    5188.3764   0.0001293482 
  7836.1694    7411.5986    5188.43     0.0001277147 
  7814.4144    7530.01      5188.5261   0.0001284724 
  7929.3819    7663.3388    5188.6646   0.0001263853 
  8016.0983    7813.0035    5188.8455   0.0001251118 
  8194.2985    7979.7478    5189.069    0.0001219761 
  8365.0362    8163.5829    5189.335    0.0001197046 
  8694.722     8363.5615    5189.6435   0.0001150583 
  9051.303     8577.9544    5189.9946   0.0001101833 
  9329.9506    8803.6792    5190.3883   0.0001070748 
  9579.0673    9037.9127    5190.8246   0.0001041433 
  10087.342    9275.7646    5191.3035   0.0000986597 
  10629.725    9511.7189    5191.825    0.0000937659 
  10765.35     9739.6021    5192.3891   0.0000919396 
  11104.5      9952.5687    5192.9957   0.0000897558 
  11343.436    10143.42     5193.645    0.000085899 
  11362.838    10305.0936   5194.3367   0.0000866602 
  11426.329    10431.1394   5195.071    0.000087368 
  11390.332    10516.5875   5195.8478   0.0000884781 
  11247.428    10558.4923   5196.667    0.0000900498 
  11012.791    10556.3801   5197.5287   0.0000908436 
  10689.378    10512.381    5198.4328   0.0000938314 
  10292.584    10431.0139   5199.3791   0.0000977457 
  10022.645    10318.4914   5200.3678   0.0000996507 
  9787.5006    10182.0866   5201.3987   0.0001024872 
  9582.9635    10029.3511   5202.4717   0.0001046198 
  9323.7682    9867.5852    5203.5869   0.0001071275 
  9112.3488    9703.5835    5204.744    0.0001096678 
  8925.2952    9543.0657    5205.9432   0.0001117682 
  8789.6647    9390.7691    5207.1842   0.0001146008 
  8864.6845    9250.2125    5208.4669   0.0001139085 
  8842.6384    9123.7674    5209.7914   0.000114071 
  8913.6609    9012.766     5211.1575   0.0001132971 
  8897.009     8917.2193    5212.5652   0.0001131492 
  8751.7664    8836.1073    5214.0142   0.0001146809 
  8796.1254    8767.2875    5215.5045   0.0001139951 
  8806.4555    8707.7466    5217.036    0.0001135991 
  8898.1635    8653.8136    5218.6087   0.0001127481 
  8745.0672    8601.2248    5220.2222   0.0001147614 
  8797.1827    8545.628     5221.8766   0.0001139965 
  8664.0654    8482.8961    5223.5717   0.00011574 
  8511.0015    8409.6121    5225.3074   0.0001178489 
  8337.1787    8323.4264    5227.0836   0.0001204404 
  8119.9441    8223.1661    5228.9      0.0001232859 
  8003.2484    8108.9106    5230.7565   0.0001257319 
  7834.1943    7981.8616    5232.6531   0.0001294652 
  7634.2704    7843.9932    5234.5895   0.0001322902 
  7489.3439    7697.8141    5236.5656   0.000134274 
  7336.3651    7546.0357    5238.5813   0.0001368317 
  7096.3026    7391.3696    5240.6363   0.0001414795 
  6998.1714    7236.4886    5242.7304   0.0001430903 
  6779.817     7083.7768    5244.8636   0.0001484334 
  6652.922     6935.4026    5247.0356   0.0001514172 
  6665.9211    6793.2507    5249.2462   0.0001509317 
  6504.8738    6658.899     5251.4953   0.0001542513 
  6369.6282    6533.7173    5253.7827   0.0001579927 
  6269.3089    6418.7141    5256.1081   0.0001605813 
  6268.476     6314.6551    5258.4714   0.0001602343 
  6117.6083    6222.0552    5260.8724   0.0001637459 
  6207.1753    6141.1851    5263.3108   0.0001615808 
  6106.0159    6072.1713    5265.7864   0.0001642469 
  6048.5304    6014.9223    5268.2991   0.0001648933 
  6007.065     5969.2256    5270.8485   0.0001670098 
  6022.27      5934.7719    5273.4346   0.0001657112 
  5974.8528    5911.1654    5276.0569   0.0001685936 
  6026.1302    5897.9828    5278.7154   0.0001665573 
  5992.222     5894.739     5281.4098   0.0001674713 
  6020.9144    5900.9112    5284.1398   0.0001667986 
  6044.4633    5915.964     5286.9051   0.0001655997 
  6109.1127    5939.3215    5289.7056   0.0001643591 
  6157.6262    5970.3785    5292.541    0.0001630544 
  6208.1047    6008.4763    5295.4111   0.0001619829 
  6220.0268    6052.8656    5298.3155   0.0001616974 
  6326.6843    6102.7472    5301.254    0.000158061 
  6368.2732    6157.219     5304.2263   0.000157828 
  6518.0736    6215.2794    5307.2322   0.0001532405 
  6498.0677    6275.8197    5310.2715   0.0001549191 
  6467.0957    6337.5735    5313.3437   0.000155198 
  6685.0912    6399.1872    5316.4486   0.0001496743 
  6696.7053    6458.9048    5319.586    0.0001494251 
  6714.6705    6515.6767    5322.7556   0.0001499701 
  6735.2759    6567.5845    5325.957    0.0001491358 
  6695.8837    6612.9494    5329.1901   0.0001500655 
  6690.5773    6650.2177    5332.4543   0.0001502402 
  6715.4032    6678.0444    5335.7496   0.0001495566 
  6751.9969    6695.4415    5339.0755   0.0001490224 
  6734.4774    6701.8899    5342.4318   0.0001488872 
  6598.5494    6697.4175    5345.8181   0.0001522713 
  6596.3742    6682.5958    5349.2341   0.0001522739 
  6559.8016    6658.466     5352.6796   0.0001498933 
  6537.3503    6626.4206    5356.1541   0.0001505829 
  6452.1467    6588.043     5359.6574   0.0001512901 
  6414.9558    6545.0278    5363.1891   0.0001536243 
  6402.0028    6499.0096    5366.749    0.0001547379 
  6339.4621    6451.5311    5370.3366   0.0001566165 
  6247.4991    6403.9945    5373.9516   0.0001593887 
  6168.8991    6357.6157    5377.5937   0.0001599151 
  6225.3899    6313.4779    5381.2626   0.0001587937 
  6163.0124    6272.4475    5384.9578   0.0001598316 
  6125.862     6235.2287    5388.6792   0.0001613161 
  6110.8239    6202.3605    5392.4262   0.0001607986 
  6061.4987    6174.2093    5396.1985   0.000160952 
  6025.4024    6151.0309    5399.9959   0.0001665668 
  6003.3171    6132.9281    5403.8179   0.0001673753 
  6006.3259    6119.9146    5407.6641   0.0001667628 
  5978.0019    6111.9377    5411.5343   0.0001674882 
  6037.8793    6108.906     5415.428    0.0001663207 
  5986.2107    6110.7396    5419.3448   0.000166929 
  6053.0688    6117.3766    5423.2845   0.0001653842 
  6009.255     6128.8024    5427.2465   0.0001663809 
  5994.7134    6145.0423    5431.2306   0.0001660256 
  6109.603     6166.1556    5435.2364   0.0001633791 
  6097.9688    6192.1821    5439.2634   0.0001638872 
  6108.7159    6223.14      5443.3113   0.0001651195 
  6187.3766    6258.9778    5447.3798   0.0001627091 
  6305.2693    6299.5476    5451.4683   0.000158701 
  6312.1643    6344.6051    5455.5766   0.0001590875 
  6349.4304    6393.7365    5459.7042   0.000157936 
  6448.3912    6446.4212    5463.8507   0.0001554386 
  6562.6566    6501.9814    5468.0158   0.0001525726 
  6617.8799    6559.5856    5472.199    0.0001506359 
  6683.279     6618.2728    5476.4      0.0001504544 
  6834.8666    6676.8899    5480.6183   0.0001469482 
  6951.8688    6734.1961    5484.8535   0.0001436966 
  6938.3664    6788.8372    5489.1053   0.0001448916 
  6905.0528    6839.4078    5493.3732   0.0001449022 
  6929.8578    6884.5431    5497.6568   0.0001443066 
  7038.0889    6922.9891    5501.9557   0.0001425592 
  7005.2686    6953.7648    5506.2694   0.0001442368 
  6970.9782    6976.264     5510.5977   0.0001444524 
  6985.9729    6990.3378    5514.94     0.0001439949 
  6812.0468    6996.3287    5519.2959   0.0001468626 
  6764.3032    6995.0496    5523.665    0.0001480668 
  6807.6257    6987.651     5528.047    0.0001470732 
  6822.5923    6975.5359    5532.4413   0.0001463091 
  6730.3817    6960.2014    5536.8475   0.0001494396 
  6622.5088    6943.1213    5541.2653   0.0001511998 
  6634.457     6925.7076    5545.6942   0.0001516279 
  6665.1784    6909.1536    5550.1338   0.0001503725 
  6604.5104    6894.4907    5554.5836   0.0001520191 
  6673.5479    6882.5242    5559.0432   0.0001501398 
  6649.4424    6873.8282    5563.5122   0.0001506894 
  6797.4829    6868.7994    5567.9901   0.0001476401 
  6760.1113    6867.5532    5572.4766   0.0001481009 
  6723.9151    6870.0407    5576.9712   0.0001480203 
  6829.2782    6876.0097    5581.4734   0.0001458416 
  6791.6902    6885.054     5585.9829   0.0001476653 
  6815.8117    6896.693     5590.4991   0.000147698 
  6808.2884    6910.1538    5595.0217   0.0001472781 
  6813.8216    6925.3616    5599.5502   0.0001462423 
  6865.5693    6941.7159    5604.0842   0.0001460532 
  6837.7548    6959.0305    5608.6232   0.0001466369 
  6860.536     6977.358     5613.1669   0.0001458381 
  6759.2785    6996.967     5617.7146   0.0001486984 
  6823.5798    7018.3226    5622.2662   0.0001467293 
  6853.0861    7041.9588    5626.821    0.0001460566 
  6764.8607    7068.4545    5631.3786   0.0001472918 
  6886.6804    7098.3011    5635.9387   0.0001459847 
  6849.79      7131.8549    5640.5007   0.0001462573 
  6961.7376    7169.2659    5645.0643   0.0001437685 
  6940.3813    7210.3999    5649.6289   0.0001444125 
  6936.5489    7254.9047    5654.1942   0.0001440187 
  7080.2178    7302.1299    5658.7597   0.0001410769 
  7152.2796    7351.163     5663.325    0.0001390885 
  7247.1571    7400.8046    5667.8896   0.0001382754 
  7409.694     7449.5432    5672.4531   0.0001356582 
  7425.3781    7495.6808    5677.0151   0.0001348866 
  7486.9774    7537.308     5681.575    0.0001336454 
  7581.0701    7572.4279    5686.1325   0.000132084 
  7541.2924    7599.0479    5690.6872   0.0001327059 
  7617.7237    7615.3201    5695.2385   0.0001311661 
  7495.6201    7619.7685    5699.7861   0.0001313627 
  7470.8133    7611.4006    5704.3296   0.0001306537 
  7411.0718    7589.8483    5708.8684   0.0001329273 
  7340.3519    7555.3775    5713.4021   0.0001346758 
  7242.0506    7508.8857    5717.9304   0.0001360663 
  7112.6147    7451.7553    5722.4527   0.000139415 
  7032.6052    7385.7228    5726.9687   0.0001410059 
  6869.9004    7312.7268    5731.4779   0.0001439846 
  6784.8553    7234.7546    5735.9799   0.0001447474 
  6753.8667    7153.8148    5740.4742   0.0001459267 
  6629.1468    7071.7752    5744.9604   0.0001491028 
  6575.0333    6990.3923    5749.4381   0.00015076 
  6451.4649    6911.2652    5753.9069   0.0001523414 
  6444.9825    6835.8204    5758.3663   0.0001488047 
  6363.9689    6765.3727    5762.8158   0.0001566037 
  6308.6816    6701.0203    5767.2552   0.0001591716 
  6290.8464    6643.7223    5771.6839   0.0001586152 
  6272.4545    6594.27      5776.1016   0.000159517 
  6242.3529    6553.2983    5780.5077   0.0001598299 
  6196.5713    6521.3318    5784.9019   0.0001605691 
  6180.2997    6498.7162    5789.2838   0.00016139 
  6228.871     6485.6858    5793.653    0.0001604368 
  6240.2049    6482.3306    5798.0089   0.0001594669 
  6276.4274    6488.6331    5802.3513   0.0001584016 
  6229.9173    6504.4777    5806.6797   0.0001603345 
  6278.8211    6529.6157    5810.9937   0.0001602159 
  6299.3895    6563.7086    5815.2929   0.0001585509 
  6372.1515    6606.2769    5819.5768   0.0001572782 
  6413.047     6656.7608    5823.8452   0.0001558175 
  6402.4627    6714.4896    5828.0974   0.0001562764 
  6596.8204    6778.6712    5832.3333   0.000150764 
  6687.0706    6848.4039    5836.5523   0.0001489617 
  6777.4511    6922.6881    5840.7541   0.0001475185 
  6849.1831    7000.363     5844.9382   0.0001461863 
  7032.0521    7080.2006    5849.1043   0.0001416997 
  7185.8035    7160.8453    5853.252    0.0001385453 
  7357.8145    7240.8399    5857.3809   0.0001360124 
  7461.6554    7318.6541    5861.4905   0.0001343051 
  7500.901     7392.6681    5865.5806   0.0001330086 
  7601.4781    7461.2991    5869.6507   0.0001316875 
  7690.6086    7523.0389    5873.7005   0.0001300764 
  7688.7632    7576.5664    5877.7295   0.0001306829 
  7720.6354    7620.8669    5881.7374   0.0001296992 
  7780.2953    7655.3335    5885.7238   0.0001285342 
  7600.8778    7679.568     5889.6884   0.0001313152 
  7526.5195    7694.5178    5893.6307   0.0001324084 
  7646.1559    7700.7513    5897.5505   0.00013029 
  7535.4558    7699.4629    5901.4472   0.0001324964 
  7579.5464    7692.1077    5905.3207   0.0001322947 
  7452.0122    7680.1793    5909.1705   0.0001337911 
  7435.0514    7665.1701    5912.9962   0.0001335818 
  7331.3799    7648.4363    5916.7976   0.0001360236 
  7483.0898    7631.1281    5920.5742   0.0001337336 
  7434.9572    7614.2191    5924.3257   0.0001342698 
  7375.9215    7598.3502    5928.0517   0.000134954 
  7396.3516    7583.945     5931.752    0.0001349502 
  7383.0425    7571.1346    5935.4262   0.0001346206 
  7382.3154    7559.8404    5939.0739   0.0001353689 
  7424.9993    7549.7094    5942.6948   0.0001343619 
  7298.3528    7540.1735    5946.2885   0.0001370615 
  7367.6545    7530.5431    5949.8549   0.0001357136 
  7394.242     7520.024     5953.3934   0.0001344693 
  7367.8527    7507.8691    5956.9038   0.0001364598 
  7352.4773    7493.4057    5960.3859   0.0001354292 
  7307.318     7476.1615    5963.8391   0.0001370643 
  7228.6218    7455.9356    5967.2634   0.0001384911 
  7242.584     7432.7966    5970.6583   0.0001378154 
  7217.1628    7407.0827    5974.0235   0.0001375263 
  7186.7167    7379.3479    5977.3587   0.000139345 
  7212.0116    7350.2853    5980.6637   0.0001384372 
  7155.4253    7320.6412    5983.9381   0.00013966 
  7146.3073    7291.1411    5987.1817   0.000139237 
  7118.2371    7262.4765    5990.3941   0.0001404944 
  7067.7424    7235.2223    5993.5751   0.000140792 
  7134.7362    7209.8736    5996.7244   0.0001392091 
  7130.4001    7186.7774    5999.8417   0.0001401034 
  7054.4647    7166.1418    6002.9267   0.0001420835 
  7158.2808    7148.0675    6005.9792   0.0001399067 
  7128.4676    7132.5121    6008.9989   0.0001400806 
  7210.9819    7119.3444    6011.9855   0.0001381592 
  7157.6316    7108.315     6014.9388   0.0001393109 
  7127.4639    7099.1001    6017.8585   0.0001398816 
  7070.1314    7091.3616    6020.7443   0.0001415633 
  7040.7191    7084.765     6023.5961   0.0001420115 
  7086.7401    7079.0499    6026.4135   0.000137731 
  7046.7574    7074.0456    6029.1964   0.0001384084 
  7086.9781    7069.7111    6031.9444   0.0001386409 
  7001.9877    7066.1376    6034.6574   0.0001405643 
  6989.3006    7063.5283    6037.3352   0.0001414128 
  6993.9745    7062.1615    6039.9774   0.0001398676 
  7017.8339    7062.3552    6042.5839   0.0001403776 
  6994.2104    7064.4382    6045.1544   0.0001415707 
  7010.9597    7068.6996    6047.6888   0.0001400928 
  7004.6804    7075.3828    6050.1868   0.0001405124 
  7037.2837    7084.6481    6052.6482   0.0001398695 
  6998.9017    7096.591     6055.0729   0.0001403855 
  7094.9452    7111.2315    6057.4606   0.0001368663 
  7065.4728    7128.4973    6059.8111   0.0001388002 
  7151.8833    7148.2436    6062.1242   0.000138942 
  7123.5225    7170.2343    6064.3998   0.0001398563 
  7095.9032    7194.1875    6066.6377   0.0001400952 
  7209.7377    7219.7738    6068.8376   0.0001383 
  7198.9256    7246.6498    6070.9995   0.0001377844 
  7270.7856    7274.5006    6073.1231   0.0001369135 
  7274.1095    7303.0733    6075.2083   0.0001368883 
  7252.2685    7332.235     6077.255    0.0001373438 
  7277.1899    7361.9635    6079.2628   0.0001367543 
  7354.5197    7392.3825    6081.2318   0.0001357184 
  7427.6045    7423.7142    6083.1618   0.0001343678 
  7456.7875    7456.253     6085.0526   0.0001350998 
  7524.5732    7490.2711    6086.904    0.0001328008 
  7450.5464    7526.0519    6088.7161   0.0001339351 
  7543.5826    7563.714     6090.4885   0.000132043 
  7668.8199    7603.2473    6092.2212   0.0001296968 
  7671.2288    7644.4902    6093.914    0.0001296542 
  7725.0298    7687.09      6095.5669   0.0001291497 
  7806.9576    7730.4595    6097.1798   0.0001273305 
  7886.0669    7773.8612    6098.7524   0.0001263084 
  7929.7824    7816.3481    6100.2848   0.0001262479 
  7961.7138    7856.8213    6101.7768   0.0001253477 
  7986.3271    7894.0373    6103.2283   0.0001248257 
  8011.3292    7926.6364    6104.6392   0.0001241379 
  7982.7526    7953.2859    6106.0095   0.0001244438 
  7949.8125    7972.7214    6107.339    0.000126119 
  7954.4591    7983.8862    6108.6278   0.0001258993 
  7994.9106    7986.0181    6109.8756   0.0001252747 
  7999.3017    7978.746     6111.0824   0.0001251429 
  7892.6801    7962.1418    6112.2482   0.0001260064 
  7803.2       7936.7004    6113.3729   0.0001280879 
  7796.1467    7903.2869    6114.4565   0.0001271501 
  7753.6608    7863.0304    6115.4988   0.0001291672 
  7724.7087    7817.2606    6116.4999   0.0001282244 
  7640.9518    7767.3459    6117.4597   0.0001304125 
  7658.7163    7714.6492    6118.3782   0.0001299216 
  7570.884     7660.4489    6119.2553   0.0001313912 
  7482.7263    7605.8961    6120.091    0.0001334911 
  7518.0713    7552.0407    6120.8853   0.0001324583 
  7446.9594    7499.7332    6121.6381   0.0001341736 
  7399.5501    7449.679     6122.3495   0.0001346911 
  7345.2629    7402.4166    6123.0193   0.0001357433 
  7328.5534    7358.3287    6123.6478   0.0001359788 
  7300.9831    7317.6936    6124.2347   0.0001369053 
  7371.199     7280.6348    6124.7801   0.0001353579 
  7265.7304    7247.1993    6125.2841   0.0001374488 
  7271.9344    7217.3765    6125.7465   0.0001375435 
  7276.8752    7191.1366    6126.1676   0.0001370078 
  7241.1172    7168.4832    6126.5472   0.0001378179 
  7284.2953    7149.44      6126.8853   0.0001361833 
  7216.1003    7134.0859    6127.1821   0.0001388798 
  7306.2515    7122.5615    6127.4375   0.0001360383 
  7262.5605    7115.0453    6127.6516   0.0001379063 
  7355.5986    7111.7481    6127.8245   0.0001349205 
  7403.6107    7112.8946    6127.956    0.0001345758 
  7397.9392    7118.6994    6128.0464   0.0001349628 
  7496.5599    7129.3879    6128.0957   0.0001329364 
  7370.7687    7145.1606    6128.1039   0.0001354931 
  7485.4875    7166.1927    6128.0711   0.0001330315 
  7472.5984    7192.653     6127.9973   0.0001332013 
  7576.4255    7224.6581    6127.8827   0.0001308246 
  7624.1714    7262.3253    6127.7272   0.000130504 
  7662.2953    7305.7252    6127.5311   0.0001306412 
  7697.9082    7354.891     6127.2943   0.0001295392 
  7827.4607    7409.8526    6127.0169   0.0001276061 
  7816.0592    7470.5782    6126.6991   0.0001280387 
  7949.8331    7537.0755    6126.3409   0.0001259219 
  8000.97      7609.3365    6125.9425   0.0001247891 
  8090.6373    7687.3646    6125.5039   0.0001231985 
  8240.6876    7771.1888    6125.0253   0.0001212339 
  8255.9084    7860.7514    6124.5067   0.0001183856 
  8352.8044    7956.0013    6123.9483   0.0001169879 
  8509.4906    8056.7502    6123.3502   0.0001152337 
  8683.7406    8162.664     6122.7125   0.0001133473 
  8864.8319    8273.2206    6122.0354   0.0001109376 
  9023.8159    8387.5674    6121.319    0.0001092383 
  9228.0092    8504.6671    6120.5634   0.0001069506 
  9388.556     8623.0365    6119.7687   0.0001049104 
  9589.8929    8741.2623    6118.9352   0.0001028303 
  9687.5833    8857.3012    6118.0629   0.0001008522 
  9754.9832    8968.8675    6117.1521   0.0000999534 
  9870.3287    9073.5249    6116.2028   0.0000990484 
  9866.9006    9168.6191    6115.2153   0.0000992113 
  9919.7949    9251.4254    6114.1896   0.0001003353 
  9935.6488    9319.2605    6113.126    0.0001004322 
  9951.464     9369.607     6112.0247   0.0000998187 
  9853.6359    9400.4084    6110.8857   0.0001009514 
  9769.0164    9410.1813    6109.7094   0.0001019547 
  9708.1056    9398.2037    6108.4958   0.0001022173 
  9638.6524    9364.5801    6107.2452   0.0001033003 
  9571.0228    9310.2778    6105.9578   0.0001043303 
  9469.1672    9237.0079    6104.6337   0.0001050729 
  9231.3674    9147.0832    6103.2731   0.0001078573 
  9215.2943    9043.2421    6101.8763   0.0001086396 
  9026.5053    8928.4278    6100.4434   0.00011074 
  8840.3736    8805.7374    6098.9748   0.0001126973 
  8721.2723    8678.1522    6097.4704   0.000114025 
  8530.3943    8548.5422    6095.9307   0.0001163661 
  8306.2894    8419.5866    6094.3558   0.000119295 
  8340.6246    8293.7148    6092.7459   0.0001194916 
  8159.1609    8173.1977    6091.1013   0.0001218582 
  8053.0851    8059.9583    6089.4222   0.0001232443 
  7991.1803    7955.6852    6087.7088   0.00012475 
  7970.2378    7861.7803    6085.9614   0.0001250224 
  7829.1078    7779.3678    6084.1801   0.0001269898 
  7752.1437    7709.3739    6082.3653   0.0001283182 
  7782.4187    7652.3928    6080.5172   0.0001277825 
  7878.4253    7608.8073    6078.636    0.0001266573 
  7778.2035    7578.7335    6076.722    0.0001272215 
  7723.1727    7562.0846    6074.7754   0.0001292422 
  7712.444     7558.5988    6072.7966   0.0001293953 
  7760.9598    7567.7668    6070.7857   0.0001283088 
  7821.3468    7588.9243    6068.743    0.0001279919 
  8037.5187    7621.177     6066.6688   0.0001243328 
  7957.7904    7663.502     6064.5634   0.0001252008 
  7994.9901    7714.7243    6062.427    0.000124407 
  8153.8914    7773.4957    6060.2599   0.0001217833 
  8226.3307    7838.3625    6058.0624   0.0001208706 
  8219.9087    7907.6885    6055.8348   0.0001205692 
  8378.7101    7979.7846    6053.5773   0.0001188682 
  8387.009     8052.8573    6051.2903   0.0001185367 
  8504.0594    8125.0466    6048.974    0.0001169055 
  8535.5826    8194.4928    6046.6287   0.000116666 
  8638.4656    8259.3341    6044.2548   0.0001153047 
  8653.927     8317.8781    6041.8524   0.0001149858 
  8646.159     8368.6214    6039.422    0.0001150199 
  8557.5607    8410.3858    6036.9637   0.0001163257 
  8633.1068    8442.3911    6034.478    0.0001157091 
  8478.8903    8464.304     6031.9651   0.0001178365 
  8428.239     8476.2644    6029.4253   0.0001182964 
  8412.6367    8478.7982    6026.859    0.0001181722 
  8329.7251    8472.7847    6024.2664   0.0001190349 
  8290.9038    8459.3011    6021.6479   0.000120587 
  8342.9886    8439.5638    6019.0038   0.0001188321 
  8330.3417    8414.759     6016.3344   0.000119796 
  8226.1977    8385.9602    6013.64     0.0001208282 
  8208.6755    8354.1213    6010.9209   0.000121507 
  8323.2083    8319.9739    6008.1776   0.0001193258 
  8249.1666    8284.0874    6005.4102   0.0001205013 
  8198.8614    8246.7633    6002.6192   0.000121904 
  8185.0009    8207.7932    5999.8048   0.0001212597 
  8201.25      8167.64      5996.9674   0.0001209787 
  8150.4608    8125.7409    5994.1074   0.0001217755 
  8167.8514    8081.7482    5991.225    0.0001220467 
  8052.1091    8035.2242    5988.3206   0.0001231694 
  8002.9013    7985.7637    5985.3946   0.0001241214 
  7836.0819    7933.0811    5982.4472   0.0001273786 
  7797.8288    7877.0429    5979.4789   0.0001280751 
  7742.4873    7817.753     5976.4899   0.0001282803 
  7583.6877    7755.4915    5973.4807   0.0001311032 
  7600.803     7690.7588    5970.4515   0.0001309877 
  7483.6232    7624.1909    5967.4027   0.0001329686 
  7384.1349    7556.5199    5964.3347   0.0001352734 
  7274.1643    7488.5327    5961.2478   0.0001336038 
  7263.5138    7420.9839    5958.1423   0.0001354707 
  7139.8446    7354.6261    5955.0187   0.0001379577 
  7171.0294    7290.111     5951.8772   0.0001363191 
  7070.3073    7228.0243    5948.7182   0.0001395794 
  7078.7017    7168.8673    5945.5422   0.0001400961 
  7030.972     7113.0364    5942.3493   0.0001411681 
  7038.1847    7060.8802    5939.14     0.000140425 
  6925.8849    7012.6185    5935.9147   0.0001419445 
  6977.1407    6968.4106    5932.6737   0.0001421479 
  6934.2577    6928.3442    5929.4174   0.000143036 
  6900.3575    6892.437     5926.1461   0.0001440879 
  6838.3025    6860.693     5922.8601   0.000145392 
  6872.9574    6833.0376    5919.5599   0.0001439166 
  6818.6678    6809.388     5916.2459   0.0001458454 
  6798.4589    6789.637     5912.9183   0.0001465967 
  6787.6625    6773.6428    5909.5775   0.0001466904 
  6883.6939    6761.2594    5906.224    0.0001444154 
  6883.4276    6752.2684    5902.858    0.0001449543 
  6839.9261    6746.4287    5899.4799   0.0001451883 
  6855.6006    6743.4521    5896.0901   0.0001452824 
  6861.1817    6742.9892    5892.689    0.0001450194 
  6887.7585    6744.6566    5889.2769   0.0001445608 
  6929.655     6747.9918    5885.8542   0.0001439276 
  6956.66      6752.504     5882.4212   0.0001430808 
  6898.8354    6757.6654    5878.9783   0.0001445671 
  6924.1718    6762.9094    5875.526    0.0001435192 
  6941.6453    6767.666     5872.0644   0.0001431065 
  6869.022     6771.3535    5868.5941   0.0001449492 
  6832.7993    6773.4325    5865.1154   0.000144897 
  6858.4993    6773.4305    5861.6286   0.000144871 
  6815.6783    6770.961     5858.134    0.0001456279 
  6875.8386    6765.7652    5854.6322   0.0001450534 
  6724.5422    6757.7247    5851.1234   0.0001471295 
  6816.21      6746.8671    5847.6079   0.000145751 
  6678.6168    6733.3673    5844.0863   0.0001491019 
  6713.5136    6717.5136    5840.5587   0.0001480702 
  6616.7596    6699.6812    5837.0256   0.0001500778 
  6713.8506    6680.314     5833.4873   0.0001479694 
  6684.9653    6659.8626    5829.9443   0.0001485106 
  6491.8391    6638.7848    5826.3967   0.0001541304 
  6549.6879    6617.513     5822.8451   0.0001524698 
  6547.4573    6596.4369    5819.2898   0.0001523346 
  6525.1108    6575.9189    5815.7311   0.0001524667 
  6476.0864    6556.2464    5812.1693   0.0001537659 
  6479.124     6537.6601    5808.6049   0.0001534451 
  6409.3552    6520.3476    5805.0382   0.0001549581 
  6453.5754    6504.4386    5801.4695   0.0001541408 
  6482.6313    6490.0346    5797.8992   0.0001531291 
  6343.7025    6477.1809    5794.3276   0.0001567923 
  6391.2902    6465.8617    5790.7551   0.0001555897 
  6292.907     6456.1457    5787.1821   0.0001576719 
  6310.5923    6447.9826    5783.6088   0.0001574145 
  6312.6299    6441.3554    5780.0357   0.0001581964 
  6299.8317    6436.229     5776.4631   0.0001582441 
  6268.6533    6432.5427    5772.8912   0.0001585323 
  6273.0123    6430.2257    5769.3205   0.0001588517 
  6277.5749    6429.1706    5765.7513   0.0001586713 
  6275.8021    6429.239     5762.1839   0.000158691 
  6292.9762    6430.2524    5758.6187   0.0001582998 
  6302.2409    6431.9717    5755.056    0.000157405 
  6288.3916    6434.1288    5751.4961   0.0001580263 
  6364.5866    6436.4083    5747.9394   0.0001565764 
  6351.6883    6438.459     5744.3861   0.0001563173 
  6364.6874    6439.9071    5740.8367   0.0001569106 
  6311.4869    6440.3452    5737.2914   0.0001576233 
  6381.7364    6439.3788    5733.7506   0.0001556667 
  6347.1089    6436.6295    5730.2146   0.0001558034 
  6233.9126    6431.7624    5726.6837   0.0001594161 
  6279.0905    6424.5171    5723.1582   0.0001588007 
  6258.684     6414.7175    5719.6384   0.0001586565 
  6278.9275    6402.3042    5716.1247   0.000158476 
  6166.0506    6387.332     5712.6173   0.0001609909 
  6193.6913    6369.9708    5709.1167   0.0001603751 
  6067.5011    6350.4901    5705.6229   0.0001633039 
  6034.642     6329.2447    5702.1365   0.0001648453 
  6067.8949    6306.6401    5698.6577   0.0001639843 
  6041.1495    6283.1157    5695.1867   0.0001645651 
  5985.001     6259.1257    5691.7239   0.0001664646 
  5922.8483    6235.1182    5688.2696   0.0001683102 
  5941.0723    6211.5388    5684.8241   0.0001671941 
  5915.0855    6188.7992    5681.3876   0.0001682518 
  5848.409     6167.283     5677.9604   0.0001704909 
  5894.0145    6147.3454    5674.5429   0.0001687272 
  5857.6292    6129.3011    5671.1352   0.0001663276 
  5888.457     6113.4394    5667.7378   0.0001671042 
  5835.1938    6099.9988    5664.3508   0.0001693208 
  5879.5684    6089.1738    5660.9746   0.0001678972 
  5839.8893    6081.1231    5657.6093   0.0001690562 
  5865.4271    6075.9574    5654.2553   0.0001683068 
  5912.0643    6073.753     5650.9129   0.0001675022 
  5864.7548    6074.5383    5647.5822   0.0001686041 
  5900.496     6078.2925    5644.2636   0.0001678272 
  5878.2736    6084.966     5640.9574   0.0001686827 
  5887.4703    6094.467     5637.6637   0.0001685658 
  5937.6933    6106.6717    5634.3828   0.0001667008 
  5978.1408    6121.4233    5631.1149   0.0001662156 
  6059.0782    6138.5229    5627.8604   0.0001638053 
  6066.2687    6157.755     5624.6194   0.0001642738 
  6094.8818    6178.8741    5621.3922   0.0001629642 
  6089.6527    6201.6074    5618.1791   0.0001635017 
  6039.8826    6225.6671    5614.9801   0.0001648147 
  6119.43      6250.7374    5611.7957   0.0001625974 
  6116.4143    6276.5061    5608.626    0.0001623217 
  6141.9194    6302.6614    5605.4711   0.0001622235 
  6191.9183    6328.8967    5602.3315   0.000161214 
  6271.7684    6354.9464    5599.2071   0.0001582652 
  6224.2762    6380.5828    5596.0984   0.000160358 
  6246.7858    6405.6396    5593.0054   0.0001593481 
  6227.8997    6430.0102    5589.9284   0.0001598201 
  6271.1127    6453.6576    5586.8676   0.0001592791 
  6240.0788    6476.4316    5583.8232   0.0001590443 
  6313.0128    6498.6693    5580.7953   0.0001567974 
  6341.9674    6520.2847    5577.7842   0.000156567 
  6379.6198    6541.3274    5574.7901   0.0001558392 
  6430.2641    6561.8315    5571.8131   0.0001545072 
  6525.1348    6581.7629    5568.8534   0.000152654 
  6559.8201    6601.0686    5565.9112   0.0001515188 
  6578.7826    6619.6199    5562.9867   0.0001510531 
  6644.4618    6637.2264    5560.0799   0.0001497026 
  6704.5692    6653.6515    5557.1912   0.0001485678 
  6691.2289    6668.5877    5554.3207   0.0001484241 
  6691.1394    6681.7292    5551.4684   0.000148395 
  6768.873     6692.7369    5548.6347   0.00014741 
  6732.573     6701.3022    5545.8195   0.0001482787 
  6656.3447    6707.1676    5543.0231   0.0001499744 
  6758.8339    6710.1481    5540.2457   0.0001473576 
  6664.0456    6710.1821    5537.4873   0.0001497545 
  6767.2424    6707.3032    5534.748    0.0001469249 
  6659.0942    6701.6736    5532.0281   0.0001493099 
  6644.4231    6693.5495    5529.3276   0.0001492473 
  6625.846     6683.2718    5526.6467   0.0001501657 
  6561.0235    6671.2261    5523.9855   0.0001515012 
  6602.8602    6657.7977    5521.3441   0.0001500547 
  6519.8885    6643.3734    5518.7225   0.0001522413 
  6595.0133    6628.2945    5516.1211   0.0001506761 
  6510.2355    6612.8727    5513.5397   0.0001533572 
  6524.3421    6597.3438    5510.9786   0.000152597 
  6517.5834    6581.8758    5508.4377   0.0001523165 
  6546.2527    6566.5876    5505.9173   0.0001525618 
  6493.815     6551.5321    5503.4174   0.0001529055 
  6472.9307    6536.7411    5500.9381   0.0001539139 
  6483.9858    6522.192     5498.4795   0.0001540301 
  6535.7044    6507.8561    5496.0416   0.0001518511 
  6448.5417    6493.7169    5493.6245   0.0001548047 
  6514.0553    6479.7725    5491.2283   0.0001523889 
  6526.1122    6466.0774    5488.8531   0.0001523108 
  6478.1504    6452.6955    5486.4988   0.0001536069 
  6467.5959    6439.748     5484.1657   0.0001536587 
  6545.6458    6427.3767    5481.8536   0.000152298 
  6533.5155    6415.7339    5479.5628   0.0001523644 
  6435.6748    6404.9853    5477.2931   0.0001542041 
  6417.6938    6395.2486    5475.0447   0.0001550122 
  6548.6466    6386.641     5472.8175   0.000152066 
  6478.7171    6379.2226    5470.6117   0.0001532605 
  6532.6742    6373.02      5468.4273   0.000152207 
  6430.6488    6368.0123    5466.2642   0.0001544366 
  6461.0827    6364.1146    5464.1225   0.0001534343 
  6460.0613    6361.2332    5462.0023   0.0001540987 
  6490.2218    6359.2232    5459.9034   0.0001533958 
  6445.2673    6357.9277    5457.826    0.000154549 
  6475.1521    6357.1857    5455.77     0.000153635 
  6419.436     6356.8271    5453.7355   0.000154842 
  6512.8906    6356.7329    5451.7224   0.0001530873 
  6499.3658    6356.8003    5449.7307   0.0001531449 
  6539.2728    6356.9718    5447.7605   0.0001521218 
  6501.7618    6357.2298    5445.8116   0.0001529044 
  6455.6709    6357.5735    5443.8841   0.0001548862 
  6510.9333    6358.0397    5441.978    0.00015302 
  6513.1488    6358.6552    5440.0932   0.0001526023 
  6464.752     6359.4374    5438.2297   0.0001540667 
  6502.6638    6360.2989    5436.3875   0.0001528201 
  6494.4949    6361.3591    5434.5665   0.0001534688 
  6514.5471    6362.454     5432.7667   0.0001527321 
  6493.9713    6363.4618    5430.988    0.0001525203 
  6459.6513    6364.2174    5429.2304   0.0001541505 
  6455.9639    6364.5251    5427.4939   0.0001534168 
  6406.5494    6364.1628    5425.7783   0.0001551574 
  6326.7036    6362.9059    5424.0836   0.0001564173 
  6396.558     6360.5408    5422.4098   0.0001559325 
  6394.3489    6356.8859    5420.7567   0.0001552864 
  6396.4649    6351.8131    5419.1244   0.0001555715 
  6434.505     6345.2668    5417.5127   0.0001544431 
  6371.926     6337.2711    5415.9215   0.0001561484 
  6344.2012    6327.9323    5414.3508   0.0001566357 
  6437.6132    6317.4337    5412.8004   0.0001545708 
  6343.2791    6306.0164    5411.2704   0.0001566626 
  6380.1241    6293.9724    5409.7605   0.0001568706 
  6356.8163    6281.6092    5408.2707   0.0001563651 
  6297.0859    6269.2342    5406.8009   0.0001583106 
  6273.8837    6257.1454    5405.351    0.0001592202 
  6355.3809    6245.609     5403.9209   0.0001567909 
  6248.1141    6234.8683    5402.5104   0.0001595422 
  6305.1302    6225.1178    5401.1194   0.0001576846 
  6239.5264    6216.5065    5399.7479   0.0001596604 
  6288.4553    6209.1498    5398.3956   0.0001580607 
  6260.1599    6203.1199    5397.0625   0.0001582509 
  6221.7711    6198.4706    5395.7485   0.0001591145 
  6234.2852    6195.222     5394.4534   0.0001592988 
  6285.3343    6193.3704    5393.177    0.0001579845 
  6276.0119    6192.9126    5391.9192   0.0001583511 
  6273.9654    6193.8315    5390.68     0.0001582658 
  6303.6331    6196.1194    5389.459    0.0001576218 
  6275.5123    6199.7527    5388.2563   0.0001578885 
  6395.4788    6204.6863    5387.0715   0.0001555966 
  6341.2616    6210.8697    5385.9047   0.0001560078 
  6405.8819    6218.2184    5384.7555   0.0001554101 
  6432.43      6226.6292    5383.624    0.0001550493 
  6445.7373    6235.9521    5382.5097   0.0001550294 
  6457.3691    6245.9881    5381.4127   0.0001548708 
  6434.2391    6256.5102    5380.3328   0.0001545296 
  6530.3724    6267.2501    5379.2697   0.0001522451 
  6431.4005    6277.9202    5378.2233   0.0001543144 
  6482.5569    6288.2046    5377.1934   0.0001529333 
  6529.5577    6297.7783    5376.1798   0.0001519154 
  6530.997     6306.3344    5375.1823   0.0001519233 
  6511.7794    6313.5977    5374.2008   0.0001525125 
  6499.6748    6319.3541    5373.2351   0.0001529627 
  6468.8907    6323.4488    5372.2849   0.00015303 
  6463.3775    6325.8165    5371.35     0.0001536928 
  6452.5102    6326.4694    5370.4303   0.0001544696 
  6403.8276    6325.5066    5369.5256   0.0001549148 
  6492.4022    6323.0999    5368.6356   0.0001527211 
  6442.3587    6319.4572    5367.7602   0.0001545593 
  6410.4812    6314.835     5366.8991   0.0001551161 
  6338.5538    6309.4779    5366.0521   0.0001569044 
  6339.657     6303.6342    5365.219    0.0001575735 
  6320.2045    6297.5324    5364.3996   0.0001573592 
  6329.2632    6291.3556    5363.5936   0.000156692 
  6352.4811    6285.2753    5362.8009   0.0001564151 
  6221.8631    6279.3759    5362.0212   0.0001603929 
  6283.9535    6273.7934    5361.2543   0.0001579721 
  6258.7768    6268.5638    5360.4999   0.0001589148 
  6273.8272    6263.7113    5359.7578   0.0001584102 
  6219.1128    6259.2769    5359.0279   0.000159798 
  6177.8895    6255.2814    5358.3098   0.0001608741 
  6189.0706    6251.766     5357.6033   0.0001608268 
  6221.1423    6248.7948    5356.9082   0.0001594119 
  6200.2885    6246.4335    5356.2242   0.0001600488 
  6187.9028    6244.7909    5355.5511   0.0001607401 
  6136.7967    6243.974     5354.8887   0.0001616791 
  6196.5401    6244.0917    5354.2367   0.0001596719 
  6203.5665    6245.2506    5353.5948   0.0001601647 
  6176.1607    6247.5156    5352.9628   0.0001602984 
  6187.0551    6250.9447    5352.3404   0.0001611505 
  6205.2784    6255.5533    5351.7275   0.0001599089 
  6231.8788    6261.3112    5351.1237   0.0001595341 
  6227.4281    6268.156     5350.5287   0.0001595177 
  6271.4386    6275.9658    5349.9424   0.0001583496 
  6249.5941    6284.6054    5349.3645   0.0001593375 
  6247.6593    6293.9146    5348.7946   0.0001589214 
  6360.744     6303.71      5348.2326   0.000156091 
  6308.6793    6313.8179    5347.6781   0.0001576071 
  6332.1635    6324.0574    5347.131    0.0001580242 
  6344.8111    6334.288     5346.5909   0.0001570303 
  6326.4351    6344.3995    5346.0576   0.0001568839 
  6359.0279    6354.3035    5345.5308   0.0001560963 
  6361.5209    6363.9471    5345.0102   0.0001561756 
  6412.8403    6373.2806    5344.4956   0.0001550012 
  6482.4929    6382.2718    5343.9867   0.0001531439 
  6473.2669    6390.8811    5343.4832   0.0001531881 
  6468.6736    6399.0396    5342.9849   0.0001531184 
  6483.6553    6406.6528    5342.4914   0.0001534339 
  6549.2187    6413.5801    5342.0026   0.0001514929 
  6623.6521    6419.6467    5341.5181   0.0001497897 
  6605.392     6424.6404    5341.0376   0.0001502786 
  6609.3204    6428.3098    5340.5609   0.0001508233 
  6618.5055    6430.387     5340.0877   0.0001497861 
  6539.0137    6430.5988    5339.6178   0.0001525896 
  6535.4971    6428.6866    5339.1508   0.0001525378 
  6545.1315    6424.4328    5338.6864   0.000151919 
  6600.5484    6417.6697    5338.2244   0.0001504801 
  6524.6612    6408.3079    5337.7646   0.0001532188 
  6542.007     6396.3512    5337.3066   0.0001523527 
  6516.4295    6381.8816    5336.8501   0.0001524524 
  6446.9221    6365.0673    5336.3949   0.0001545158 
  6444.9224    6346.1349    5335.9408   0.0001542194 
  6409.3926    6325.3586    5335.4873   0.0001554099 
  6312.5225    6303.0553    5335.0343   0.0001571418 
  6320.1021    6279.5305    5334.5814   0.0001571601 
  6225.2871    6255.0885    5334.1284   0.0001591281 
  6204.354     6230.0058    5333.675    0.0001604544 
  6191.4667    6204.529     5333.221    0.0001603899 
  6196.9891    6178.891     5332.766    0.0001605197 
  6117.6178    6153.2707    5332.3097   0.0001625741 
  6003.5664    6127.8247    5331.852    0.000165391 
  6021.9658    6102.6809    5331.3925   0.0001642498 
  6025.4056    6077.9474    5330.9309   0.0001653054 
  6007.744     6053.6702    5330.467    0.000165607 
  5955.926     6030.0784    5330.0004   0.0001664537 
  5955.5924    6007.2038    5329.531    0.0001669679 
  5953.1254    5985.1539    5329.0585   0.0001678433 
  5891.2076    5964.0382    5328.5825   0.0001698945 
  5852.0483    5943.9831    5328.1028   0.0001697199 
  5796.8618    5925.1032    5327.6192   0.0001721304 
  5813.0933    5907.5087    5327.1313   0.0001706781 
  5792.7205    5891.3061    5326.6389   0.0001717367 
  5797.327     5876.5792    5326.1417   0.0001710023 
  5765.3861    5863.4012    5325.6395   0.0001720376 
  5692.4461    5851.8181    5325.1319   0.0001746494 
  5688.6904    5841.8499    5324.6188   0.0001748592 
  5690.5588    5833.5057    5324.0999   0.0001742064 
  5674.4352    5826.7656    5323.5749   0.0001749293 
  5674.5205    5821.5982    5323.0435   0.0001756558 
  5743.0781    5817.9556    5322.5055   0.0001734062 
  5702.5724    5815.772     5321.9606   0.0001736583 
  5751.6907    5814.9876    5321.4086   0.0001733616 
  5713.5387    5815.5286    5320.8492   0.000173804 
  5703.6222    5817.3245    5320.2822   0.0001741249 
  5693.3559    5820.3026    5319.7073   0.0001750186 
  5780.7381    5824.3795    5319.1242   0.0001716731 
  5744.9031    5829.4819    5318.5328   0.000173322 
  5791.9871    5835.5209    5317.9327   0.0001714975 
  5761.2498    5842.4045    5317.3237   0.0001721382 
  5796.3791    5850.0262    5316.7057   0.0001716608 
  5810.7194    5858.2589    5316.0782   0.000170837 
  5826.0416    5866.9728    5315.4412   0.0001708043 
  5845.3752    5876.0164    5314.7943   0.0001698774 
  5833.7121    5885.2328    5314.1374   0.0001704044 
  5891.0723    5894.451     5313.4702   0.000169004 
  5893.9945    5903.4965    5312.7924   0.0001686696 
  5865.855     5912.2082    5312.1039   0.0001690864 
  5813.2052    5920.4351    5311.4044   0.000170496 
  5869.193     5928.0554    5310.6937   0.0001689462 
  5899.9137    5934.9731    5309.9715   0.0001675008 
  5941.4173    5941.1369    5309.2377   0.0001674259 
  5919.2711    5946.5395    5308.492    0.000166878 
  5871.4493    5951.2139    5307.7343   0.0001692034 
  5858.6851    5955.2323    5306.9642   0.0001696909 
  5928.6796    5958.687     5306.1817   0.0001678581 
  5910.3824    5961.7003    5305.3865   0.0001685791 
  5912.2866    5964.3948    5304.5783   0.000168001 
  5930.6013    5966.892     5303.757    0.0001670587 
  5881.8048    5969.2999    5302.9224   0.0001688675 
  5883.2699    5971.7016    5302.0743   0.000169426 
  5867.391     5974.1711    5301.2125   0.0001695654 
  5887.8873    5976.7467    5300.3369   0.0001691153 
  5907.3324    5979.4467    5299.4471   0.0001688297 
  5879.0088    5982.2612    5298.5431   0.0001686265 
  5972.1216    5985.1623    5297.6246   0.000166299 
  5908.4202    5988.12      5296.6915   0.0001681077 
  5887.1034    5991.0862    5295.7436   0.0001687932 
  5943.8795    5994.017     5294.7807   0.000166581 
  5939.6602    5996.8578    5293.8027   0.0001673456 
  5939.6623    5999.5644    5292.8093   0.0001673077 
  5993.4418    6002.0552    5291.8005   0.0001648838 
  5991.2664    6004.3603    5290.7761   0.0001654862 
  6005.5497    6006.3842    5289.7358   0.0001651769 
  6015.9553    6008.0449    5288.6797   0.0001653854 
  6060.4461    6009.2563    5287.6074   0.0001638525 
  6018.597     6009.9073    5286.5189   0.0001649866 
  6037.3167    6009.8589    5285.4139   0.0001647052 
  6047.1015    6008.9555    5284.2925   0.0001644369 
  6091.6497    6007.0109    5283.1544   0.0001628202 
  6059.1106    6003.8441    5281.9995   0.0001646416 
  6106.762     5999.2647    5280.8276   0.0001632941 
  6070.2807    5993.093     5279.6387   0.0001637334 
  6079.0784    5985.1747    5278.4326   0.0001632444 
  5996.0684    5975.387     5277.2091   0.0001655855 
  6003.9192    5963.6678    5275.9683   0.0001654284 
  5974.3372    5950.006     5274.7099   0.000166765 
  5923.481     5934.4542    5273.4339   0.0001679284 
  5873.4366    5917.1252    5272.1401   0.0001682118 
  5856.8633    5898.1893    5270.8284   0.0001692308 
  5805.6868    5877.8639    5269.4988   0.0001705494 
  5758.7759    5856.3954    5268.1512   0.0001718174 
  5765.7958    5834.0524    5266.7853   0.0001726135 
  5744.5792    5811.1089    5265.4013   0.0001732967 
  5691.4112    5787.848     5263.9989   0.0001740589 
  5664.7426    5764.5373    5262.5781   0.0001749261 
  5637.6935    5741.429     5261.1389   0.0001761393 
  5579.8745    5718.7599    5259.681    0.0001775513 
  5597.8313    5696.7407    5258.2046   0.0001773433 
  5557.9991    5675.5724    5256.7095   0.0001782313 
  5558.1134    5655.4227    5255.1956   0.0001799265 
  5539.2129    5636.4354    5253.6629   0.0001806697 
  5521.8986    5618.7335    5252.1113   0.0001801514 
  5517.9746    5602.4109    5250.5408   0.0001804866 
  5498.9875    5587.55      5248.9513   0.0001810121 
  5475.0636    5574.2004    5247.3428   0.0001816881 
  5463.6737    5562.3897    5245.7153   0.0001810729 
  5443.115     5552.1282    5244.0686   0.0001824205 
  5500.6542    5543.4017    5242.4029   0.000180752 
  5457.5638    5536.1873    5240.718    0.0001821071 
  5474.2285    5530.4387    5239.0139   0.0001812865 
  5463.5984    5526.0941    5237.2906   0.0001813994 
  5483.5129    5523.084     5235.5481   0.000181132 
  5438.2214    5521.3244    5233.7864   0.0001826715 
  5479.0545    5520.7323    5232.0055   0.0001811215 
  5555.672     5521.2163    5230.2053   0.0001791564 
  5472.4881    5522.6838    5228.3858   0.0001816138 
  5458.3563    5525.0504    5226.5471   0.0001819215 
  5454.0272    5528.2339    5224.6892   0.0001816799 
  5513.3561    5532.1688    5222.812    0.0001809797 
  5528.9973    5536.7997    5220.9157   0.0001800346 
  5500.6381    5542.0832    5219.0001   0.0001804384 
  5526.8629    5547.9943    5217.0654   0.0001789268 
  5532.0253    5554.5147    5215.1115   0.0001798868 
  5583.7602    5561.6414    5213.1385   0.0001780299 
  5527.6654    5569.3761    5211.1464   0.0001800291 
  5574.2173    5577.7205    5209.1352   0.0001784715 
  5563.9703    5586.6792    5207.1051   0.0001789713 
  5533.4105    5596.2321    5205.0559   0.0001793758 
  5512.622     5606.4009    5202.9879   0.0001808432 
  5587.3145    5617.1532    5200.901    0.000177498 
  5597.1449    5628.4568    5198.7952   0.0001776952 
  5552.6403    5640.2746    5196.6707   0.0001791352 
  5577.1281    5652.5562    5194.5275   0.0001772561 
  5551.9117    5665.2467    5192.3657   0.0001784695 
  5575.5527    5678.2873    5190.1854   0.0001776927 
  5683.7588    5691.609     5187.9865   0.0001747449 
  5592.2475    5705.1486    5185.7693   0.0001783682 
  5625.0478    5718.8404    5183.5337   0.0001765506 
  5709.7118    5732.6168    5181.2799   0.0001746336 
  5722.882     5746.4122    5179.008    0.0001733272 
  5702.6771    5760.1458    5176.7179   0.0001738744 
  5767.6391    5773.7372    5174.41     0.0001724692 
  5761.2288    5787.0946    5172.0841   0.0001731214 
  5781.4374    5800.1082    5169.7405   0.0001716922 
  5790.732     5812.6591    5167.3793   0.0001718591 
  5826.2976    5824.6033    5165.0005   0.0001706592 
  5812.5067    5835.7928    5162.6042   0.0001709534 
  5813.5861    5846.072     5160.1907   0.0001708354 
  5813.6629    5855.2781    5157.7599   0.0001710592 
  5774.8309    5863.2603    5155.3121   0.0001715581 
  5841.3874    5869.8797    5152.8474   0.0001703032 
  5810.0394    5875.0295    5150.3658   0.0001708663 
  5845.4614    5878.6424    5147.8675   0.0001702299 
  5739.1656    5880.6899    5145.3527   0.0001726116 
  5831.6002    5881.1969    5142.8215   0.0001706206 
  5832.182     5880.2385    5140.274    0.0001702286 
  5841.1728    5877.9326    5137.7104   0.0001702935 
  5824.331     5874.4357    5135.1309   0.0001703802 
  5791.4891    5869.9251    5132.5355   0.0001710847 
  5804.4686    5864.5946    5129.9244   0.000170836 
  5859.3717    5858.6485    5127.2979   0.0001698925 
  5835.7222    5852.2779    5124.656    0.0001703448 
  5834.6938    5845.6596    5121.9989   0.0001708398 
  5804.7804    5838.9512    5119.3269   0.0001707465 
  5854.2932    5832.2868    5116.6399   0.0001700654 
  5815.7987    5825.7878    5113.9383   0.000171345 
  5822.4017    5819.5445    5111.2222   0.0001707376 
  5812.4935    5813.624     5108.4918   0.0001713099 
  5894.6555    5808.0817    5105.7473   0.0001683668 
  5780.9129    5802.9537    5102.9888   0.00017183 
  5879.4966    5798.2761    5100.2166   0.0001691246 
  5890.1974    5794.0651    5097.4307   0.0001677518 
  5834.2172    5790.321     5094.6315   0.0001697773 
  5885.7662    5787.043     5091.8191   0.000168695 
  5910.5238    5784.2076    5088.9937   0.000168893 
  5987.0695    5781.7853    5086.1555   0.0001656076 
  6044.8624    5779.7209    5083.3047   0.0001650052 
  6013.6316    5777.9296    5080.4416   0.0001645665 
  6031.1987    5776.3196    5077.5662   0.000164528 
  6054.6403    5774.7664    5074.6789   0.0001645667 
  5975.182     5773.1379    5071.7797   0.0001669202 
  6022.8416    5771.2844    5068.8691   0.000164868 
  6040.6588    5769.044     5065.9471   0.0001649256 
  6036.5916    5766.2709    5063.0139   0.000165424 
  5996.7817    5762.8197    5060.0699   0.0001667273 
  5974.8556    5758.5764    5057.1152   0.0001664899 
  5969.7719    5753.4532    5054.15     0.0001665857 
  6000.2413    5747.3983    5051.1745   0.0001656717 
  5964.8842    5740.409     5048.1891   0.0001668612 
  5871.3622    5732.5121    5045.1938   0.0001690528 
  5902.4808    5723.7804    5042.189    0.0001678647 
  5829.8916    5714.3127    5039.1749   0.000170702 
  5852.966     5704.2354    5036.1516   0.0001701835 
  5844.8929    5693.6912    5033.1195   0.0001693142 
  5754.2957    5682.822     5030.0788   0.0001730137 
  5751.5178    5671.7791    5027.0297   0.0001734766 
  5756.9627    5660.7048    5023.9724   0.0001723157 
  5719.2307    5649.7424    5020.9071   0.0001735825 
  5738.8912    5639.0246    5017.8343   0.0001737931 
  5680.0549    5628.6716    5014.7539   0.0001751455 
  5688.7086    5618.8055    5011.6664   0.0001748849 
  5653.9784    5609.5407    5008.5719   0.0001764711 
  5678.6768    5600.9973    5005.4707   0.0001754887 
  5663.7331    5593.2924    5002.3631   0.0001752948 
  5633.9809    5586.5426    4999.2492   0.0001768143 
  5634.222     5580.8709    4996.1294   0.0001768851 
  5630.1346    5576.3984    4993.0038   0.0001769192 
  5599.4278    5573.2449    4989.8727   0.0001777435 
  5643.3446    5571.5228    4986.7364   0.0001768525 
  5644.7178    5571.3318    4983.5952   0.000176365 
  5621.8059    5572.7584    4980.4492   0.0001773854 
  5621.2687    5575.8709    4977.2987   0.0001777324 
  5650.7563    5580.7108    4974.144    0.000175673 
  5627.0392    5587.2996    4970.9853   0.0001772806 
  5621.2597    5595.6336    4967.8229   0.0001769887 
  5656.9057    5605.6835    4964.657    0.0001758649 
  5600.7602    5617.4007    4961.4878   0.0001773163 
  5646.3882    5630.7032    4958.3157   0.0001762893 
  5706.6913    5645.5       4955.1409   0.0001743826 
  5664.7884    5661.6825    4951.9635   0.0001759028 
  5742.6485    5679.1243    4948.784    0.0001737736 
  5738.6499    5697.6916    4945.6025   0.0001736922 
  5769.7094    5717.2189    4942.4192   0.0001728842 
  5829.3875    5737.5421    4939.2345   0.0001707566 
  5836.8257    5758.4798    4936.0485   0.0001699612 
  5892.9515    5779.8275    4932.8616   0.0001689642 
  5925.5199    5801.3689    4929.6739   0.0001675761 
  6009.142     5822.8461    4926.4857   0.0001660388 
  6036.0128    5843.9987    4923.2973   0.0001653019 
  6034.0404    5864.547     4920.1089   0.0001649807 
  6069.1067    5884.1913    4916.9208   0.000164079 
  6062.2727    5902.6335    4913.7332   0.000164415 
  6110.4682    5919.5594    4910.5463   0.0001625848 
  6051.4678    5934.6876    4907.3603   0.000164465 
  6101.2865    5947.7636    4904.1757   0.0001629983 
  6089.4123    5958.5697    4900.9924   0.0001637907 
  6116.062     5966.9457    4897.8109   0.0001624891 
  6015.0345    5972.6929    4894.6313   0.0001656418 
  6086.6364    5975.9531    4891.4539   0.0001636174 
  5985.9415    5976.6636    4888.2789   0.0001659499 
  5966.6672    5974.9009    4885.1066   0.0001662872 
  5982.4381    5970.7874    4881.9371   0.0001663311 
  5940.1466    5964.4729    4878.7708   0.0001674003 
  5962.8335    5956.1263    4875.6077   0.000167411 
  5915.874     5945.9223    4872.4483   0.0001673325 
  5905.2801    5934.0268    4869.2926   0.0001687241 
  5915.0632    5920.592     4866.141    0.0001685135 
  5891.0246    5905.7576    4862.9935   0.0001690652 
  5892.47      5889.6424    4859.8506   0.0001694397 
  5895.6092    5872.3529    4856.7123   0.0001685399 
  5778.3431    5853.9839    4853.5789   0.0001723073 
  5829.8294    5834.622     4850.4506   0.0001708134 
  5792.1759    5814.3648    4847.3276   0.0001722475 
  5772.1382    5793.3058    4844.2101   0.000172128 
  5740.5265    5771.5509    4841.0984   0.0001727285 
  5742.1238    5749.2139    4837.9926   0.0001732774 
  5677.1733    5726.4111    4834.8929   0.0001750845 
  5622.1854    5703.2744    4831.7996   0.0001774279 
  5575.2652    5679.9202    4828.7128   0.0001790119 
  5620.8429    5656.4609    4825.6327   0.0001770045 
  5536.7208    5632.9951    4822.5596   0.0001795871 
  5533.4824    5609.5978    4819.4935   0.0001798124 
  5522.4304    5586.3388    4816.4348   0.0001796101 
  5523.6706    5563.2535    4813.3835   0.0001802006 
  5440.1188    5540.3634    4810.3399   0.0001823463 
  5457.1236    5517.6751    4807.3041   0.0001824059 
  5459.8498    5495.1789    4804.2763   0.0001831661 
  5386.2926    5472.8761    4801.2567   0.0001847713 
  5406.1786    5450.7548    4798.2455   0.000184368 
  5398.4589    5428.8132    4795.2427   0.0001848432 
  5369.75      5407.0612    4792.2487   0.000185555 
  5388.075     5385.5139    4789.2635   0.0001849565 
  5343.7167    5364.2154    4786.2873   0.0001856398 
  5339.8543    5343.2058    4783.3202   0.0001866031 
  5307.2668    5322.5371    4780.3624   0.0001874942 
  5260.0927    5302.2673    4777.4141   0.0001892277 
  5302.8862    5282.4481    4774.4753   0.0001877344 
  5247.5279    5263.1433    4771.5463   0.0001893086 
  5217.217     5244.3971    4768.6271   0.0001904294 
  5239.8389    5226.2486    4765.7179   0.000190303 
  5231.5037    5208.7299    4762.8189   0.0001899545 
  5136.432     5191.8584    4759.9301   0.0001946473 
  5192.9264    5175.6565    4757.0516   0.0001918142 
  5179.6993    5160.1278    4754.1836   0.0001922669 
  5119.8149    5145.2713    4751.3262   0.0001945505 
  5101.0676    5131.0848    4748.4796   0.000195505 
  5062.066     5117.5586    4745.6437   0.0001974885 
  5131.3925    5104.6904    4742.8187   0.0001940885 
  5063.4132    5092.4676    4740.0048   0.000196202 
  5044.2654    5080.8754    4737.2019   0.0001980659 
  5070.5883    5069.8994    4734.4102   0.0001967749 
  5044.7208    5059.4858    4731.6299   0.000197651 
  5110.3455    5049.6834    4728.8608   0.0001961153 
  5036.3806    5040.4302    4726.1032   0.0001977963 
  5059.0125    5031.692     4723.3572   0.000197466 
  4997.1359    5023.4331    4720.6227   0.0002001203 
  5011.6397    5015.6126    4717.8998   0.0001993206 
  5006.8151    5008.1907    4715.1887   0.0001991376 
  4977.8391    5001.1233    4712.4893   0.0002002202 
  4980.3491    4994.3672    4709.8017   0.0001997191 
  5009.4342    4987.8847    4707.126    0.0001993468 
  4955.2108    4981.6428    4704.4623   0.0002004516 
  4940.5536    4975.6178    4701.8104   0.0002026627 
  4980.9267    4969.7916    4699.1706   0.000199902 
  4921.8356    4964.1549    4696.5427   0.0002030619 
  4900.0257    4958.707     4693.9269   0.0002041053 
  4878.2278    4953.4536    4691.3232   0.0002042488 
  4982.2024    4948.4068    4688.7316   0.0001999924 
  4913.5143    4943.5802    4686.152    0.0002030191 
  4896.9081    4938.9904    4683.5846   0.0002033917 
  4846.7669    4934.6536    4681.0293   0.0002060887 
  4901.201     4930.5838    4678.486    0.0002043938 
  4902.5707    4926.7944    4675.9549   0.0002039326 
  4903.271     4923.2947    4673.4359   0.0002037105 
  4912.759     4920.0934    4670.929    0.0002038052 
  4951.3722    4917.1961    4668.4342   0.0002011769 
  4940.8889    4914.6041    4665.9514   0.0002012147 
  4933.2106    4912.3185    4663.4806   0.000202226 
  4904.8836    4910.344     4661.0219   0.0002037571 
  4842.9539    4908.676     4658.5751   0.0002072126 
  4916.6196    4907.3126    4656.1402   0.0002022376 
  4881.8123    4906.2513    4653.7172   0.0002036873 
  4883.0551    4905.4836    4651.306    0.0002039006 
  4906.9928    4905.002     4648.9066   0.0002036911 
  4930.5237    4904.7907    4646.5189   0.000202173 
  4873.0962    4904.8269    4644.1429   0.0002045687 
  4961.6577    4905.0889    4641.7785   0.0002003748 
  4893.2982    4905.5427    4639.4256   0.0002034743 
  4892.5314    4906.1508    4637.0841   0.0002038211 
  4930.5867    4906.873     4634.7541   0.0002027895 
  4902.5394    4907.6586    4632.4353   0.0002038564 
  4959.9506    4908.4647    4630.1277   0.0002010697 
  4918.4333    4909.2411    4627.8312   0.0002026788 
  4910.074     4909.9387    4625.5458   0.0002031628 
  4925.2722    4910.5182    4623.2713   0.0002027961 
  4915.5807    4910.9352    4621.0075   0.0002026999 
  4891.9461    4911.1596    4618.7545   0.000204275 
  4877.4042    4911.1608    4616.5121   0.0002034926 
  4860.2982    4910.9086    4614.2802   0.0002050166 
  4898.2088    4910.3864    4612.0586   0.0002033472 
  4866.3712    4909.5697    4609.8472   0.0002046724 
  4921.8311    4908.4418    4607.646    0.0002022205 
  4854.3483    4906.9847    4605.4547   0.0002056063 
  4836.3109    4905.1745    4603.2733   0.0002060979 
  4893.4226    4902.9991    4601.1015   0.0002035829 
  4851.474     4900.3708    4598.9394   0.000204765 
  4859.3316    4897.418     4596.7866   0.0002041576 
  4841.6459    4894.0662    4594.643    0.0002057067 
  4766.2859    4890.314     4592.5086   0.0002089433 
  4756.763     4886.177     4590.3831   0.0002089879 
  4802.2436    4881.6831    4588.2664   0.0002084648 
  4797.2634    4876.8679    4586.1583   0.0002077829 
  4817.4519    4871.7882    4584.0586   0.000206669 
  4765.0654    4866.5098    4581.9672   0.0002099281 
  4763.0204    4861.1093    4579.8839   0.0002099257 
  4770.7852    4855.6812    4577.8086   0.0002089654 
  4762.1796    4850.3121    4575.7409   0.0002091099 
  4763.6664    4845.1037    4573.6808   0.0002089042 
  4791.5573    4840.1561    4571.628    0.0002083186 
  4788.5056    4835.5593    4569.5824   0.0002075503 
  4743.8765    4831.4161    4567.5438   0.0002098015 
  4769.8667    4827.8027    4565.5119   0.000208739 
  4716.5313    4824.8033    4563.4866   0.0002121209 
  4768.071     4822.4924    4561.4677   0.0002088345 
  4789.0915    4820.9223    4559.4549   0.0002086145 
  4779.8811    4820.1577    4557.448    0.0002082877 
  4811.8889    4820.2277    4555.4469   0.000207386 
  4717.707     4821.168     4553.4513   0.000211813 
  4706.4388    4823.0006    4551.461    0.0002119703 
  4765.483     4825.72      4549.4757   0.0002103399 
  4800.1555    4829.3345    4547.4954   0.000207311 
  4819.9193    4833.8111    4545.5196   0.0002061902 
  4822.0974    4839.1242    4543.5482   0.0002070876 
  4879.1502    4845.2309    4541.5811   0.0002052245 
  4769.4379    4852.0609    4539.6178   0.0002088599 
  4792.4343    4859.5592    4537.6583   0.0002078899 
  4845.4843    4867.6302    4535.7022   0.000206955 
  4848.2526    4876.192     4533.7494   0.0002065086 
  4870.3366    4885.1456    4531.7996   0.0002045698 
  4891.9225    4894.376     4529.8525   0.0002049083 
  4899.3329    4903.79      4527.9079   0.0002041382 
  4880.9039    4913.2643    4525.9657   0.0002050186 
  4949.4527    4922.7018    4524.0254   0.0002012575 
  4909.0591    4931.9921    4522.0869   0.0002029154 
  4890.6447    4941.0235    4520.1499   0.0002040956 
  4937.7673    4949.7068    4518.2143   0.0002009359 
  4895.3926    4957.9302    4516.2796   0.0002046267 
  4954.4125    4965.6074    4514.3458   0.0002021147 
  4952.0103    4972.6339    4512.4125   0.0002014909 
  4935.0574    4978.9071    4510.4794   0.0002031541 
  4913.1512    4984.3366    4508.5464   0.0002031429 
  4876.6638    4988.815     4506.6132   0.0002043048 
  4904.937     4992.2556    4504.6795   0.000203634 
  4946.6501    4994.5616    4502.745    0.0002016224 
  4892.0959    4995.6505    4500.8096   0.0002040812 
  4913.8114    4995.4576    4498.8729   0.000203601 
  4925.5726    4993.9301    4496.9348   0.0002033699 
  4908.1598    4991.0174    4494.9949   0.0002029786 
  4955.1596    4986.7688    4493.0529   0.0002021362 
  4833.1264    4981.1857    4491.1088   0.0002066692 
  4875.9116    4974.319     4489.1621   0.0002050123 
  4857.0699    4966.2511    4487.2127   0.0002056134 
  4837.7389    4957.0799    4485.2603   0.0002067991 
  4886.4024    4946.9253    4483.3046   0.000204565 
  4874.5997    4935.9233    4481.3454   0.0002049648 
  4899.823     4924.2058    4479.3825   0.0002040507 
  4787.5936    4911.9229    4477.4155   0.0002087356 
  4823.0867    4899.2068    4475.4443   0.0002075101 
  4809.0596    4886.1994    4473.4686   0.0002070242 
  4804.5732    4873.0362    4471.4882   0.0002066654 
  4769.6424    4859.8318    4469.5028   0.0002096661 
  4785.4212    4846.7115    4467.5121   0.0002084541 
  4744.6904    4833.7708    4465.516    0.0002103063 
  4764.7535    4821.1149    4463.5142   0.0002087334 
  4760.4302    4808.8371    4461.5065   0.0002105082 
  4754.2912    4797.0095    4459.4926   0.0002109855 
  4739.184     4785.7131    4457.4723   0.0002100677 
  4699.5524    4774.9988    4455.4454   0.0002120656 
  4685.086     4764.9266    4453.4117   0.0002133105 
  4725.2325    4755.5399    4451.3708   0.0002109477 
  4700.045     4746.8637    4449.3227   0.000212418 
  4745.3455    4738.9244    4447.2671   0.0002098866 
  4768.8066    4731.7214    4445.2038   0.0002082133 
  4739.0389    4725.2594    4443.1325   0.0002106513 
  4759.1415    4719.5263    4441.0531   0.0002098767 
  4719.025     4714.4968    4438.9653   0.000211068 
  4696.8689    4710.1456    4436.869    0.0002123728 
  4709.1157    4706.4285    4434.764    0.0002120092 
  4730.9214    4703.3099    4432.65     0.0002102362 
  4715.4119    4700.7425    4430.5269   0.0002105742 
  4767.623     4698.6763    4428.3945   0.000207907 
  4762.698     4697.0623    4426.2526   0.0002080559 
  4730.0967    4695.8439    4424.101    0.000210199 
  4751.0229    4694.9733    4421.9396   0.0002072587 
  4744.4545    4694.3965    4419.7682   0.0002076531 
  4748.3855    4694.0614    4417.5866   0.0002080216 
  4765.0637    4693.9163    4415.3946   0.0002097295 
  4788.4404    4693.9082    4413.1922   0.0002081211 
  4750.6965    4693.9913    4410.9791   0.0002110126 
  4784.5504    4694.1197    4408.7552   0.0002082449 
  4795.9549    4694.2531    4406.5204   0.0002077579 
  4739.869     4694.3576    4404.2745   0.0002106686 
  4823.3709    4694.4078    4402.0175   0.0002084266 
  4739.6017    4694.3904    4399.7491   0.0002101252 
  4812.2406    4694.3053    4397.4693   0.0002075038 
  4764.7071    4694.1645    4395.1779   0.0002101602 
  4694.1031    4693.9946    4392.8749   0.0002121322 
  4721.6902    4693.8392    4390.5601   0.0002115694 
  4769.0837    4693.7515    4388.2335   0.0002093552 
  4751.4402    4693.7646    4385.8949   0.0002104062 
  4784.2794    4694.0257    4383.5443   0.0002091242 
  4743.9905    4694.5792    4381.1816   0.0002107004 
  4753.1475    4695.5146    4378.8067   0.0002095824 
  4731.3099    4696.9144    4376.4195   0.0002122886 
  4788.7943    4698.869     4374.0201   0.0002080954 
  4772.8018    4701.4572    4371.6083   0.0002086389 
  4805.8031    4704.7532    4369.1842   0.0002079634 
  4730.9764    4708.8316    4366.7476   0.0002113112 
  4805.6524    4713.7477    4364.2985   0.0002078994 
  4865.1955    4719.5598    4361.8369   0.0002058503 
  4832.1658    4726.3064    4359.3629   0.0002074903 
  4824.3091    4734.0135    4356.8763   0.0002082242 
  4800.499     4742.7062    4354.3773   0.000208942 
  4802.9147    4752.3811    4351.8657   0.0002085606 
  4851.3105    4763.0362    4349.3416   0.0002058859 
  4960.5745    4774.6422    4346.8051   0.0002014817 
  4865.9072    4787.1511    4344.2561   0.0002060817 
  4911.6582    4800.5149    4341.6947   0.0002037853 
  4975.231     4814.6474    4339.121    0.0002004383 
  4955.6003    4829.4685    4336.5349   0.0002023872 
  4990.1058    4844.8656    4333.9366   0.0002014434 
  4991.3266    4860.7096    4331.3261   0.000201014 
  5015.4873    4876.8814    4328.7035   0.0001996143 
  5115.2103    4893.2237    4326.0689   0.0001952974 
  5086.405     4909.602     4323.4224   0.0001969866 
  5082.4485    4925.854     4320.764    0.000196936 
  5068.3444    4941.815     4318.0939   0.0001968818 
  5107.7388    4957.3446    4315.4122   0.0001962165 
  5132.9217    4972.2679    4312.7191   0.00019516 
  5094.7205    4986.4462    4310.0146   0.0001960477 
  5139.0141    4999.7114    4307.2989   0.0001954308 
  5189.3732    5011.8995    4304.5721   0.0001939952 
  5156.9522    5022.8685    4301.8345   0.0001942695 
  5212.3012    5032.4402    4299.0862   0.0001908442 
  5149.5135    5040.4718    4296.3273   0.0001944351 
  5116.8643    5046.7943    4293.5581   0.0001960156 
  5131.5903    5051.2533    4290.7787   0.0001952191 
  5113.1314    5053.7199    4287.9894   0.0001957606 
  5123.7513    5054.0582    4285.1904   0.0001949386 
  5068.9439    5052.179     4282.3818   0.0001977077 
  5017.8739    5048.0041    4279.564    0.000199527 
  5048.5503    5041.5014    4276.7371   0.0001978312 
  4972.183     5032.6781    4273.9015   0.0002011657 
  4983.4329    5021.5765    4271.0573   0.0002005385 
  4973.8532    5008.2819    4268.2048   0.0002006563 
  4959.9643    4992.9115    4265.3444   0.0002009162 
  4959.3703    4975.6239    4262.4762   0.0002024747 
  4927.9553    4956.5865    4259.6007   0.0002021078 
  4935.3971    4935.9995    4256.718    0.0002037236 
  4828.3387    4914.0571    4253.8286   0.0002071804 
  4823.3044    4890.9393    4250.9327   0.0002070077 
  4766.6312    4866.922     4248.0306   0.0002093209 
  4757.2141    4842.1641    4245.1228   0.0002097879 
  4738.0999    4816.8754    4242.2095   0.0002112498 
  4662.0608    4791.2295    4239.2912   0.0002133607 
  4693.3055    4765.4096    4236.3681   0.0002127536 
  4700.3405    4739.5954    4233.4406   0.0002113588 
  4630.4577    4713.9285    4230.5092   0.0002160086 
  4688.7438    4688.5729    4227.5742   0.0002132501 
  4590.408     4663.652     4224.6361   0.000217172 
  4560.7651    4639.2971    4221.6952   0.0002179651 
  4541.5232    4615.6344    4218.752    0.0002194548 
  4564.6362    4592.751     4215.8068   0.0002163838 
  4550.2137    4570.7507    4212.8602   0.0002187677 
  4563.0283    4549.6978    4209.9126   0.0002161269 
  4540.8232    4529.6579    4206.9644   0.0002171793 
  4505.6912    4510.6899    4204.016    0.0002167797 
  4485.197     4492.8154    4201.0681   0.0002197377 
  4476.5454    4476.0674    4198.121    0.0002231446 
  4445.0795    4460.4457    4195.1752   0.000226156 
  4454.8318    4445.9484    4192.2312   0.0002243434 
  4410.5188    4432.5706    4189.2896   0.0002270094 
  4403.1619    4420.2776    4186.3508   0.000227175 
  4409.3733    4409.0453    4183.4153   0.000226262 
  4518.1669    4398.8268    4180.4837   0.0002208939 
  4367.2661    4389.5739    4177.5566   0.0002290288 
  4377.8026    4381.2413    4174.6344   0.0002285392 
  4340.479     4373.763     4171.7177   0.0002301935 
  4340.1857    4367.0841    4168.807    0.0002308617 
  4360.1106    4361.1367    4165.903    0.0002293472 
  4389.7955    4355.8537    4163.0062   0.0002277799 
  4415.9375    4351.1759    4160.1172   0.0002266312 
  4371.8157    4347.0325    4157.2365   0.0002288629 
  4392.8377    4343.3656    4154.3648   0.0002294477 
  4322.6193    4340.1131    4151.5027   0.0002312365 
  4325.8732    4337.2181    4148.6506   0.0002303413 
  4322.1392    4334.636     4145.8094   0.0002321321 
  4312.9895    4332.3192    4142.9795   0.0002328021 
  4301.1878    4330.234     4140.1616   0.0002310033 
  4373.1463    4328.3489    4137.3564   0.0002290309 
  4301.9648    4326.638     4134.5644   0.0002328882 
  4340.2121    4325.0871    4131.7863   0.0002301646 
  4343.6593    4323.6794    4129.0228   0.0002312204 
  4332.5147    4322.4075    4126.2744   0.000232489 
  4348.0815    4321.2627    4123.5419   0.0002302963 
  4285.6116    4320.2373    4120.8259   0.0002343161 
  4297.9355    4319.3285    4118.1271   0.0002348299 
  4276.0065    4318.5276    4115.4461   0.0002344572 
  4327.0361    4317.8292    4112.7836   0.0002318906 
  4291.3057    4317.2241    4110.1404   0.0002329802 
  4288.8871    4316.7009    4107.5169   0.0002338709 
  4284.3147    4316.2086    4104.914    0.0002343784 
  4307.1584    4315.8156    4102.3324   0.0002328771 
  4272.7921    4315.4662    4099.7726   0.0002355175 
  4310.6135    4315.1437    4097.2355   0.0002330819 
  4302.4068    4314.828     4094.7217   0.0002331864 
  4332.5231    4314.5004    4092.2319   0.0002321301 
  4326.7238    4314.1369    4089.7667   0.0002313276 
  4279.0119    4313.7125    4087.327    0.000234787 
  4268.5721    4313.2008    4084.9134   0.0002341556 
  4329.5516    4312.5713    4082.5266   0.0002310678 
  4288.8737    4311.7945    4080.1673   0.0002338679 
  4344.6602    4310.8391    4077.8362   0.0002307711 
  4299.6708    4309.6733    4075.534    0.0002340219 
  4281.3782    4308.2699    4073.2615   0.0002348374 
  4322.169     4306.6027    4071.0193   0.0002332584 
  4346.2592    4304.6502    4068.8081   0.000230131 
  4349.9428    4302.3995    4066.6287   0.0002306941 
  4280.361     4299.839     4064.4818   0.0002342806 
  4243.1569    4296.9711    4062.368    0.0002368389 
  4235.7061    4293.8022    4060.288    0.0002369359 
  4285.912     4290.3431    4058.2426   0.0002332596 
  4265.8544    4286.6169    4056.2325   0.0002345087 
  4263.9314    4282.6417    4054.2583   0.0002361661 
  4299.4904    4278.4486    4052.3207   0.0002333684 
  4257.8813    4274.0666    4050.4205   0.0002349201 
  4185.1315    4269.5211    4048.5584   0.0002389782 
  4284.3284    4264.8466    4046.7349   0.0002343309 
  4210.8503    4260.065     4044.9509   0.0002379165 
  4209.9172    4255.2078    4043.2069   0.0002377084 
  4233.4698    4250.3015    4041.5036   0.000235767 
  4228.188     4245.3649    4039.8418   0.0002386367 
  4242.7181    4240.4267    4038.222    0.0002358764 
  4155.5397    4235.5019    4036.645    0.0002413597 
  4191.8806    4230.6144    4035.1114   0.0002394925 
  4179.4025    4225.7841    4033.6218   0.0002384192 
  4207.7199    4221.0228    4032.1769   0.0002376098 
  4179.4599    4216.3516    4030.7772   0.0002403973 
  4221.0076    4211.779     4029.4236   0.000236749 
  4187.6296    4207.3195    4028.1164   0.0002386825 
  4140.7015    4202.984     4026.8565   0.0002424354 
  4145.4004    4198.7755    4025.6443   0.0002405437 
  4172.0286    4194.7042    4024.4804   0.00023969 
  4187.9106    4190.7714    4023.3655   0.0002382274 
  4144.7426    4186.9818    4022.3002   0.0002363839 
  4172.311     4183.3399    4021.2849   0.000234877 
  4144.5845    4179.8463    4020.3203   0.0002375718 
  4124.3491    4176.5078    4019.407    0.0002352607 
  4141.462     4173.3295    4018.5453   0.0002365994 
  4174.1576    4170.3182    4017.7359   0.0002348363 
  4119.3759    4167.4841    4016.9794   0.0002380059 
  4130.7098    4164.7611    4016.2761   0.0002366812 
  4189.5865    4162.3117    4015.6266   0.0002321821 
  4124.2679    4160.0738    4015.0314   0.0002420455 
  4160.9705    4158.0573    4014.4909   0.0002399489 
  4143.2028    4156.2739    4014.0056   0.0002408883 
  4143.9338    4154.7345    4013.576    0.0002415594 
  4200.5572    4153.4447    4013.2025   0.0002353435 
  4152.0928    4152.4137    4012.8854   0.000239653 
  4139.3955    4151.6414    4012.6252   0.0002417731 
  4109.5241    4151.1286    4012.4223   0.0002428794 
  4129.175     4150.8751    4012.2771   0.0002418662 
  4148.6296    4150.8715    4012.1899   0.0002411701 
  4229.8718    4151.1136    4012.161    0.0002352609 
  4159.9825    4151.5863    4012.1909   0.0002414306 
  4144.0105    4152.2751    4012.2797   0.000240656 
  4138.3764    4153.1655    4012.4278   0.0002413293 
  4106.1038    4154.2337    4012.6355   0.0002439852 
  4111.1323    4155.4614    4012.903    0.0002426427 
  4133.776     4156.8215    4013.2306   0.0002422177 
  4182.2955    4158.2879    4013.6184   0.0002395713 
  4158.7551    4159.8364    4014.0668   0.0002397323 
  4203.3317    4161.4371    4014.5759   0.0002367989 
  4139.7295    4163.0667    4015.1459   0.0002415676 
  4172.9819    4164.6982    4015.7768   0.0002386663 
  4128.5948    4166.3098    4016.4689   0.0002415529 
  4153.3017    4167.8835    4017.2223   0.0002395996 
  4140.4715    4169.4038    4018.0371   0.0002426256 
  4125.2552    4170.8612    4018.9132   0.0002424491 
  4135.4861    4172.25      4019.8509   0.0002431529 
  4137.7105    4173.5704    4020.8501   0.0002415937 
  4171.5688    4174.8257    4021.9108   0.0002400997 
  4192.9813    4176.0253    4023.033    0.0002385997 
  4170.8779    4177.1788    4024.2167   0.0002406482 
  4121.7686    4178.3004    4025.4618   0.0002433754 
  4191.3478    4179.4059    4026.7683   0.0002377404 
  4190.2573    4180.5085    4028.1361   0.0002388121 
  4152.1393    4181.627     4029.565    0.0002423087 
  4161.2345    4182.7735    4031.0549   0.0002404947 
  4166.0387    4183.9642    4032.6056   0.000241013 
  4172.394     4185.2139    4034.217    0.0002409943 
  4184.979     4186.5314    4035.8888   0.0002377055 
  4182.8175    4187.9321    4037.6208   0.0002394891 
  4170.7966    4189.4215    4039.4128   0.0002397662 
  4178.2458    4191.0103    4041.2644   0.0002394035 
  4209.131     4192.7065    4043.1754   0.0002374924 
  4213.9165    4194.511     4045.1454   0.0002378191 
  4219.5141    4196.432     4047.1741   0.0002380679 
  4208.2852    4198.4661    4049.2611   0.0002382284 
  4174.2067    4200.6147    4051.4059   0.0002406162 
  4271.4733    4202.869     4053.6082   0.0002330447 
  4212.6431    4205.2364    4055.8676   0.0002377823 
  4196.3193    4207.7079    4058.1834   0.0002392865 
  4244.123     4210.2726    4060.5553   0.0002359626 
  4216.3406    4212.9246    4062.9827   0.0002370952 
  4259.8843    4215.6585    4065.4651   0.0002346986 
  4257.2328    4218.4639    4068.0018   0.0002350335 
  4234.0292    4221.3386    4070.5923   0.0002369824 
  4208.7886    4224.2747    4073.236    0.0002379295 
  4231.4047    4227.2698    4075.9321   0.0002360185 
  4202.0284    4230.3241    4078.68     0.0002380124 
  4274.2683    4233.4346    4081.4791   0.0002335425 
  4243.1237    4236.6049    4084.3285   0.0002355925 
  4218.3235    4239.8345    4087.2276   0.0002367946 
  4317.2923    4243.126     4090.1755   0.0002328282 
  4260.707     4246.4843    4093.1715   0.0002351637 
  4279.9106    4249.9112    4096.2146   0.0002334224 
  4251.3648    4253.4122    4099.3042   0.0002359818 
  4299.3347    4256.9903    4102.4392   0.000231685 
  4244.6502    4260.6506    4105.6188   0.0002344787 
  4253.6588    4264.4007    4108.8421   0.0002355285 
  4316.362     4268.2476    4112.1081   0.0002318956 
  4292.4861    4272.2004    4115.4158   0.0002326691 
  4287.8476    4276.2686    4118.7642   0.0002336812 
  4332.6945    4280.4636    4122.1524   0.0002300454 
  4301.0291    4284.7989    4125.5792   0.0002317227 
  4316.7258    4289.2872    4129.0436   0.0002268396 
  4267.4595    4293.9424    4132.5446   0.00023019 
  4302.7546    4298.777     4136.0809   0.0002287387 
  4304.4932    4303.804     4139.6515   0.0002271568 
  4246.1537    4309.0355    4143.2551   0.0002314915 
  4315.6298    4314.481     4146.8907   0.00022717 
  4299.7958    4320.1502    4150.557    0.0002294728 
  4331.1053    4326.049     4154.2528   0.0002252214 
  4327.8278    4332.1834    4157.9769   0.0002240909 
  4297.9167    4338.5573    4161.7279   0.0002274707 
  4328.445     4345.1711    4165.5046   0.0002298787 
  4360.8256    4352.0267    4169.3058   0.0002283953 
  4357.4311    4359.1206    4173.13     0.0002279317 
  4387.087     4366.4502    4176.976    0.000226598 
  4390.8029    4374.0101    4180.8423   0.0002263136 
  4392.7725    4381.7894    4184.7277   0.000226249 
  4409.3067    4389.7806    4188.6307   0.0002267872 
  4385.3185    4397.968     4192.5499   0.0002272401 
  4393.0411    4406.3376    4196.4839   0.0002260111 
  4360.8612    4414.8711    4200.4312   0.0002285006 
  4438.9633    4423.5447    4204.3905   0.0002255206 
  4435.2732    4432.3395    4208.3602   0.0002254714 
  4404.9247    4441.2289    4212.3389   0.0002255863 
  4397.1517    4450.1164    4216.3251   0.0002273018 
  4513.2621    4459.1235    4220.3172   0.000221602 
  4467.6757    4468.1478    4224.3139   0.0002225632 
  4482.3931    4477.1674    4228.3134   0.0002223849 
  4560.9248    4486.1553    4232.3144   0.00021829 
  4535.1641    4495.0888    4236.3153   0.0002205737 
  4523.5853    4503.9439    4240.3146   0.0002203478 
  4450.6005    4512.6941    4244.3106   0.0002234321 
  4562.1876    4521.3182    4248.3018   0.0002181829 
  4607.7847    4529.7921    4252.2868   0.0002162212 
  4618.6331    4538.094     4256.2638   0.0002162188 
  4589.9797    4546.2021    4260.2314   0.0002178532 
  4630.6751    4554.0944    4264.188    0.0002156995 
  4565.6594    4561.7535    4268.132    0.0002195959 
  4574.4162    4569.1651    4272.0618   0.0002187988 
  4618.4889    4576.318     4275.9759   0.0002174328 
  4593.9069    4583.2072    4279.8727   0.0002173688 
  4581.0562    4589.832     4283.7507   0.0002181197 
  4597.1136    4596.1963    4287.6083   0.0002175201 
  4608.5253    4602.3133    4291.4439   0.0002167294 
  4595.8532    4608.1963    4295.2561   0.0002175138 
  4657.4803    4613.867     4299.0432   0.0002148088 
  4634.4123    4619.3492    4302.8038   0.0002151015 
  4676.8942    4624.6649    4306.5364   0.0002139363 
  4577.9535    4629.8431    4310.2394   0.0002187312 
  4673.0111    4634.9063    4313.9114   0.0002141295 
  4650.289     4639.8815    4317.5508   0.0002144366 
  4666.2502    4644.7941    4321.1564   0.000214032 
  4674.4918    4649.6628    4324.7265   0.0002136901 
  4695.3395    4654.5105    4328.2599   0.0002139195 
  4642.2261    4659.3534    4331.755    0.0002163838 
  4690.2838    4664.2095    4335.2106   0.0002127839 
  4689.72      4669.0966    4338.6253   0.0002137117 
  4682.8149    4674.0249    4341.9977   0.0002133012 
  4602.2201    4679.0055    4345.3267   0.000216958 
  4700.6451    4684.0465    4348.6108   0.0002134122 
  4675.8598    4689.1517    4351.8489   0.0002134032 
  4679.6504    4694.3263    4355.0397   0.0002134079 
  4734.5157    4699.5655    4358.1822   0.0002110595 
  4703.3834    4704.8605    4361.2751   0.0002111372 
  4700.7541    4710.2035    4364.3174   0.000213177 
  4693.355     4715.5758    4367.308    0.0002140337 
  4698.1791    4720.9644    4370.2458   0.0002119579 
  4760.766     4726.3462    4373.13     0.000210245 
  4725.4413    4731.6938    4375.9595   0.0002113811 
  4763.5176    4736.9881    4378.7335   0.0002098598 
  4749.3143    4742.1965    4381.4511   0.0002101834 
  4758.7212    4747.2981    4384.1115   0.0002097824 
  4739.4392    4752.2426    4386.7141   0.0002112072 
  4744.8657    4757.0398    4389.258    0.0002111061 
  4725.1556    4761.6476    4391.7427   0.0002115349 
  4820.8232    4766.0298    4394.1676   0.0002079605 
  4801.3663    4770.1626    4396.5322   0.0002074968 
  4825.5945    4774.0148    4398.8359   0.0002059968 
  4791.7443    4777.5527    4401.0785   0.0002089519 
  4807.6166    4780.7544    4403.2595   0.0002079459 
  4826.7542    4783.5858    4405.3787   0.0002071205 
  4780.5823    4786.0262    4407.436    0.0002083108 
  4779.4603    4788.0546    4409.4311   0.0002088831 
  4776.4762    4789.6522    4411.364    0.0002080503 
  4757.3394    4790.8143    4413.2347   0.0002096625 
  4737.4537    4791.5332    4415.0433   0.0002108563 
  4815.1122    4791.8125    4416.79     0.0002010538 
  4771.4145    4791.6632    4418.475    0.0002062475 
  4741.0367    4791.0989    4420.0987   0.0002067194 
  4793.5671    4790.141     4421.6615   0.0002046781 
  4753.5211    4788.8126    4423.1638   0.00020653 
  4732.2283    4787.1374    4424.6062   0.0002067878 
  4814.5896    4785.1465    4425.9895   0.0002030048 
  4766.2463    4782.869     4427.3144   0.0002035571 
  4687.2891    4780.3326    4428.5817   0.0002110925 
  4764.2877    4777.5705    4429.7925   0.0002083106 
  4708.1635    4774.608     4430.9477   0.0002106999 
  4785.581     4771.4797    4432.0485   0.0002081315 
  4719.3449    4768.2184    4433.0962   0.0002100402 
  4784.6741    4764.8501    4434.0921   0.0002075062 
  4711.0757    4761.4131    4435.0378   0.0002113594 
  4734.1487    4757.9331    4435.9346   0.000209284 
  4726.3814    4754.4455    4436.7844   0.00021051 
  4722.2471    4750.9832    4437.589    0.0002121737 
  4724.4606    4747.5673    4438.3502   0.0002108561 
  4726.2327    4744.2315    4439.07     0.0002110119 
  4812.9765    4740.9927    4439.7506   0.0002077166 
  4693.5986    4737.8732    4440.3943   0.000212245 
  4720.2889    4734.8912    4441.0033   0.0002113253 
  4757.6186    4732.0493    4441.5803   0.0002094287 
  4722.2721    4729.3619    4442.1277   0.0002098871 
  4673.4517    4726.8264    4442.6485   0.0002132154 
  4738.2318    4724.4428    4443.1453   0.0002105762 
  4692.3378    4722.2087    4443.6212   0.0002125769 
  4722.4237    4720.1072    4444.0794   0.0002108879 
  4768.0801    4718.1323    4444.5231   0.0002088462 
  4720.0377    4716.265     4444.9556   0.0002102312 
  4697.8798    4714.4866    4445.3805   0.0002121285 
  4793.8046    4712.7791    4445.8015   0.0002070677 
  4712.1043    4711.1128    4446.2222   0.0002119194 
  4745.3119    4709.4427    4446.6468   0.0002094001 
  4638.4466    4707.7893    4447.0791   0.0002155361 
  4657.4118    4706.1008    4447.5235   0.0002149772 
  4663.9418    4704.3541    4447.9842   0.0002138186 
  4690.5482    4702.5213    4448.4657   0.0002121641 
  4744.0361    4700.5824    4448.9727   0.0002098974 
  4698.8965    4698.5203    4449.5099   0.0002117953 
  4703.3569    4696.3188    4450.0822   0.0002116683 
  4642.1274    4693.9717    4450.6947   0.0002143292 
  4790.246     4691.474     4451.3525   0.0002086274 
  4697.1245    4688.8255    4452.0611   0.0002117478 
  4663.3439    4686.0347    4452.8258   0.0002150256 
  4618.6121    4683.1074    4453.6523   0.0002147374 
  4724.9362    4680.0593    4454.5464   0.0002105406 
  4657.2661    4676.9063    4455.514    0.0002136176 
  4684.8774    4673.6627    4456.5611   0.0002128034 
  4663.8109    4670.3511    4457.6939   0.0002143655 
  4625.4879    4666.9868    4458.9187   0.0002144432 
  4657.5299    4663.5925    4460.2421   0.0002146334 
  4707.9134    4660.1904    4461.6707   0.0002108496 
  4716.4332    4656.7973    4463.2111   0.0002112647 
  4635.2362    4653.4384    4464.8704   0.000216348 
  4695.7452    4650.131     4466.6555   0.000210965 
  4672.9787    4646.8984    4468.5736   0.0002124846 
  4620.7145    4643.7643    4470.6321   0.0002151283 
  4664.3723    4640.746     4472.8383   0.0002134536 
  4662.2625    4637.8676    4475.1998   0.0002135203 
  4662.3862    4635.1466    4477.7243   0.0002146462 
  4664.0573    4632.6036    4480.4196   0.0002137012 
  4607.0792    4630.2601    4483.2937   0.000215937 
  4660.5548    4628.1306    4486.3546   0.0002141863 
  4629.5499    4626.2351    4489.6106   0.0002144183 
  4572.1011    4624.5878    4493.0698   0.0002190439 
  4634.151     4623.2055    4496.7407   0.00021484 
  4599.1561    4622.1057    4500.6319   0.0002163242 
  4626.2413    4621.3015    4504.7519   0.0002153152 
  4639.6401    4620.8102    4509.1094   0.0002139988 
  4635.1949    4620.6457    4513.7132   0.0002152801 
  4653.84      4620.8242    4518.5723   0.0002134606 
  4591.1692    4621.3625    4523.6956   0.0002163334 
  4613.4118    4622.2751    4529.0921   0.0002155422 
  4585.6148    4623.5789    4534.7711   0         
  4605.7493    0            0           0         
  4639.9591    0            0           0         
  4618.9676    0            0           0         
  4607.9238    0            0           0         
  4612.7213    0            0           0         
  4605.2836    0            0           0         
  4669.6667    0            0           0         
  4665.1245    0            0           0         
  4608.4455    0            0           0         
  4649.6348    0            0           0         
  4635.3342    0            0           0         
  4678.718     0            0           0         
  4578.6687    0            0           0         
  4673.602     0            0           0         
  4642.5497    0            0           0         
  4634.3943    0            0           0         
  4751.2034    0            0           0         
  4753.8255    0            0           0         
  4667.2343    0            0           0         
  4647.6628    0            0           0         
  4662.2077    0            0           0         
  4687.2839    0            0           0         
  4760.9516    0            0           0         
  4726.7395    0            0           0         
  4750.2657    0            0           0         
  4752.2705    0            0           0         
  4665.8963    0            0           0         
  4764.1749    0            0           0         
  4783.2628    0            0           0         
  4729.6047    0            0           0         
  4734.0877    0            0           0         
  4701.8507    0            0           0         
  4741.4648    0            0           0         
  4685.3669    0            0           0         
  4749.8034    0            0           0         
  4789.7632    0            0           0         
  4741.226     0            0           0         
  4790.4162    0            0           0         
  4796.2598    0            0           0         
  4789.7776    0            0           0         
  4753.9775    0            0           0         
  4811.857     0            0           0         
  4785.0639    0            0           0         
  4742.2147    0            0           0         
  4776.1317    0            0           0         
  4727.6951    0            0           0         
  4762.3869    0            0           0         
  4728.7373    0            0           0         
  4754.0598    0            0           0         
  4748.8465    0            0           0         
  4719.9459    0            0           0         
  4752.4318    0            0           0         
  4808.6278    0            0           0         
  4697.1419    0            0           0         
  4798.296     0            0           0         
  4771.2515    0            0           0         
  4711.0227    0            0           0         
  4697.2374    0            0           0         
  4757.3835    0            0           0         
  4755.5665    0            0           0         
  4772.296     0            0           0         
  4735.6158    0            0           0         
  4768.6625    0            0           0         
  4794.9788    0            0           0         
  4728.639     0            0           0         
  4695.1208    0            0           0         
  4755.467     0            0           0         
  4807.4031    0            0           0         
  4702.2759    0            0           0         
  4752.7759    0            0           0         
  4755.7058    0            0           0         
  4796.2362    0            0           0         
  4754.334     0            0           0         
  4790.2631    0            0           0         
  4760.1667    0            0           0         
  4797.6476    0            0           0         
  4799.8116    0            0           0         
  4752.021     0            0           0         
  4772.7171    0            0           0         
  4799.5137    0            0           0         
  4775.162     0            0           0         
  4761.413     0            0           0         
  4745.9398    0            0           0         
  4756.8255    0            0           0         
  4739.918     0            0           0         
  4773.2252    0            0           0         
  4781.6016    0            0           0         
  4768.9855    0            0           0         
  4777.437     0            0           0         
  4767.7488    0            0           0         
  4774.0704    0            0           0         
  4781.8923    0            0           0         
  4757.8873    0            0           0         
  4744.8481    0            0           0         
  4803.0017    0            0           0         
  4772.9859    0            0           0         
  4744.4946    0            0           0         
  4807.3444    0            0           0         
  4776.1251    0            0           0         
  4772.1612    0            0           0         
  4785.6167    0            0           0         
  4809.7996    0            0           0         
  4812.1244    0            0           0         
  4802.7211    0            0           0         
  4815.7562    0            0           0         
  4805.0233    0            0           0         
  4827.4083    0            0           0         
  4801.8711    0            0           0         
  4836.6634    0            0           0         
  4849.5993    0            0           0         
  4792.0355    0            0           0         
  4852.5718    0            0           0         
  4843.9723    0            0           0         
  4802.7036    0            0           0         
  4807.1259    0            0           0         
  4875.5764    0            0           0         
  4806.7284    0            0           0         
  4825.2463    0            0           0         
  4834.2665    0            0           0         
  4812.7712    0            0           0         
  4755.9424    0            0           0         
  4827.1796    0            0           0         
  4848.8432    0            0           0         
  4789.7063    0            0           0         
  4796.241     0            0           0         
  4822.7659    0            0           0         
  4786.8063    0            0           0         
  4835.8206    0            0           0         
  4793.4628    0            0           0         
  4753.0651    0            0           0         
  4757.0153    0            0           0         
  4758.6808    0            0           0         
  4785.2066    0            0           0         
  4720.8575    0            0           0         
  4811.5983    0            0           0         
  4810.8963    0            0           0         
  4775.2892    0            0           0         
  4761.5679    0            0           0         
  4775.4374    0            0           0         
  4739.4077    0            0           0         
  4760.8472    0            0           0         
  4742.4966    0            0           0         
  4728.5042    0            0           0         
  4753.3231    0            0           0         
  4720.713     0            0           0         
  4687.1845    0            0           0         
  4721.499     0            0           0         
  4735.0048    0            0           0         
  4742.3376    0            0           0         
  4631.2467    0            0           0         
  4719.2827    0            0           0         
  4722.1935    0            0           0         
  4756.4988    0            0           0         
  4691.6464    0            0           0         
  4682.2849    0            0           0         
  4712.6666    0            0           0         
  4734.5753    0            0           0         
  4693.4155    0            0           0         
  4708.0595    0            0           0         
  4676.7558    0            0           0         
  4687.114     0            0           0         
  4680.9769    0            0           0         
  4669.0854    0            0           0         
  4656.5204    0            0           0         
  4619.0941    0            0           0         
  4675.4827    0            0           0         
  4631.611     0            0           0         
  4656.4094    0            0           0         
  4658.1124    0            0           0         
  4623.9076    0            0           0         
  4638.0488    0            0           0         
  4547.3766    0            0           0         
  4634.3697    0            0           0         
  4617.1307    0            0           0         
  4653.9129    0            0           0         
  4589.0302    0            0           0         
  4582.9458    0            0           0         
  4565.1757    0            0           0         
  4613.2326    0            0           0         
  4592.4973    0            0           0         
  4593.1452    0            0           0         
  4581.3135    0            0           0         
  4593.864     0            0           0         
  4571.4037    0            0           0         
  4589.9159    0            0           0         
  4614.6334    0            0           0         
  4538.4128    0            0           0         
  4560.8519    0            0           0         
  4617.9085    0            0           0         
  4578.5172    0            0           0         
  4587.1738    0            0           0         
  4555.2069    0            0           0         
  4531.9775    0            0           0         
  4554.9919    0            0           0         
  4596.482     0            0           0         
  4579.1595    0            0           0         
  4601.0091    0            0           0         
  4585.5121    0            0           0         
  4563.9973    0            0           0         
  4596.9339    0            0           0         
  4573.2767    0            0           0         
  4497.4291    0            0           0         
  4582.984     0            0           0         
  4576.0452    0            0           0         
  4567.3555    0            0           0         
  4627.8516    0            0           0         
  4564.1148    0            0           0         
  4539.4125    0            0           0         
  4574.4463    0            0           0         
  4563.6997    0            0           0         
  4562.8186    0            0           0         
  4555.5464    0            0           0         
  4592.8133    0            0           0         
  4556.4667    0            0           0         
  4566.0217    0            0           0         
  4590.2622    0            0           0         
  4553.5051    0            0           0         
  4558.6989    0            0           0         
  4549.9608    0            0           0         
  4534.901     0            0           0         
  4550.3143    0            0           0         
  4526.7568    0            0           0         
  4559.4857    0            0           0         
  4565.7521    0            0           0         
  4553.8245    0            0           0         
  4530.3757    0            0           0         
  4535.0423    0            0           0         
  4570.3854    0            0           0         
  4502.5932    0            0           0         
  4531.6046    0            0           0         
  4550.61      0            0           0         
  4533.8623    0            0           0         
  4547.6236    0            0           0         
  4539.5192    0            0           0         
  4538.0567    0            0           0         
  4541.9599    0            0           0         
  4595.6135    0            0           0         
  4542.2017    0            0           0         
  4542.1392    0            0           0         
  4580.969     0            0           0         
  4577.8506    0            0           0         
  4551.3362    0            0           0         
  4570.5691    0            0           0         
  4534.4348    0            0           0         
  4545.9471    0            0           0         
  4565.5393    0            0           0         
  4580.5961    0            0           0         
  4537.1855    0            0           0         
  4579.1905    0            0           0         
  4548.4669    0            0           0         
  4581.1906    0            0           0         
  4551.5476    0            0           0         
  4574.5071    0            0           0         
  4571.4135    0            0           0         
  4529.4473    0            0           0         
  4601.6765    0            0           0         
  4587.2151    0            0           0         
  4599.5731    0            0           0         
  4542.2516    0            0           0         
  4517.9417    0            0           0         
  4560.042     0            0           0         
  4537.8466    0            0           0         
  4549.8705    0            0           0         
  4521.6752    0            0           0         
  4563.3635    0            0           0         
  4584.9771    0            0           0         
  4552.083     0            0           0         
  4555.024     0            0           0         
  4529.1816    0            0           0         
  4528.9004    0            0           0         
  4600.9714    0            0           0         
  4543.0244    0            0           0         
  4568.7424    0            0           0         
  4604.2012    0            0           0         
  4498.8648    0            0           0         
  4572.6753    0            0           0         
  4562.2721    0            0           0         
  4550.8412    0            0           0         
  4554.0647    0            0           0         
  4550.9055    0            0           0         
  4553.5585    0            0           0         
  4566.7766    0            0           0         
  4596.5883    0            0           0         
  4566.5672    0            0           0         
  4581.0899    0            0           0         
  4536.1765    0            0           0         
  4520.7027    0            0           0         
  4553.9804    0            0           0         
  4539.8792    0            0           0         
  4562.7699    0            0           0         
  4539.7392    0            0           0         
  4534.717     0            0           0         
  4555.9147    0            0           0         
  4519.9956    0            0           0         
  4485.1901    0            0           0         
  4563.6674    0            0           0         
  4482.024     0            0           0         
  4501.2479    0            0           0         
  4541.4589    0            0           0         
  4538.0958    0            0           0         
  4526.9786    0            0           0         
  4493.4361    0            0           0         
  4479.6014    0            0           0         
  4507.4293    0            0           0         
  4518.9771    0            0           0         
  4494.1708    0            0           0         
  4512.8601    0            0           0         
  4492.7727    0            0           0         
  4527.4607    0            0           0         
  4465.9434    0            0           0         
  4524.9293    0            0           0         
  4536.8625    0            0           0         
  4507.4493    0            0           0         
  4465.587     0            0           0         
  4503.4222    0            0           0         
  4491.0584    0            0           0         
  4480.2299    0            0           0         
  4482.8474    0            0           0         
  4538.2013    0            0           0         
  4513.3246    0            0           0         
  4572.0939    0            0           0         
  4497.966     0            0           0         
  4495.1515    0            0           0         
  4460.3231    0            0           0         
  4512.7949    0            0           0         
  4548.9521    0            0           0         
  4517.2133    0            0           0         
  4558.4482    0            0           0         
  4501.6571    0            0           0         
  4499.7861    0            0           0         
  4489.2939    0            0           0         
  4500.8027    0            0           0         
  4502.2492    0            0           0         
  4483.3412    0            0           0         
  4498.6011    0            0           0         
  4472.537     0            0           0         
  4491.5464    0            0           0         
  4434.1273    0            0           0         
  4441.7646    0            0           0         
  4473.0791    0            0           0         
  4479.513     0            0           0         
  4498.2504    0            0           0         
  4423.3038    0            0           0         
  4455.1602    0            0           0         
  4432.0942    0            0           0         
  4422.7341    0            0           0         
  4432.6128    0            0           0         
  4469.2404    0            0           0         
  4440.609     0            0           0         
  4440.8884    0            0           0         
  4378.2251    0            0           0         
  4344.4263    0            0           0         
  4393.2217    0            0           0         
  4452.3678    0            0           0         
  4397.2504    0            0           0         
  4348.4896    0            0           0         
  4336.9291    0            0           0         
  4350.1491    0            0           0         
  4358.7535    0            0           0         
  4368.1698    0            0           0         
  4339.1715    0            0           0         
  4339.0521    0            0           0         
  4306.809     0            0           0         
  4322.3113    0            0           0         
  4328.6595    0            0           0         
  4289.4093    0            0           0         
  4291.9931    0            0           0         
  4268.6048    0            0           0         
  4285.1004    0            0           0         
  4282.989     0            0           0         
  4286.1477    0            0           0         
  4303.2928    0            0           0         
  4241.8435    0            0           0         
  4284.9501    0            0           0         
  4266.8491    0            0           0         
  4264.4415    0            0           0         
  4260.5802    0            0           0         
  4241.8229    0            0           0         
  4259.5121    0            0           0         
  4245.499     0            0           0         
  4242.6462    0            0           0         
  4200.2543    0            0           0         
  4231.9538    0            0           0         
  4247.6367    0            0           0         
  4238.6036    0            0           0         
  4232.5478    0            0           0         
  4255.7661    0            0           0         
  4229.5702    0            0           0         
  4181.2721    0            0           0         
  4195.0062    0            0           0         
  4180.0921    0            0           0         
  4184.3172    0            0           0         
  4176.1541    0            0           0         
  4176.7759    0            0           0         
  4157.5588    0            0           0         
  4150.7573    0            0           0         
  4136.6906    0            0           0         
  4187.4722    0            0           0         
  4142.7873    0            0           0         
  4132.6583    0            0           0         
  4143.5378    0            0           0         
  4136.8243    0            0           0         
  4080.6399    0            0           0         
  4175.4416    0            0           0         
  4120.7565    0            0           0         
  4099.6179    0            0           0         
  4127.0315    0            0           0         
  4137.6494    0            0           0         
  4126.3051    0            0           0         
  4106.7221    0            0           0         
  4064.2833    0            0           0         
  4073.6932    0            0           0         
  4102.065     0            0           0         
  4089.0068    0            0           0         
  4101.8333    0            0           0         
  4079.5173    0            0           0         
  4094.3307    0            0           0         
  4045.3094    0            0           0         
  4061.4751    0            0           0         
  4059.4567    0            0           0         
  4058.699     0            0           0         
  4037.0145    0            0           0         
  4041.8643    0            0           0         
  4018.3041    0            0           0         
  4102.3654    0            0           0         
  4013.0145    0            0           0         
  4054.7431    0            0           0         
  4088.51      0            0           0         
  4031.0204    0            0           0         
  4026.8148    0            0           0         
  3985.5404    0            0           0         
  4008.5026    0            0           0         
  4056.3057    0            0           0         
  4037.8481    0            0           0         
  4012.2484    0            0           0         
  4019.8145    0            0           0         
  4036.2671    0            0           0         
  4027.2054    0            0           0         
  3971.4373    0            0           0         
  4071.8019    0            0           0         
  4050.514     0            0           0         
  4025.7454    0            0           0         
  4055.9019    0            0           0         
  3921.1345    0            0           0         
  4029.3813    0            0           0         
  3966.1473    0            0           0         
  4034.4681    0            0           0         
  4006.6966    0            0           0         
  4027.0488    0            0           0         
  4054.7948    0            0           0         
  4047.233     0            0           0         
  4055.5363    0            0           0         
  4001.496     0            0           0         
  4006.4599    0            0           0         
  4021.1131    0            0           0         
  4026.8086    0            0           0         
  3965.3767    0            0           0         
  3985.5415    0            0           0         
  3990.5796    0            0           0         
  4016.2866    0            0           0         
  4017.9347    0            0           0         
  3987.153     0            0           0         
  4002.9103    0            0           0         
  3943.2169    0            0           0         
  4021.9282    0            0           0         
  3968.9758    0            0           0         
  3978.0209    0            0           0         
  3946.1494    0            0           0         
  3934.8717    0            0           0         
  3967.7574    0            0           0         
  3960.518     0            0           0         
  3978.8032    0            0           0         
  3996.891     0            0           0         
  4016.0415    0            0           0         
  3945.7484    0            0           0         
  3928.0055    0            0           0         
  3967.7476    0            0           0         
  3981.2112    0            0           0         
  3973.0748    0            0           0         
  3987.8482    0            0           0         
  3973.6879    0            0           0         
  3954.6681    0            0           0         
  3913.6348    0            0           0         
  3984.3376    0            0           0         
  3949.8369    0            0           0         
  3995.1645    0            0           0         
  3945.8122    0            0           0         
  3977.8001    0            0           0         
  3997.0163    0            0           0         
  3937.2924    0            0           0         
  3957.3635    0            0           0         
  3959.598     0            0           0         
  3969.4491    0            0           0         
  3959.8066    0            0           0         
  3936.2385    0            0           0         
  3926.2672    0            0           0         
  3990.874     0            0           0         
  3930.2483    0            0           0         
  3912.5731    0            0           0         
  3927.0604    0            0           0         
  3969.9318    0            0           0         
  3947.5602    0            0           0         
  3972.8892    0            0           0         
  3931.14      0            0           0         
  3945.5307    0            0           0         
  3926.9044    0            0           0         
  3957.3349    0            0           0         
  3936.71      0            0           0         
  3962.6358    0            0           0         
  3937.0503    0            0           0         
  3920.9319    0            0           0         
  3895.4559    0            0           0         
  3909.4213    0            0           0         
  3921.9375    0            0           0         
  3943.3875    0            0           0         
  3973.2041    0            0           0         
  3908.134     0            0           0         
  3954.8169    0            0           0         
  3915.235     0            0           0         
  3936.0452    0            0           0         
  3957.857     0            0           0         
  3937.5091    0            0           0         
  3924.6115    0            0           0         
  3927.8459    0            0           0         
  3932.2091    0            0           0         
  3961.1232    0            0           0         
  3926.7301    0            0           0         
  3876.9497    0            0           0         
  3932.178     0            0           0         
  3966.0004    0            0           0         
  3916.6449    0            0           0         
  3899.1758    0            0           0         
  3922.9124    0            0           0         
  3916.3641    0            0           0         
  3933.3637    0            0           0         
  3878.2428    0            0           0         
  3888.0367    0            0           0         
  3936.4292    0            0           0         
  3894.9897    0            0           0         
  3898.9972    0            0           0         
  3922.5228    0            0           0         
  3843.3676    0            0           0         
  3916.0784    0            0           0         
  3851.632     0            0           0         
  3854.7083    0            0           0         
  3870.9999    0            0           0         
  3827.6035    0            0           0         
  3846.1338    0            0           0         
  3856.71      0            0           0         
  3827.9103    0            0           0         
  3814.0939    0            0           0         
  3818.1843    0            0           0         
  3819.6048    0            0           0         
  3756.0837    0            0           0         
  3837.3501    0            0           0         
  3806.1619    0            0           0         
  3815.6519    0            0           0         
  3812.5413    0            0           0         
  3820.2642    0            0           0         
  3758.4284    0            0           0         
  3779.6594    0            0           0         
  3772.3254    0            0           0         
  3821.2256    0            0           0         
  3785.9646    0            0           0         
  3781.9905    0            0           0         
  3794.2072    0            0           0         
  3801.8489    0            0           0         
  3806.8203    0            0           0         
  3828.4949    0            0           0         
  3806.481     0            0           0         
  3773.0133    0            0           0         
  3763.0096    0            0           0         
  3794.7889    0            0           0         
  3815.7988    0            0           0         
  3767.4829    0            0           0         
  3784.6742    0            0           0         
  3737.2724    0            0           0         
  3798.5706    0            0           0         
  3752.636     0            0           0         
  3767.3944    0            0           0         
  3809.1289    0            0           0         
  3860.451     0            0           0         
  3740.4247    0            0           0         
  3806.3921    0            0           0         
  3760.5317    0            0           0         
  3784.925     0            0           0         
  3812.1403    0            0           0         
  3738.8257    0            0           0         
  3765.8872    0            0           0         
  3813.8475    0            0           0         
  3758.8105    0            0           0         
  3790.2295    0            0           0         
  3756.4823    0            0           0         
  3837.5775    0            0           0         
  3831.1424    0            0           0         
  3808.06      0            0           0         
  3718.8678    0            0           0         
  3731.6926    0            0           0         
  3736.3482    0            0           0         
  3785.9101    0            0           0         
  3790.0723    0            0           0         
  3729.4426    0            0           0         
  3774.7425    0            0           0         
  3769.5163    0            0           0         
  3783.9823    0            0           0         
  3743.7525    0            0           0         
  3699.1648    0            0           0         
  3747.6891    0            0           0         
  3766.6155    0            0           0         
  3748.9434    0            0           0         
  3762.0532    0            0           0         
  3778.7003    0            0           0         
  3767.2432    0            0           0         
  3760.0192    0            0           0         
  3758.0443    0            0           0         
  3769.3227    0            0           0         
  3784.6155    0            0           0         
  3736.9725    0            0           0         
  3726.6512    0            0           0         
  3743.4529    0            0           0         
  3710.1253    0            0           0         
  3738.2726    0            0           0         
  3719.235     0            0           0         
  3760.1419    0            0           0         
  3759.0735    0            0           0         
  3730.9969    0            0           0         
  3746.3528    0            0           0         
  3725.8553    0            0           0         
  3705.8131    0            0           0         
  3697.1757    0            0           0         
  3739.0846    0            0           0         
  3752.463     0            0           0         
  3717.2101    0            0           0         
  3715.3996    0            0           0         
  3714.0901    0            0           0         
  3723.377     0            0           0         
  3700.2003    0            0           0         
  3712.3967    0            0           0         
  3738.9427    0            0           0         
  3693.7716    0            0           0         
  3745.2272    0            0           0         
  3695.175     0            0           0         
  3684.9305    0            0           0         
  3745.0818    0            0           0         
  3682.6565    0            0           0         
  3716.6496    0            0           0         
  3723.5869    0            0           0         
  3726.3805    0            0           0         
  3685.7844    0            0           0         
  3715.5319    0            0           0         
  3730.97      0            0           0         
  3682.6311    0            0           0         
  3692.7359    0            0           0         
  3710.6839    0            0           0         
  3737.7941    0            0           0         
  3701.8401    0            0           0         
  3710.5863    0            0           0         
  3664.6691    0            0           0         
  3747.3791    0            0           0         
  3714.6153    0            0           0         
  3672.8966    0            0           0         
  3709.0028    0            0           0         
  3697.1083    0            0           0         
  3665.1512    0            0           0         
  3706.8099    0            0           0         
  3720.2215    0            0           0         
  3725.9015    0            0           0         
  3702.3805    0            0           0         
  3653.1636    0            0           0         
  3709.0772    0            0           0         
  3719.6133    0            0           0         
  3754.7876    0            0           0         
  3701.496     0            0           0         
  3692.0855    0            0           0         
  3692.2019    0            0           0         
  3681.3362    0            0           0         
  3690.9891    0            0           0         
  3719.682     0            0           0         
  3647.5622    0            0           0         
  3668.602     0            0           0         
  3699.6734    0            0           0         
  3692.3341    0            0           0         
  3707.7819    0            0           0         
  3736.5176    0            0           0         
  3704.3938    0            0           0         
  3730.4       0            0           0         
  3719.8685    0            0           0         
  3706.0401    0            0           0         
  3701.0157    0            0           0         
  3702.6164    0            0           0         
  3669.4115    0            0           0         
  3689.2298    0            0           0         
  3685.1824    0            0           0         
  3699.3049    0            0           0         
  3726.0325    0            0           0         
  3685.7717    0            0           0         
  3713.8783    0            0           0         
  3682.6808    0            0           0         
  3725.536     0            0           0         
  3690.0544    0            0           0         
  3697.2097    0            0           0         
  3685.3814    0            0           0         
  3666.5255    0            0           0         
  3643.3632    0            0           0         
  3702.5844    0            0           0         
  3669.9227    0            0           0         
  3676.8641    0            0           0         
  3688.3738    0            0           0         
  3651.7296    0            0           0         
  3669.8134    0            0           0         
  3686.0635    0            0           0         
  3677.1444    0            0           0         
  3696.6732    0            0           0         
  3687.52      0            0           0         
  3717.7387    0            0           0         
  3702.1287    0            0           0         
  3730.6034    0            0           0         
  3687.1367    0            0           0         
  3664.3136    0            0           0         
  3705.141     0            0           0         
  3674.8576    0            0           0         
  3702.5888    0            0           0         
  3694.9247    0            0           0         
  3653.6301    0            0           0         
  3691.3433    0            0           0         
  3694.8008    0            0           0         
  3709.4441    0            0           0         
  3694.3917    0            0           0         
  3664.7042    0            0           0         
  3694.0982    0            0           0         
  3663.5065    0            0           0         
  3682.3655    0            0           0         
  3696.6522    0            0           0         
  3648.7096    0            0           0         
  3680.4625    0            0           0         
  3667.5726    0            0           0         
  3663.6646    0            0           0         
  3672.1126    0            0           0         
  3672.6953    0            0           0         
  3688.1256    0            0           0         
  3660.8714    0            0           0         
  3677.2605    0            0           0         
  3671.1811    0            0           0         
  3666.2695    0            0           0         
  3682.9346    0            0           0         
  3635.4539    0            0           0         
  3679.0862    0            0           0         
  3624.6491    0            0           0         
  3660.1623    0            0           0         
  3676.3302    0            0           0         
  3668.2722    0            0           0         
  3686.9739    0            0           0         
  3660.0406    0            0           0         
  3684.8408    0            0           0         
  3617.0943    0            0           0         
  3642.4992    0            0           0         
  3645.6851    0            0           0         
  3682.0655    0            0           0         
  3650.4872    0            0           0         
  3654.8529    0            0           0         
  3650.3919    0            0           0         
  3708.1794    0            0           0         
  3626.319     0            0           0         
  3629.0786    0            0           0         
  3660.6251    0            0           0         
  3666.1013    0            0           0         
  3664.2171    0            0           0         
  3654.2042    0            0           0         
  3654.246     0            0           0         
  3611.2552    0            0           0         
  3644.7157    0            0           0         
  3662.5019    0            0           0         
  3623.5797    0            0           0         
  3544.5019    0            0           0         
  3622.2963    0            0           0         
  3634.3917    0            0           0         
  3662.6084    0            0           0         
  3655.2658    0            0           0         
  3647.7724    0            0           0         
  3635.3978    0            0           0         
  3658.7151    0            0           0         
  3608.3093    0            0           0         
  3611.3606    0            0           0         
  3658.6501    0            0           0         
  3613.7484    0            0           0         
  3661.2286    0            0           0         
  3619.0285    0            0           0         
  3646.0102    0            0           0         
  3631.0306    0            0           0         
  3647.4678    0            0           0         
  3587.4172    0            0           0         
  3597.91      0            0           0         
  3635.7083    0            0           0         
  3646.2734    0            0           0         
  3647.5031    0            0           0         
  3652.3082    0            0           0         
  3643.3084    0            0           0         
  3667.7714    0            0           0         
  3646.1542    0            0           0         
  3604.9212    0            0           0         
  3596.6797    0            0           0         
  3628.6911    0            0           0         
  3624.4976    0            0           0         
  3620.1195    0            0           0         
  3655.4311    0            0           0         
  3635.6467    0            0           0         
  3593.5042    0            0           0         
  3640.9852    0            0           0         
  3626.8552    0            0           0         
  3656.8289    0            0           0         
  3597.2226    0            0           0         
  3652.7135    0            0           0         
  3618.8267    0            0           0         
  3578.3131    0            0           0         
  3602.7831    0            0           0         
  3640.6066    0            0           0         
  3661.8411    0            0           0         
  3655.6454    0            0           0         
  3590.3953    0            0           0         
  3607.6031    0            0           0         
  3611.6427    0            0           0         
  3664.3296    0            0           0         
  3615.0667    0            0           0         
  3627.7295    0            0           0         
  3649.0496    0            0           0         
  3637.7824    0            0           0         
  3653.7689    0            0           0         
  3644.6057    0            0           0         
  3688.5438    0            0           0         
  3642.901     0            0           0         
  3648.6952    0            0           0         
  3642.237     0            0           0         
  3657.9477    0            0           0         
  3595.7158    0            0           0         
  3645.0152    0            0           0         
  3670.97      0            0           0         
  3655.1321    0            0           0         
  3687.491     0            0           0         
  3726.1652    0            0           0         
  3679.8422    0            0           0         
  3641.5591    0            0           0         
  3619.8691    0            0           0         
  3660.4305    0            0           0         
  3676.84      0            0           0         
  3640.6663    0            0           0         
  3634.9771    0            0           0         
  3635.6317    0            0           0         
  3658.9071    0            0           0         
  3667.3867    0            0           0         
  3689.1502    0            0           0         
  3642.1398    0            0           0         
  3679.8627    0            0           0         
  3659.8929    0            0           0         
  3630.9911    0            0           0         
  3663.6493    0            0           0         
  3679.7956    0            0           0         
  3677.6818    0            0           0         
  3687.549     0            0           0         
  3674.2451    0            0           0         
  3663.2077    0            0           0         
  3669.9935    0            0           0         
  3680.3784    0            0           0         
  3655.4245    0            0           0         
  3665.2187    0            0           0         
  3637.7598    0            0           0         
  3681.6808    0            0           0         
  3667.385     0            0           0         
  3692.4229    0            0           0         
  3689.3066    0            0           0         
  3631.6199    0            0           0         
  3663.6066    0            0           0         
  3671.6043    0            0           0         
  3699.0167    0            0           0         
  3657.4968    0            0           0         
  3652.4433    0            0           0         
  3664.7361    0            0           0         
  3699.1907    0            0           0         
  3653.5398    0            0           0         
  3707.8714    0            0           0         
  3689.8387    0            0           0         
  3681.6669    0            0           0         
  3648.4912    0            0           0         
  3704.8966    0            0           0         
  3666.8608    0            0           0         
  3651.5624    0            0           0         
  3672.0734    0            0           0         
  3685.6682    0            0           0         
  3697.7643    0            0           0         
  3690.4005    0            0           0         
  3652.2355    0            0           0         
  3666.5971    0            0           0         
  3677.8359    0            0           0         
  3682.9076    0            0           0         
  3687.5423    0            0           0         
  3697.0867    0            0           0         
  3678.7176    0            0           0         
  3714.9776    0            0           0         
  3690.534     0            0           0         
  3693.5242    0            0           0         
  3633.667     0            0           0         
  3647.3241    0            0           0         
  3682.6404    0            0           0         
  3646.3158    0            0           0         
  3724.5446    0            0           0         
  3637.6074    0            0           0         
  3685.4114    0            0           0         
  3652.8388    0            0           0         
  3670.7153    0            0           0         
  3746.975     0            0           0         
  3702.5462    0            0           0         
  3652.0587    0            0           0         
  3697.4044    0            0           0         
  3655.6376    0            0           0         
  3585.8408    0            0           0         
  3694.4468    0            0           0         
  3694.5942    0            0           0         
  3660.0453    0            0           0         
  3672.3496    0            0           0         
  3677.9879    0            0           0         
  3728.3349    0            0           0         
  3622.6989    0            0           0         
  3737.735     0            0           0         
  3646.3279    0            0           0         
  3656.2004    0            0           0         
  3620.791     0            0           0         
  3675.1566    0            0           0         
  3663.6679    0            0           0         
  3643.586     0            0           0         
  3623.741     0            0           0         
  3696.3968    0            0           0         
  3669.2099    0            0           0         
  3719.3392    0            0           0         
  3658.3814    0            0           0         
  3671.4511    0            0           0         
  3666.2832    0            0           0         
  3665.6175    0            0           0         
  3629.6595    0            0           0         
  3642.7431    0            0           0         
  3670.8842    0            0           0         
  3711.785     0            0           0         
  3669.4185    0            0           0         
  3627.1105    0            0           0         
  3649.4906    0            0           0         
  3674.6925    0            0           0         
  3651.3634    0            0           0         
  3637.7086    0            0           0         
  3675.9798    0            0           0         
  3622.435     0            0           0         
  3657.8391    0            0           0         
  3637.1759    0            0           0         
  3637.5663    0            0           0         
  3652.8259    0            0           0         
  3617.8809    0            0           0         
  3656.6166    0            0           0         
  3590.5582    0            0           0         
  3624.9563    0            0           0         
  3614.387     0            0           0         
  3622.2409    0            0           0         
  3580.8968    0            0           0         
  3572.9727    0            0           0         
  3590.0649    0            0           0         
  3581.5924    0            0           0         
  3637.4392    0            0           0         
  3665.6139    0            0           0         
  3570.5308    0            0           0         
  3573.4355    0            0           0         
  3653.7384    0            0           0         
  3594.8405    0            0           0         
  3593.1506    0            0           0         
  3618.046     0            0           0         
  3616.0002    0            0           0         
  3581.8188    0            0           0         
  3618.6467    0            0           0         
  3611.0588    0            0           0         
  3630.1749    0            0           0         
  3581.2467    0            0           0         
  3546.4493    0            0           0         
  3561.1502    0            0           0         
  3540.157     0            0           0         
  3583.6137    0            0           0         
  3618.5685    0            0           0         
  3557.4327    0            0           0         
  3552.578     0            0           0         
  3579.3947    0            0           0         
  3528.5635    0            0           0         
  3544.8363    0            0           0         
  3580.887     0            0           0         
  3554.6654    0            0           0         
  3567.7419    0            0           0         
  3596.074     0            0           0         
  3602.1265    0            0           0         
  3560.5899    0            0           0         
  3574.7917    0            0           0         
  3557.7573    0            0           0         
  3548.263     0            0           0         
  3625.7067    0            0           0         
  3567.1077    0            0           0         
  3542.8386    0            0           0         
  3554.6798    0            0           0         
  3534.1233    0            0           0         
  3584.0405    0            0           0         
  3570.5706    0            0           0         
  3566.8854    0            0           0         
  3580.1783    0            0           0         
  3565.0696    0            0           0         
  3584.5245    0            0           0         
  3541.6883    0            0           0         
  3563.1961    0            0           0         
  3576.0876    0            0           0         
  3493.6238    0            0           0         
  3519.9639    0            0           0         
  3500.6112    0            0           0         
  3532.2506    0            0           0         
  3576.0091    0            0           0         
  3482.4646    0            0           0         
  3579.3846    0            0           0         
  3526.959     0            0           0         
  3567.099     0            0           0         
  3535.7806    0            0           0         
  3504.6793    0            0           0         
  3537.3149    0            0           0         
  3511.7562    0            0           0         
  3555.7192    0            0           0         
  3571.2963    0            0           0         
  3473.692     0            0           0         
  3519.8401    0            0           0         
  3505.8458    0            0           0         
  3522.8404    0            0           0         
  3516.5111    0            0           0         
  3527.8814    0            0           0         
  3519.8655    0            0           0         
  3564.5192    0            0           0         
  3527.0462    0            0           0         
  3516.1375    0            0           0         
  3507.0129    0            0           0         
  3490.3448    0            0           0         
  3514.2205    0            0           0         
  3508.3512    0            0           0         
  3485.9948    0            0           0         
  3513.9119    0            0           0         
  3497.1892    0            0           0         
  3531.3416    0            0           0         
  3519.3076    0            0           0         
  3480.3211    0            0           0         
  3513.0004    0            0           0         
  3548.6021    0            0           0         
  3518.9764    0            0           0         
  3523.5663    0            0           0         
  3561.8309    0            0           0         
  3498.9189    0            0           0         
  3525.3746    0            0           0         
  3523.4709    0            0           0         
  3468.1975    0            0           0         
  3450.5494    0            0           0         
  3503.1966    0            0           0         
  3527.8913    0            0           0         
  3473.9945    0            0           0         
  3522.4766    0            0           0         
  3485.0988    0            0           0         
  3470.761     0            0           0         
  3506.1273    0            0           0         
  3473.2919    0            0           0         
  3524.744     0            0           0         
  3511.8325    0            0           0         
  3474.3802    0            0           0         
  3494.3528    0            0           0         
  3533.3915    0            0           0         
  3494.0828    0            0           0         
  3487.1137    0            0           0         
  3467.1126    0            0           0         
  3434.3704    0            0           0         
  3513.7253    0            0           0         
  3513.3337    0            0           0         
  3481.0543    0            0           0         
  3533.2697    0            0           0         
  3422.8197    0            0           0         
  3426.5736    0            0           0         
  3459.8431    0            0           0         
  3474.9525    0            0           0         
  3465.6491    0            0           0         
  3445.9603    0            0           0         
  3441.2799    0            0           0         
  3490.8962    0            0           0         
  3485.4113    0            0           0         
  3403.8063    0            0           0         
  3464.889     0            0           0         
  3507.9007    0            0           0         
  3470.5855    0            0           0         
  3451.0794    0            0           0         
  3427.0951    0            0           0         
  3466.3819    0            0           0         
  3449.4132    0            0           0         
  3489.2139    0            0           0         
  3463.6121    0            0           0         
  3446.0191    0            0           0         
  3509.8331    0            0           0         
  3476.8434    0            0           0         
  3439.6512    0            0           0         
  3433.7509    0            0           0         
  3490.4592    0            0           0         
  3486.0122    0            0           0         
  3450.9328    0            0           0         
  3487.0845    0            0           0         
  3423.2726    0            0           0         
  3485.7769    0            0           0         
  3492.3462    0            0           0         
  3452.9431    0            0           0         
  3399.9606    0            0           0         
  3475.649     0            0           0         
  3374.5665    0            0           0         
  3515.2953    0            0           0         
  3429.9394    0            0           0         
  3445.0016    0            0           0         
  3393.4784    0            0           0         
  3495.837     0            0           0         
  3438.6819    0            0           0         
  3456.5128    0            0           0         
  3448.1097    0            0           0         
  3459.6536    0            0           0         
  3396.4026    0            0           0         
  3437.5667    0            0           0         
  3445.1469    0            0           0         
  3397.6174    0            0           0         
  3385.9387    0            0           0         
  3429.9965    0            0           0         
  3435.3291    0            0           0         
  3449.8141    0            0           0         
  3432.5119    0            0           0         
  3377.959     0            0           0         
  3348.8613    0            0           0         
  3384.2307    0            0           0         
  3437.2012    0            0           0         
  3385.5807    0            0           0         
  3367.5716    0            0           0         
  3407.5823    0            0           0         
  3400.0872    0            0           0         
  3399.2976    0            0           0         
  3421.8386    0            0           0         
  3443.2914    0            0           0         
  3393.9479    0            0           0         
  3406.2005    0            0           0         
  3372.1671    0            0           0         
  3365.9945    0            0           0         
  3383.7857    0            0           0         
  3380.9132    0            0           0         
  3384.8096    0            0           0         
  3400.3203    0            0           0         
  3324.1779    0            0           0         
  3410.1097    0            0           0         
  3367.942     0            0           0         
  3395.1872    0            0           0         
  3402.2335    0            0           0         
  3353.8626    0            0           0         
  3352.8885    0            0           0         
  3383.0761    0            0           0         
  3347.5092    0            0           0         
  3418.1292    0            0           0         
  3345.0233    0            0           0         
  3392.9446    0            0           0         
  3369.8459    0            0           0         
  3317.7129    0            0           0         
  3329.4473    0            0           0         
  3344.2837    0            0           0         
  3364.6641    0            0           0         
  3350.2737    0            0           0         
  3322.5975    0            0           0         
  3351.078     0            0           0         
  3341.0269    0            0           0         
  3334.8953    0            0           0         
  3329.755     0            0           0         
  3345.6142    0            0           0         
  3300.2214    0            0           0         
  3299.9587    0            0           0         
  3316.0029    0            0           0         
  3351.3559    0            0           0         
  3296.315     0            0           0         
  3307.6476    0            0           0         
  3272.8348    0            0           0         
  3304.6449    0            0           0         
  3347.3206    0            0           0         
  3312.2025    0            0           0         
  3341.4319    0            0           0         
  3338.9976    0            0           0         
  3350.1424    0            0           0         
  3332.0694    0            0           0         
  3289.2674    0            0           0         
  3324.4147    0            0           0         
  3283.543     0            0           0         
  3300.3574    0            0           0         
  3283.679     0            0           0         
  3331.6756    0            0           0         
  3313.0671    0            0           0         
  3251.5506    0            0           0         
  3252.008     0            0           0         
  3279.3705    0            0           0         
  3319.8401    0            0           0         
  3323.7806    0            0           0         
  3307.9456    0            0           0         
  3294.7793    0            0           0         
  3317.2771    0            0           0         
  3305.2826    0            0           0         
  3305.088     0            0           0         
  3261.9005    0            0           0         
  3287.4488    0            0           0         
  3313.6827    0            0           0         
  3295.6013    0            0           0         
  3271.4979    0            0           0         
  3262.6149    0            0           0         
  3291.6365    0            0           0         
  3276.5679    0            0           0         
  3296.7527    0            0           0         
  3288.6978    0            0           0         
  3288.1843    0            0           0         
  3317.1268    0            0           0         
  3243.8897    0            0           0         
  3266.0781    0            0           0         
  3319.4077    0            0           0         
  3290.3383    0            0           0         
  3269.4803    0            0           0         
  3284.314     0            0           0         
  3249.0533    0            0           0         
  3305.3216    0            0           0         
  3277.3845    0            0           0         
  3299.8438    0            0           0         
  3324.2104    0            0           0         
  3264.6409    0            0           0         
  3272.0231    0            0           0         
  3282.4585    0            0           0         
  3263.0428    0            0           0         
  3258.631     0            0           0         
  3327.2881    0            0           0         
  3240.4761    0            0           0         
  3290.8584    0            0           0         
  3321.784     0            0           0         
  3267.754     0            0           0         
  3292.6579    0            0           0         
  3242.4586    0            0           0         
  3228.9373    0            0           0         
  3279.7137    0            0           0         
  3281.0005    0            0           0         
  3268.536     0            0           0         
  3232.1258    0            0           0         
  3292.9463    0            0           0         
  3267.7318    0            0           0         
  3269.737     0            0           0         
  3330.9542    0            0           0         
  3243.8515    0            0           0         
  3246.2465    0            0           0         
  3274.9954    0            0           0         
  3246.6181    0            0           0         
  3316.0298    0            0           0         
  3256.0234    0            0           0         
  3242.554     0            0           0         
  3218.0582    0            0           0         
  3254.2456    0            0           0         
  3235.6142    0            0           0         
  3246.7858    0            0           0         
  3285.7128    0            0           0         
  3235.2095    0            0           0         
  3280.1042    0            0           0         
  3250.1372    0            0           0         
  3250.7333    0            0           0         
  3272.7057    0            0           0         
  3227.8533    0            0           0         
  3229.6797    0            0           0         
  3205.4256    0            0           0         
  3257.4572    0            0           0         
  3248.8919    0            0           0         
  3237.9853    0            0           0         
  3248.9794    0            0           0         
  3195.2365    0            0           0         
  3264.3384    0            0           0         
  3249.08      0            0           0         
  3222.7903    0            0           0         
  3259.3833    0            0           0         
  3265.6887    0            0           0         
  3225.6874    0            0           0         
  3237.6334    0            0           0         
  3250.2115    0            0           0         
  3237.6751    0            0           0         
  3250.2547    0            0           0         
  3245.8767    0            0           0         
  3243.3064    0            0           0         
  3269.2003    0            0           0         
  3261.9663    0            0           0         
  3254.3562    0            0           0         
  3225.7211    0            0           0         
  3202.1118    0            0           0         
  3234.2551    0            0           0         
  3211.3678    0            0           0         
  3268.6143    0            0           0         
  3253.6742    0            0           0         
  3243.7098    0            0           0         
  3245.5139    0            0           0         
  3233.3801    0            0           0         
  3249.4339    0            0           0         
  3207.6142    0            0           0         
  3235.0424    0            0           0         
  3211.4391    0            0           0         
  3217.648     0            0           0         
  3194.4286    0            0           0         
  3236.7966    0            0           0         
  3185.0245    0            0           0         
  3257.0551    0            0           0         
  3241.7072    0            0           0         
  3223.5621    0            0           0         
  3199.6455    0            0           0         
  3201.1239    0            0           0         
  3193.0391    0            0           0         
  3145.3129    0            0           0         
  3244.0298    0            0           0         
  3210.4267    0            0           0         
  3214.5312    0            0           0         
  3250.6773    0            0           0         
  3220.2634    0            0           0         
  3241.7731    0            0           0         
  3234.9951    0            0           0         
  3202.0932    0            0           0         
  3196.2298    0            0           0         
  3207.9215    0            0           0         
  3215.8411    0            0           0         
  3232.0958    0            0           0         
  3187.855     0            0           0         
  3210.6729    0            0           0         
  3202.75      0            0           0         
  3244.4811    0            0           0         
  3166.81      0            0           0         
  3228.5677    0            0           0         
  3228.2198    0            0           0         
  3216.8261    0            0           0         
  3196.1032    0            0           0         
  3253.3712    0            0           0         
  3265.8245    0            0           0         
  3277.0203    0            0           0         
  3212.0463    0            0           0         
  3234.6674    0            0           0         
  3253.7222    0            0           0         
  3225.4542    0            0           0         
  3193.6677    0            0           0         
  3199.3665    0            0           0         
  3219.5858    0            0           0         
  3224.7424    0            0           0         
  3200.9286    0            0           0         
  3227.8684    0            0           0         
  3258.0051    0            0           0         
  3216.1328    0            0           0         
  3262.7036    0            0           0         
  3229.453     0            0           0         
  3261.5466    0            0           0         
  3173.9192    0            0           0         
  3258.5813    0            0           0         
  3218.7481    0            0           0         
  3227.4168    0            0           0         
  3243.871     0            0           0         
  3239.5824    0            0           0         
  3230.7296    0            0           0         
  3224.5445    0            0           0         
  3230.8867    0            0           0         
  3227.6793    0            0           0         
  3233.1641    0            0           0         
  3185.4307    0            0           0         
  3269.1828    0            0           0         
  3193.5672    0            0           0         
  3220.0407    0            0           0         
  3198.6764    0            0           0         
  3208.0392    0            0           0         
  3248.856     0            0           0         
  3206.0257    0            0           0         
  3246.5728    0            0           0         
  3238.2365    0            0           0         
  3263.8936    0            0           0         
  3235.7967    0            0           0         
  3225.307     0            0           0         
  3226.1032    0            0           0         
  3232.2745    0            0           0         
  3247.153     0            0           0         
  3218.8931    0            0           0         
  3225.8687    0            0           0         
  3219.6315    0            0           0         
  3226.7735    0            0           0         
  3229.2231    0            0           0         
  3217.6137    0            0           0         
  3219.3819    0            0           0         
  3241.2192    0            0           0         
  3189.4812    0            0           0         
  3251.7997    0            0           0         
  3228.7257    0            0           0         
  3249.4639    0            0           0         
  3238.857     0            0           0         
  3222.3315    0            0           0         
  3228.6717    0            0           0         
  3289.3035    0            0           0         
  3251.7225    0            0           0         
  3227.6679    0            0           0         
  3247.0171    0            0           0         
  3227.6085    0            0           0         
  3235.9498    0            0           0         
  3265.706     0            0           0         
  3266.8493    0            0           0         
  3281.5583    0            0           0         
  3270.0976    0            0           0         
  3266.7921    0            0           0         
  3216.8184    0            0           0         
  3221.16      0            0           0         
  3218.8624    0            0           0         
  3294.7043    0            0           0         
  3226.6592    0            0           0         
  3253.0372    0            0           0         
  3241.4421    0            0           0         
  3224.1547    0            0           0         
  3267.9633    0            0           0         
  3247.0226    0            0           0         
  3255.5357    0            0           0         
  3252.5519    0            0           0         
  3251.2172    0            0           0         
  3248.8592    0            0           0         
  3275.9241    0            0           0         
  3223.642     0            0           0         
  3257.1316    0            0           0         
  3257.5825    0            0           0         
  3241.5441    0            0           0         
  3273.9347    0            0           0         
  3245.8542    0            0           0         
  3232.4977    0            0           0         
  3261.0457    0            0           0         
  3235.5714    0            0           0         
  3255.6348    0            0           0         
  3261.2294    0            0           0         
  3242.1829    0            0           0         
  3304.6914    0            0           0         
  3262.2247    0            0           0         
  3296.6801    0            0           0         
  3263.4391    0            0           0         
  3256.6982    0            0           0         
  3301.2962    0            0           0         
  3323.5155    0            0           0         
  3337.8678    0            0           0         
  3293.268     0            0           0         
  3260.4456    0            0           0         
  3253.8947    0            0           0         
  3291.957     0            0           0         
  3281.3447    0            0           0         
  3282.1517    0            0           0         
  3276.6986    0            0           0         
  3231.5631    0            0           0         
  3255.2258    0            0           0         
  3283.4539    0            0           0         
  3281.4769    0            0           0         
  3268.6507    0            0           0         
  3268.4863    0            0           0         
  3285.4646    0            0           0         
  3292.3659    0            0           0         
  3327.7954    0            0           0         
  3256.5244    0            0           0         
  3287.8576    0            0           0         
  3263.1567    0            0           0         
  3278.2261    0            0           0         
  3303.9794    0            0           0         
  3287.7241    0            0           0         
  3290.3903    0            0           0         
  3295.3317    0            0           0         
  3301.3487    0            0           0         
  3285.6664    0            0           0         
  3276.0146    0            0           0         
  3328.9597    0            0           0         
  3293.7962    0            0           0         
  3299.3951    0            0           0         
  3280.57      0            0           0         
  3299.474     0            0           0         
  3267.5731    0            0           0         
  3268.2276    0            0           0         
  3310.3822    0            0           0         
  3269.0399    0            0           0         
  3252.9341    0            0           0         
  3277.7708    0            0           0         
  3241.4483    0            0           0         
  3317.8199    0            0           0         
  3287.0349    0            0           0         
  3256.4625    0            0           0         
  3241.0397    0            0           0         
  3289.226     0            0           0         
  3284.0547    0            0           0         
  3251.5923    0            0           0         
  3314.1951    0            0           0         
  3296.1387    0            0           0         
  3282.7051    0            0           0         
  3266.9524    0            0           0         
  3273.9884    0            0           0         
  3294.6137    0            0           0         
  3293.8562    0            0           0         
  3302.1657    0            0           0         
  3288.789     0            0           0         
  3259.8057    0            0           0         
  3242.281     0            0           0         
  3288.4686    0            0           0         
  3272.7121    0            0           0         
  3279.8885    0            0           0         
  3310.3844    0            0           0         
  3268.4262    0            0           0         
  3292.9941    0            0           0         
  3260.9508    0            0           0         
  3282.8249    0            0           0         
  3286.1403    0            0           0         
  3258.4196    0            0           0         
  3264.0054    0            0           0         
  3248.4246    0            0           0         
  3275.7675    0            0           0         
  3276.6565    0            0           0         
  3265.9725    0            0           0         
  3287.2501    0            0           0         
  3239.6982    0            0           0         
  3304.4097    0            0           0         
  3276.8057    0            0           0         
  3271.5626    0            0           0         
  3272.4039    0            0           0         
  3299.6107    0            0           0         
  3292.0403    0            0           0         
  3266.0767    0            0           0         
  3278.9892    0            0           0         
  3278.5543    0            0           0         
  3274.0353    0            0           0         
  3297.9197    0            0           0         
  3260.6587    0            0           0         
  3270.9213    0            0           0         
  3262.1218    0            0           0         
  3260.8235    0            0           0         
  3248.2974    0            0           0         
  3277.2308    0            0           0         
  3275.4849    0            0           0         
  3247.4723    0            0           0         
  3250.0795    0            0           0         
  3282.2047    0            0           0         
  3307.3413    0            0           0         
  3274.163     0            0           0         
  3252.3133    0            0           0         
  3258.0097    0            0           0         
  3266.8745    0            0           0         
  3260.0595    0            0           0         
  3276.9799    0            0           0         
  3251.597     0            0           0         
  3240.833     0            0           0         
  3279.1281    0            0           0         
  3251.8991    0            0           0         
  3260.8007    0            0           0         
  3271.6996    0            0           0         
  3252.5683    0            0           0         
  3322.4661    0            0           0         
  3263.1084    0            0           0         
  3274.0733    0            0           0         
  3222.2412    0            0           0         
  3245.2002    0            0           0         
  3313.1911    0            0           0         
  3259.8303    0            0           0         
  3297.4618    0            0           0         
  3282.5398    0            0           0         
  3264.0005    0            0           0         
  3248.0777    0            0           0         
  3246.3119    0            0           0         
  3280.591     0            0           0         
  3240.172     0            0           0         
  3251.269     0            0           0         
  3285.1032    0            0           0         
  3305.4695    0            0           0         
  3267.6153    0            0           0         
  3283.4627    0            0           0         
  3269.8208    0            0           0         
  3292.2401    0            0           0         
  3242.7098    0            0           0         
  3245.5578    0            0           0         
  3275.2623    0            0           0         
  3224.9169    0            0           0         
  3282.0948    0            0           0         
  3267.5591    0            0           0         
  3220.3366    0            0           0         
  3252.4645    0            0           0         
  3233.9733    0            0           0         
  3254.3815    0            0           0         
  3236.6755    0            0           0         
  3235.9153    0            0           0         
  3250.9255    0            0           0         
  3234.2798    0            0           0         
  3259.7908    0            0           0         
  3284.6846    0            0           0         
  3249.5026    0            0           0         
  3296.4696    0            0           0         
  3258.6825    0            0           0         
  3229.9492    0            0           0         
  3250.9686    0            0           0         
  3231.046     0            0           0         
  3223.6341    0            0           0         
  3255.3826    0            0           0         
  3253.0774    0            0           0         
  3257.8879    0            0           0         
  3231.8025    0            0           0         
  3213.5677    0            0           0         
  3242.4387    0            0           0         
  3247.5737    0            0           0         
  3250.5317    0            0           0         
  3225.0622    0            0           0         
  3243.5443    0            0           0         
  3260.1979    0            0           0         
  3212.4431    0            0           0         
  3218.6092    0            0           0         
  3202.6126    0            0           0         
  3271.6754    0            0           0         
  3261.5817    0            0           0         
  3246.1169    0            0           0         
  3228.8103    0            0           0         
  3232.6077    0            0           0         
  3269.8867    0            0           0         
  3262.3622    0            0           0         
  3233.5352    0            0           0         
  3204.7234    0            0           0         
  3220.0338    0            0           0         
  3273.6325    0            0           0         
  3256.4481    0            0           0         
  3170.8677    0            0           0         
  3231.6902    0            0           0         
  3245.6355    0            0           0         
  3228.3825    0            0           0         
  3238.561     0            0           0         
  3199.6928    0            0           0         
  3241.3908    0            0           0         
  3231.5157    0            0           0         
  3234.8453    0            0           0         
  3218.3839    0            0           0         
  3178.8148    0            0           0         
  3208.2143    0            0           0         
  3272.3135    0            0           0         
  3211.596     0            0           0         
  3212.4889    0            0           0         
  3220.6493    0            0           0         
  3239.9246    0            0           0         
  3209.966     0            0           0         
  3221.8834    0            0           0         
  3251.329     0            0           0         
  3232.4639    0            0           0         
  3172.8115    0            0           0         
  3213.1646    0            0           0         
  3230.8077    0            0           0         
  3193.9694    0            0           0         
  3221.3276    0            0           0         
  3203.5963    0            0           0         
  3233.8128    0            0           0         
  3193.6209    0            0           0         
  3175.183     0            0           0         
  3187.5444    0            0           0         
  3217.3431    0            0           0         
  3219.624     0            0           0         
  3211.1667    0            0           0         
  3218.2004    0            0           0         
  3226.9823    0            0           0         
  3229.4464    0            0           0         
  3209.8598    0            0           0         
  3209.2144    0            0           0         
  3210.6686    0            0           0         
  3191.4841    0            0           0         
  3210.0313    0            0           0         
  3197.4965    0            0           0         
  3208.086     0            0           0         
  3237.7881    0            0           0         
  3210.4819    0            0           0         
  3152.7766    0            0           0         
  3170.7391    0            0           0         
  3196.8601    0            0           0         
  3155.1953    0            0           0         
  3183.9912    0            0           0         
  3192.745     0            0           0         
  3189.6334    0            0           0         
  3211.9982    0            0           0         
  3196.4876    0            0           0         
  3177.2588    0            0           0         
  3174.1698    0            0           0         
  3228.5765    0            0           0         
  3202.2486    0            0           0         
  3204.9821    0            0           0         
  3160.3788    0            0           0         
  3215.0098    0            0           0         
  3156.1296    0            0           0         
  3186.0877    0            0           0         
  3183.5565    0            0           0         
  3155.306     0            0           0         
  3198.3966    0            0           0         
  3184.3923    0            0           0         
  3203.1113    0            0           0         
  3183.838     0            0           0         
  3161.2724    0            0           0         
  3190.8232    0            0           0         
  3144.803     0            0           0         
  3204.5909    0            0           0         
  3162.828     0            0           0         
  3174.4922    0            0           0         
  3169.699     0            0           0         
  3187.609     0            0           0         
  3186.6116    0            0           0         
  3203.4784    0            0           0         
  3203.6207    0            0           0         
  3165.5963    0            0           0         
  3176.8055    0            0           0         
  3155.7783    0            0           0         
  3155.7634    0            0           0         
  3160.3191    0            0           0         
  3183.4094    0            0           0         
  3162.2232    0            0           0         
  3149.8815    0            0           0         
  3143.9934    0            0           0         
  3173.1064    0            0           0         
  3124.5022    0            0           0         
  3172.2302    0            0           0         
  3163.286     0            0           0         
  3161.7724    0            0           0         
  3150.7422    0            0           0         
  3115.3526    0            0           0         
  3164.044     0            0           0         
  3163.2292    0            0           0         
  3176.406     0            0           0         
  3170.8198    0            0           0         
  3167.1623    0            0           0         
  3153.5829    0            0           0         
  3116.6353    0            0           0         
  3168.2975    0            0           0         
  3118.1049    0            0           0         
  3146.3033    0            0           0         
  3171.171     0            0           0         
  3144.8546    0            0           0         
  3076.3609    0            0           0         
  3155.6643    0            0           0         
  3122.759     0            0           0         
  3149.9486    0            0           0         
  3140.5502    0            0           0         
  3134.6639    0            0           0         
  3165.6071    0            0           0         
  3129.1802    0            0           0         
  3143.932     0            0           0         
  3136.0465    0            0           0         
  3157.698     0            0           0         
  3154.6075    0            0           0         
  3125.2574    0            0           0         
  3149.9099    0            0           0         
  3143.2756    0            0           0         
  3124.8769    0            0           0         
  3132.0823    0            0           0         
  3111.3591    0            0           0         
  3148.9629    0            0           0         
  3134.7445    0            0           0         
  3078.8997    0            0           0         
  3161.1932    0            0           0         
  3126.5236    0            0           0         
  3126.2825    0            0           0         
  3109.8133    0            0           0         
  3141.7504    0            0           0         
  3122.2878    0            0           0         
  3134.951     0            0           0         
  3106.9635    0            0           0         
  3134.4511    0            0           0         
  3086.9399    0            0           0         
  3110.7671    0            0           0         
  3141.0247    0            0           0         
  3135.1513    0            0           0         
  3142.0378    0            0           0         
  3148.0755    0            0           0         
  3089.8612    0            0           0         
  3113.0665    0            0           0         
  3144.4112    0            0           0         
  3163.092     0            0           0         
  3136.4987    0            0           0         
  3139.65      0            0           0         
  3110.104     0            0           0         
  3128.7409    0            0           0         
  3101.1188    0            0           0         
  3158.615     0            0           0         
  3158.5508    0            0           0         
  3140.9246    0            0           0         
  3131.3344    0            0           0         
  3097.3853    0            0           0         
  3152.8589    0            0           0         
  3108.5127    0            0           0         
  3172.552     0            0           0         
  3109.8051    0            0           0         
  3126.6961    0            0           0         
  3131.4996    0            0           0         
  3107.468     0            0           0         
  3164.1267    0            0           0         
  3096.115     0            0           0         
  3120.6782    0            0           0         
  3115.9082    0            0           0         
  3112.8266    0            0           0         
  3109.0765    0            0           0         
  3106.8758    0            0           0         
  3135.713     0            0           0         
  3097.3456    0            0           0         
  3161.0595    0            0           0         
  3113.7814    0            0           0         
  3127.6626    0            0           0         
  3077.8161    0            0           0         
  3129.477     0            0           0         
  3116.2681    0            0           0         
  3150.8562    0            0           0         
  3098.2669    0            0           0         
  3107.4712    0            0           0         
  3074.0362    0            0           0         
  3066.0799    0            0           0         
  3110.5001    0            0           0         
  3113.0024    0            0           0         
  3123.0182    0            0           0         
  3094.8986    0            0           0         
  3070.9991    0            0           0         
  3082.4851    0            0           0         
  3102.0906    0            0           0         
  3097.4781    0            0           0         
  3077.498     0            0           0         
  3113.7484    0            0           0         
  3100.3508    0            0           0         
  3116.9948    0            0           0         
  3110.8061    0            0           0         
  3115.8229    0            0           0         
  3100.7496    0            0           0         
  3131.0789    0            0           0         
  3056.1814    0            0           0         
  3115.1132    0            0           0         
  3069.6071    0            0           0         
  3084.6926    0            0           0         
  3098.7699    0            0           0         
  3145.4867    0            0           0         
  3114.3152    0            0           0         
  3127.4015    0            0           0         
  3080.293     0            0           0         
  3120.5226    0            0           0         
  3127.2684    0            0           0         
  3068.6779    0            0           0         
  3136.4761    0            0           0         
  3113.0795    0            0           0         
  3102.7911    0            0           0         
  3077.6409    0            0           0         
  3065.9493    0            0           0         
  3113.2338    0            0           0         
  3120.743     0            0           0         
  3086.526     0            0           0         
  3134.4211    0            0           0         
  3095.4147    0            0           0         
  3104.9807    0            0           0         
  3064.719     0            0           0         
  3130.8159    0            0           0         
  3112.2624    0            0           0         
  3126.5062    0            0           0         
  3095.6251    0            0           0         
  3064.1447    0            0           0         
  3115.2838    0            0           0         
  3091.9785    0            0           0         
  3074.1598    0            0           0         
  3076.57      0            0           0         
  3079.9983    0            0           0         
  3069.2478    0            0           0         
  3125.5649    0            0           0         
  3086.6349    0            0           0         
  3092.4829    0            0           0         
  3140.758     0            0           0         
  3103.2023    0            0           0         
  3055.3665    0            0           0         
  3073.5249    0            0           0         
  3107.6582    0            0           0         
  3075.0967    0            0           0         
  3132.9987    0            0           0         
  3081.3689    0            0           0         
  3145.5686    0            0           0         
  3108.3086    0            0           0         
  3081.6514    0            0           0         
  3059.9059    0            0           0         
  3082.7018    0            0           0         
  3063.0914    0            0           0         
  3046.8049    0            0           0         
  3111.593     0            0           0         
  3106.2738    0            0           0         
  3047.3395    0            0           0         
  3089.4731    0            0           0         
  3117.4749    0            0           0         
  3097.6236    0            0           0         
  3079.485     0            0           0         
  3072.078     0            0           0         
  3095.6187    0            0           0         
  3113.1528    0            0           0         
  3043.3709    0            0           0         
  3035.0869    0            0           0         
  3059.6799    0            0           0         
  3075.46      0            0           0         
  3072.6089    0            0           0         
  3075.7973    0            0           0         
  3083.1385    0            0           0         
  3098.1063    0            0           0         
  3045.3922    0            0           0         
  3085.5738    0            0           0         
  3089.1445    0            0           0         
  3104.3567    0            0           0         
  3076.7143    0            0           0         
  3083.2869    0            0           0         
  3074.5184    0            0           0         
  3074.3712    0            0           0         
  3084.594     0            0           0         
  3077.33      0            0           0         
  3047.7943    0            0           0         
  3048.2852    0            0           0         
  3083.9319    0            0           0         
  3089.6949    0            0           0         
  3094.7394    0            0           0         
  3077.6679    0            0           0         
  3090.9961    0            0           0         
  3080.1453    0            0           0         
  3103.7839    0            0           0         
  3050.2265    0            0           0         
  3099.3912    0            0           0         
  3076.3969    0            0           0         
  3057.3419    0            0           0         
  3087.5437    0            0           0         
  3100.2854    0            0           0         
  3029.3406    0            0           0         
  3113.56      0            0           0         
  3052.5367    0            0           0         
  3062.9382    0            0           0         
  3059.5837    0            0           0         
  3077.7794    0            0           0         
  3090.6341    0            0           0         
  3082.9038    0            0           0         
  3031.1743    0            0           0         
  3056.0073    0            0           0         
  3048.3895    0            0           0         
  3109.2391    0            0           0         
  3038.0573    0            0           0         
  3055.0077    0            0           0         
  3070.0851    0            0           0         
  3084.3905    0            0           0         
  3096.4859    0            0           0         
  3069.8553    0            0           0         
  3006.62      0            0           0         
  3070.8371    0            0           0         
  3053.2424    0            0           0         
  3041.2693    0            0           0         
  3065.83      0            0           0         
  3096.2465    0            0           0         
  3068.9249    0            0           0         
  3058.1341    0            0           0         
  3092.6951    0            0           0         
  3094.0444    0            0           0         
  3107.7331    0            0           0         
  3082.4166    0            0           0         
  3077.1659    0            0           0         
  3068.5905    0            0           0         
  3063.6161    0            0           0         
  3091.1459    0            0           0         
  3059.4679    0            0           0         
  3037.2972    0            0           0         
  3091.0674    0            0           0         
  3058.0293    0            0           0         
  3065.1726    0            0           0         
  3077.336     0            0           0         
  3060.1064    0            0           0         
  3070.12      0            0           0         
  3065.4602    0            0           0         
  3073.4274    0            0           0         
  3121.0577    0            0           0         
  3032.4817    0            0           0         
  3097.046     0            0           0         
  3086.554     0            0           0         
  3082.4652    0            0           0         
  3088.5392    0            0           0         
  3035.2306    0            0           0         
  3056.9452    0            0           0         
  3064.9114    0            0           0         
  3035.4177    0            0           0         
  3075.7142    0            0           0         
  3064.0184    0            0           0         
  3060.5698    0            0           0         
  3048.9197    0            0           0         
  3086.8742    0            0           0         
  3043.7009    0            0           0         
  3069.7178    0            0           0         
  3052.1535    0            0           0         
  3035.294     0            0           0         
  3055.0496    0            0           0         
  3056.7254    0            0           0         
  3052.088     0            0           0         
  3084.9404    0            0           0         
  3034.5338    0            0           0         
  3073.993     0            0           0         
  3054.5943    0            0           0         
  3043.7493    0            0           0         
  3074.0028    0            0           0         
  3033.1851    0            0           0         
  3116.8461    0            0           0         
  3035.2613    0            0           0         
  3060.6926    0            0           0         
  3060.9162    0            0           0         
  3076.2112    0            0           0         
  3077.5877    0            0           0         
  3056.4292    0            0           0         
  3020.8164    0            0           0         
  3054.1509    0            0           0         
  3063.6311    0            0           0         
  3077.1195    0            0           0         
  3037.038     0            0           0         
  3025.7533    0            0           0         
  3085.9061    0            0           0         
  3044.5702    0            0           0         
  3069.3526    0            0           0         
  3062.4119    0            0           0         
  3052.5447    0            0           0         
  3091.5153    0            0           0         
  3040.7942    0            0           0         
  3058.1273    0            0           0         
  3051.5862    0            0           0         
  3110.3685    0            0           0         
  3073.1145    0            0           0         
  3051.053     0            0           0         
  3054.0486    0            0           0         
  3068.8225    0            0           0         
  3025.8788    0            0           0         
  3068.48      0            0           0         
  3031.1158    0            0           0         
  3030.8059    0            0           0         
  3117.1166    0            0           0         
  3022.1595    0            0           0         
  3087.5356    0            0           0         
  3067.4834    0            0           0         
  3110.9766    0            0           0         
  3047.977     0            0           0         
  3057.2287    0            0           0         
  3035.4976    0            0           0         
  3025.1244    0            0           0         
  3052.9704    0            0           0         
  3052.7207    0            0           0         
  3042.0678    0            0           0         
  3097.8901    0            0           0         
  3065.6737    0            0           0         
  3048.013     0            0           0         
  3088.0026    0            0           0         
  3068.5912    0            0           0         
  3113.6054    0            0           0         
  3112.1418    0            0           0         
  3056.2938    0            0           0         
  3046.6605    0            0           0         
  3079.5646    0            0           0         
  3042.9277    0            0           0         
  3077.2307    0            0           0         
  3080.0258    0            0           0         
  3080.6679    0            0           0         
  3042.1984    0            0           0         
  3062.5595    0            0           0         
  3092.0226    0            0           0         
  3074.8554    0            0           0         
  3047.4391    0            0           0         
  3014.4135    0            0           0         
  3096.0066    0            0           0         
  3057.7396    0            0           0         
  3086.4438    0            0           0         
  3059.087     0            0           0         
  3072.1028    0            0           0         
  3077.8112    0            0           0         
  3070.7715    0            0           0         
  3007.3234    0            0           0         
  3095.3609    0            0           0         
  3077.0587    0            0           0         
  3091.833     0            0           0         
  3054.2634    0            0           0         
  3077.9483    0            0           0         
  3071.291     0            0           0         
  3088.1396    0            0           0         
  3088.3106    0            0           0         
  3077.2259    0            0           0         
  3095.6495    0            0           0         
  3054.4834    0            0           0         
  3064.5021    0            0           0         
  3046.0516    0            0           0         
  3092.3556    0            0           0         
  3036.8809    0            0           0         
  3113.3855    0            0           0         
  3075.6073    0            0           0         
  3047.2135    0            0           0         
  3084.4571    0            0           0         
  3171.0513    0            0           0         
  3084.6217    0            0           0         
  3068.7392    0            0           0         
  3063.1313    0            0           0         
  3133.2814    0            0           0         
  3091.8683    0            0           0         
  3066.982     0            0           0         
  3036.4315    0            0           0         
  3064.0329    0            0           0         
  3090.293     0            0           0         
  3105.9341    0            0           0         
  3054.2765    0            0           0         
  3110.5399    0            0           0         
  3046.2195    0            0           0         
  3099.7292    0            0           0         
  3120.9078    0            0           0         
  3113.9965    0            0           0         
  3078.877     0            0           0         
  3086.7847    0            0           0         
  3053.9629    0            0           0         
  3089.6661    0            0           0         
  3069.983     0            0           0         
  3063.5291    0            0           0         
  3063.2429    0            0           0         
  3042.6888    0            0           0         
  3070.2772    0            0           0         
  3105.5222    0            0           0         
  3036.2717    0            0           0         
  3085.8536    0            0           0         
  3053.3958    0            0           0         
  3033.8117    0            0           0         
  3057.4219    0            0           0         
  3053.4074    0            0           0         
  3019.9695    0            0           0         
  3059.8319    0            0           0         
  3044.9005    0            0           0         
  3056.7735    0            0           0         
  3103.5904    0            0           0         
  3086.6934    0            0           0         
  3101.9297    0            0           0         
  3059.8693    0            0           0         
  3052.2508    0            0           0         
  3097.1631    0            0           0         
  3051.8144    0            0           0         
  3064.1478    0            0           0         
  3102.7659    0            0           0         
  3083.3984    0            0           0         
  3051.3246    0            0           0         
  3053.9136    0            0           0         
  3079.7317    0            0           0         
  3037.7017    0            0           0         
  3105.8089    0            0           0         
  3058.598     0            0           0         
  3106.3326    0            0           0         
  3087.4105    0            0           0         
  3056.7742    0            0           0         
  3088.8698    0            0           0         
  3031.2758    0            0           0         
  3040.9227    0            0           0         
  3028.2104    0            0           0         
  3057.0286    0            0           0         
  3065.4618    0            0           0         
  3067.35      0            0           0         
  3052.7653    0            0           0         
  3033.3628    0            0           0         
  3038.5727    0            0           0         
  3048.8152    0            0           0         
  3101.295     0            0           0         
  3002.5936    0            0           0         
  3066.1997    0            0           0         
  3059.8654    0            0           0         
  3050.2996    0            0           0         
  3088.0494    0            0           0         
  3037.4677    0            0           0         
  3058.3638    0            0           0         
  3034.108     0            0           0         
  2981.5843    0            0           0         
  3029.9585    0            0           0         
  3081.0039    0            0           0         
  3047.1419    0            0           0         
  3067.2149    0            0           0         
  3062.2724    0            0           0         
  3022.0701    0            0           0         
  3045.0245    0            0           0         
  3025.0653    0            0           0         
  3063.5458    0            0           0         
  3047.3692    0            0           0         
  3031.7297    0            0           0         
  3069.4799    0            0           0         
  3064.7952    0            0           0         
  2996.0946    0            0           0         
  3002.9003    0            0           0         
  3055.8399    0            0           0         
  3044.2082    0            0           0         
  3050.701     0            0           0         
  3069.4604    0            0           0         
  3088.6825    0            0           0         
  3025.6244    0            0           0         
  3056.882     0            0           0         
  3055.8155    0            0           0         
  3058.561     0            0           0         
  3018.6959    0            0           0         
  3066.6651    0            0           0         
  3070.2194    0            0           0         
  3073.7816    0            0           0         
  3034.4175    0            0           0         
  3100.3569    0            0           0         
  3009.019     0            0           0         
  3075.1128    0            0           0         
  3053.8459    0            0           0         
  3041.9273    0            0           0         
  3110.3983    0            0           0         
  3042.5171    0            0           0         
  3091.6334    0            0           0         
  3091.1823    0            0           0         
  3031.8116    0            0           0         
  3027.0112    0            0           0         
  3053.6199    0            0           0         
  3074.3935    0            0           0         
  3045.7363    0            0           0         
  2996.4757    0            0           0         
  3059.2797    0            0           0         
  3062.856     0            0           0         
  3086.6235    0            0           0         
  3013.5723    0            0           0         
  3071.2778    0            0           0         
  3010.4152    0            0           0         
  3040.8512    0            0           0         
  3040.5812    0            0           0         
  3068.0875    0            0           0         
  3037.6095    0            0           0         
  3085.8939    0            0           0         
  3040.4694    0            0           0         
  3059.6689    0            0           0         
  3051.9753    0            0           0         
  3064.1873    0            0           0         
  3057.6435    0            0           0         
  2979.3162    0            0           0         
  3072.3557    0            0           0         
  3007.362     0            0           0         
  3021.445     0            0           0         
  3081.9287    0            0           0         
  3039.2811    0            0           0         
  3004.0532    0            0           0         
  3016.9885    0            0           0         
  2998.4185    0            0           0         
  3039.0134    0            0           0         
  3024.1343    0            0           0         
  3013.0047    0            0           0         
  3082.3275    0            0           0         
  3012.7124    0            0           0         
  3087.4567    0            0           0         
  3045.4402    0            0           0         
  2998.1071    0            0           0         
  3072.3682    0            0           0         
  3075.3804    0            0           0         
  2993.445     0            0           0         
  3044.2997    0            0           0         
  3002.2603    0            0           0         
  2993.0298    0            0           0         
  3018.9606    0            0           0         
  3006.9274    0            0           0         
  3008.1501    0            0           0         
  3015.3973    0            0           0         
  3049.9495    0            0           0         
  3038.4831    0            0           0         
  3037.9444    0            0           0         
  3020.0154    0            0           0         
  3027.4113    0            0           0         
  3018.0145    0            0           0         
  2982.1362    0            0           0         
  3017.8464    0            0           0         
  3025.2427    0            0           0         
  3017.171     0            0           0         
  2999.7942    0            0           0         
  2979.9147    0            0           0         
  3011.1094    0            0           0         
  3061.9264    0            0           0         
  3016.2671    0            0           0         
  3017.7293    0            0           0         
  3010.3433    0            0           0         
  3004.0836    0            0           0         
  3030.0532    0            0           0         
  2957.5164    0            0           0         
  3011.4486    0            0           0         
  3001.5577    0            0           0         
  2979.8537    0            0           0         
  3011.5477    0            0           0         
  2988.7856    0            0           0         
  3055.9952    0            0           0         
  2977.311     0            0           0         
  2989.7936    0            0           0         
  2990.5465    0            0           0         
  2978.5269    0            0           0         
  3002.6042    0            0           0         
  3021.4021    0            0           0         
  3024.9333    0            0           0         
  2990.8376    0            0           0         
  3057.7244    0            0           0         
  3008.7931    0            0           0         
  2992.2282    0            0           0         
  2981.5706    0            0           0         
  2941.9209    0            0           0         
  2991.5483    0            0           0         
  2992.7025    0            0           0         
  2964.4964    0            0           0         
  2979.7732    0            0           0         
  2998.9331    0            0           0         
  3018.5321    0            0           0         
  2967.3188    0            0           0         
  3003.7361    0            0           0         
  2963.0028    0            0           0         
  2970.5579    0            0           0         
  3004.642     0            0           0         
  3008.7602    0            0           0         
  2991.6501    0            0           0         
  2968.9898    0            0           0         
  2995.2675    0            0           0         
  2967.4641    0            0           0         
  2980.2982    0            0           0         
  2998.3427    0            0           0         
  2990.3113    0            0           0         
  2907.3618    0            0           0         
  2934.4947    0            0           0         
  2989.095     0            0           0         
  2979.7497    0            0           0         
  2964.0929    0            0           0         
  2969.2825    0            0           0         
  2895.208     0            0           0         
  2972.5428    0            0           0         
  2993.6012    0            0           0         
  2973.0094    0            0           0         
  3020.7417    0            0           0         
  2954.5948    0            0           0         
  2952.3177    0            0           0         
  2965.4168    0            0           0         
  2935.3551    0            0           0         
  2926.201     0            0           0         
  2945.5109    0            0           0         
  2908.7865    0            0           0         
  2985.903     0            0           0         
  2922.513     0            0           0         
  2953.192     0            0           0         
  2979.0191    0            0           0         
  2994.6552    0            0           0         
  2935.6212    0            0           0         
  2957.5514    0            0           0         
  2954.1665    0            0           0         
  2937.3681    0            0           0         
  2976.9586    0            0           0         
  2928.7844    0            0           0         
  2956.2849    0            0           0         
  2939.443     0            0           0         
  2933.868     0            0           0         
  2925.2386    0            0           0         
  2999.8134    0            0           0         
  2993.2988    0            0           0         
  2950.9734    0            0           0         
  2913.0676    0            0           0         
  2943.1698    0            0           0         
  2886.4866    0            0           0         
  2970.1365    0            0           0         
  2880.4744    0            0           0         
  2973.1942    0            0           0         
  2940.1897    0            0           0         
  2946.7109    0            0           0         
  2974.5512    0            0           0         
  2950.4098    0            0           0         
  2949.1781    0            0           0         
  2936.074     0            0           0         
  2914.9986    0            0           0         
  2950.3596    0            0           0         
  2902.3095    0            0           0         
  2887.3684    0            0           0         
  2997.434     0            0           0         
  2967.3117    0            0           0         
  2931.8654    0            0           0         
  2907.9586    0            0           0         
  2965.3695    0            0           0         
  2965.8961    0            0           0         
  2934.5769    0            0           0         
  2952.1044    0            0           0         
  2887.6218    0            0           0         
  2902.4947    0            0           0         
  2888.594     0            0           0         
  2883.7122    0            0           0         
  2921.9016    0            0           0         
  2879.4316    0            0           0         
  2899.1725    0            0           0         
  2902.1966    0            0           0         
  2907.9322    0            0           0         
  2951.5532    0            0           0         
  2909.2629    0            0           0         
  2889.0542    0            0           0         
  2968.0861    0            0           0         
  2876.1063    0            0           0         
  2909.9747    0            0           0         
  2893.4798    0            0           0         
  2903.3005    0            0           0         
  2919.9266    0            0           0         
  2887.8188    0            0           0         
  2907.2943    0            0           0         
  2886.2879    0            0           0         
  2881.0623    0            0           0         
  2948.9742    0            0           0         
  2922.8212    0            0           0         
  2915.2727    0            0           0         
  2892.2164    0            0           0         
  2876.9224    0            0           0         
  2907.8983    0            0           0         
  2863.5793    0            0           0         
  2889.7972    0            0           0         
  2883.1682    0            0           0         
  2828.6853    0            0           0         
  2857.3575    0            0           0         
  2895.1743    0            0           0         
  2861.8389    0            0           0         
  2923.671     0            0           0         
  2831.259     0            0           0         
  2876.8313    0            0           0         
  2902.5877    0            0           0         
  2875.838     0            0           0         
  2925.0821    0            0           0         
  2858.3996    0            0           0         
  2885.8141    0            0           0         
  2882.8798    0            0           0         
  2869.9837    0            0           0         
  2844.3883    0            0           0         
  2887.9669    0            0           0         
  2858.5805    0            0           0         
  2874.5743    0            0           0         
  2887.806     0            0           0         
  2899.8743    0            0           0         
  2895.542     0            0           0         
  2867.9477    0            0           0         
  2849.978     0            0           0         
  2852.1432    0            0           0         
  2880.2997    0            0           0         
  2939.4018    0            0           0         
  2825.7852    0            0           0         
  2814.169     0            0           0         
  2863.8271    0            0           0         
  2876.0233    0            0           0         
  2858.1243    0            0           0         
  2869.9825    0            0           0         
  2817.1059    0            0           0         
  2818.608     0            0           0         
  2869.3757    0            0           0         
  2847.8241    0            0           0         
  2879.6983    0            0           0         
  2869.405     0            0           0         
  2878.0485    0            0           0         
  2844.989     0            0           0         
  2825.0326    0            0           0         
  2859.0675    0            0           0         
  2807.4129    0            0           0         
  2850.2357    0            0           0         
  2793.8453    0            0           0         
  2834.7399    0            0           0         
  2848.8728    0            0           0         
  2832.2874    0            0           0         
  2842.9687    0            0           0         
  2906.8193    0            0           0         
  2846.3903    0            0           0         
  2866.3036    0            0           0         
  2886.8049    0            0           0         
  2837.5355    0            0           0         
  2855.7131    0            0           0         
  2834.5507    0            0           0         
  2820.7431    0            0           0         
  2840.7664    0            0           0         
  2867.83      0            0           0         
  2820.8046    0            0           0         
  2836.8309    0            0           0         
  2842.1892    0            0           0         
  2785.1471    0            0           0         
  2842.1867    0            0           0         
  2805.9593    0            0           0         
  2798.0972    0            0           0         
  2766.5       0            0           0         
  2782.9063    0            0           0         
  2800.8739    0            0           0         
  2812.7194    0            0           0         
  2815.962     0            0           0         
  2832.2624    0            0           0         
  2784.0951    0            0           0         
  2868.4415    0            0           0         
  2800.1515    0            0           0         
  2796.0284    0            0           0         
  2783.8647    0            0           0         
  2789.2372    0            0           0         
  2797.0007    0            0           0         
  2808.338     0            0           0         
  2793.1807    0            0           0         
  2786.6217    0            0           0         
  2783.0882    0            0           0         
  2787.2998    0            0           0         
  2788.4696    0            0           0         
  2823.1802    0            0           0         
  2837.7124    0            0           0         
  2827.7548    0            0           0         
  2851.7839    0            0           0         
  2823.385     0            0           0         
  2802.1177    0            0           0         
  2799.885     0            0           0         
  2766.4321    0            0           0         
  2778.9945    0            0           0         
  2808.1476    0            0           0         
  2796.857     0            0           0         
  2755.5874    0            0           0         
  2851.8294    0            0           0         
  2789.4794    0            0           0         
  2787.317     0            0           0         
  2819.3234    0            0           0         
  2774.2583    0            0           0         
  2782.4112    0            0           0         
  2789.2819    0            0           0         
  2756.968     0            0           0         
  2784.6917    0            0           0         
  2806.1795    0            0           0         
  2813.5889    0            0           0         
  2805.9813    0            0           0         
  2798.8822    0            0           0         
  2766.3428    0            0           0         
  2788.4847    0            0           0         
  2752.4771    0            0           0         
  2777.2846    0            0           0         
  2788.967     0            0           0         
  2824.6981    0            0           0         
  2796.9938    0            0           0         
  2811.1581    0            0           0         
  2791.5245    0            0           0         
  2765.3964    0            0           0         
  2818.9368    0            0           0         
  2763.717     0            0           0         
  2764.914     0            0           0         
  2784.2289    0            0           0         
  2781.4885    0            0           0         
  2824.9755    0            0           0         
  2815.0998    0            0           0         
  2780.0123    0            0           0         
  2780.2163    0            0           0         
  2787.3108    0            0           0         
  2777.4729    0            0           0         
  2831.0892    0            0           0         
  2768.0291    0            0           0         
  2739.46      0            0           0         
  2792.8609    0            0           0         
  2794.2924    0            0           0         
  2778.7976    0            0           0         
  2763.263     0            0           0         
  2771.3637    0            0           0         
  2757.0082    0            0           0         
  2829.6471    0            0           0         
  2789.6696    0            0           0         
  2747.6981    0            0           0         
  2792.5053    0            0           0         
  2791.9589    0            0           0         
  2787.7242    0            0           0         
  2777.1759    0            0           0         
  2815.6612    0            0           0         
  2760.9621    0            0           0         
  2800.793     0            0           0         
  2769.1439    0            0           0         
  2816.019     0            0           0         
  2761.2216    0            0           0         
  2776.1854    0            0           0         
  2790.3047    0            0           0         
  2785.7139    0            0           0         
  2792.5981    0            0           0         
  2771.555     0            0           0         
  2791.7704    0            0           0         
  2792.1057    0            0           0         
  2766.5171    0            0           0         
  2750.043     0            0           0         
  2763.5569    0            0           0         
  2765.8601    0            0           0         
  2761.7472    0            0           0         
  2740.2068    0            0           0         
  2764.9611    0            0           0         
  2766.6571    0            0           0         
  2804.6309    0            0           0         
  2759.8833    0            0           0         
  2757.9663    0            0           0         
  2769.4851    0            0           0         
  2789.0224    0            0           0         
  2765.7942    0            0           0         
  2735.2124    0            0           0         
  2764.234     0            0           0         
  2756.612     0            0           0         
  2776.5209    0            0           0         
  2769.5278    0            0           0         
  2805.078     0            0           0         
  2791.4404    0            0           0         
  2759.1343    0            0           0         
  2767.9583    0            0           0         
  2797.5142    0            0           0         
  2765.8412    0            0           0         
  2769.3555    0            0           0         
  2759.0418    0            0           0         
  2792.0274    0            0           0         
  2785.6706    0            0           0         
  2770.9289    0            0           0         
  2762.008     0            0           0         
  2765.5489    0            0           0         
  2760.916     0            0           0         
  2789.278     0            0           0         
  2758.0504    0            0           0         
  2779.0349    0            0           0         
  2742.7728    0            0           0         
  2773.1629    0            0           0         
  2796.9713    0            0           0         
  2755.5426    0            0           0         
  2767.5121    0            0           0         
  2797.9028    0            0           0         
  2789.3629    0            0           0         
  2799.5133    0            0           0         
  2738.4033    0            0           0         
  2782.3021    0            0           0         
  2812.9652    0            0           0         
  2759.6235    0            0           0         
  2757.6643    0            0           0         
  2732.1748    0            0           0         
  2780.0658    0            0           0         
  2778.8396    0            0           0         
  2777.4367    0            0           0         
  2790.7642    0            0           0         
  2789.4993    0            0           0         
  2755.7284    0            0           0         
  2752.5796    0            0           0         
  2786.5269    0            0           0         
  2804.3124    0            0           0         
  2783.5077    0            0           0         
  2769.871     0            0           0         
  2777.0321    0            0           0         
  2790.0966    0            0           0         
  2788.792     0            0           0         
  2798.9385    0            0           0         
  2783.9268    0            0           0         
  2786.0724    0            0           0         
  2766.9236    0            0           0         
  2757.4088    0            0           0         
  2757.7466    0            0           0         
  2749.7371    0            0           0         
  2733.044     0            0           0         
  2758.5572    0            0           0         
  2747.8988    0            0           0         
  2724.7766    0            0           0         
  2748.6374    0            0           0         
  2751.5442    0            0           0         
  2823.918     0            0           0         
  2758.4697    0            0           0         
  2785.439     0            0           0         
  2767.0382    0            0           0         
  2752.6872    0            0           0         
  2762.038     0            0           0         
  2805.3797    0            0           0         
  2783.1985    0            0           0         
  2770.6455    0            0           0         
  2752.5334    0            0           0         
  2760.048     0            0           0         
  2747.0355    0            0           0         
  2758.4792    0            0           0         
  2797.7204    0            0           0         
  2741.3725    0            0           0         
  2772.8132    0            0           0         
  2782.1649    0            0           0         
  2782.7561    0            0           0         
  2768.9474    0            0           0         
  2798.0754    0            0           0         
  2753.118     0            0           0         
  2746.1387    0            0           0         
  2789.8247    0            0           0         
  2770.0453    0            0           0         
  2754.9087    0            0           0         
  2781.834     0            0           0         
  2779.0472    0            0           0         
  2792.507     0            0           0         
  2760.8084    0            0           0         
  2755.5159    0            0           0         
  2784.3198    0            0           0         
  2776.1214    0            0           0         
  2810.7959    0            0           0         
  2792.7561    0            0           0         
  2788.8871    0            0           0         
  2774.3497    0            0           0         
  2742.2801    0            0           0         
  2733.6844    0            0           0         
  2778.6534    0            0           0         
  2790.1667    0            0           0         
  2822.2893    0            0           0         
  2758.5021    0            0           0         
  2804.3015    0            0           0         
  2749.1198    0            0           0         
  2810.1932    0            0           0         
  2784.0552    0            0           0         
  2797.3902    0            0           0         
  2791.2946    0            0           0         
  2802.2365    0            0           0         
  2814.2287    0            0           0         
  2766.5775    0            0           0         
  2774.4506    0            0           0         
  2808.8089    0            0           0         
  2802.6256    0            0           0         
  2774.3033    0            0           0         
  2788.6245    0            0           0         
  2765.2859    0            0           0         
  2787.6883    0            0           0         
  2843.0096    0            0           0         
  2775.4987    0            0           0         
  2790.6114    0            0           0         
  2791.9993    0            0           0         
  2788.1064    0            0           0         
  2785.0273    0            0           0         
  2802.5844    0            0           0         
  2772.8327    0            0           0         
  2783.3899    0            0           0         
  2771.7315    0            0           0         
  2740.7471    0            0           0         
  2768.0951    0            0           0         
  2793.6344    0            0           0         
  2757.3475    0            0           0         
  2771.6678    0            0           0         
  2799.379     0            0           0         
  2801.0714    0            0           0         
  2800.5223    0            0           0         
  2779.7423    0            0           0         
  2789.2006    0            0           0         
  2785.0745    0            0           0         
  2754.7828    0            0           0         
  2801.6903    0            0           0         
  2797.4509    0            0           0         
  2818.5221    0            0           0         
  2780.9367    0            0           0         
  2791.0021    0            0           0         
  2786.5376    0            0           0         
  2785.4582    0            0           0         
  2828.6814    0            0           0         
  2746.756     0            0           0         
  2813.9531    0            0           0         
  2790.2954    0            0           0         
  2824.264     0            0           0         
  2798.2958    0            0           0         
  2794.745     0            0           0         
  2808.2802    0            0           0         
  2783.9067    0            0           0         
  2824.3558    0            0           0         
  2795.1921    0            0           0         
  2801.4352    0            0           0         
  2820.0765    0            0           0         
  2816.7275    0            0           0         
  2767.4671    0            0           0         
  2828.7413    0            0           0         
  2784.9079    0            0           0         
  2790.2041    0            0           0         
  2772.3473    0            0           0         
  2775.0565    0            0           0         
  2819.4116    0            0           0         
  2826.4619    0            0           0         
  2797.1208    0            0           0         
  2815.805     0            0           0         
  2792.992     0            0           0         
  2799.4209    0            0           0         
  2775.8733    0            0           0         
  2804.2887    0            0           0         
  2847.5645    0            0           0         
  2772.1547    0            0           0         
  2772.499     0            0           0         
  2795.5616    0            0           0         
  2771.9969    0            0           0         
  2845.0745    0            0           0         
  2803.4563    0            0           0         
  2797.7508    0            0           0         
  2831.1009    0            0           0         
  2772.9693    0            0           0         
  2805.7372    0            0           0         
  2749.7466    0            0           0         
  2826.3333    0            0           0         
  2815.5408    0            0           0         
  2815.1579    0            0           0         
  2803.8504    0            0           0         
  2805.0913    0            0           0         
  2805.4963    0            0           0         
  2773.8388    0            0           0         
  2826.0156    0            0           0         
  2815.4395    0            0           0         
  2816.125     0            0           0         
  2827.9988    0            0           0         
  2809.8282    0            0           0         
  2834.4095    0            0           0         
  2835.3207    0            0           0         
  2825.9222    0            0           0         
  2797.1987    0            0           0         
  2802.7697    0            0           0         
  2806.0454    0            0           0         
  2842.2826    0            0           0         
  2838.1892    0            0           0         
  2795.3298    0            0           0         
  2827.0862    0            0           0         
  2764.5017    0            0           0         
  2816.6053    0            0           0         
  2805.7658    0            0           0         
  2787.4034    0            0           0         
  2846.0639    0            0           0         
  2787.3433    0            0           0         
  2800.4053    0            0           0         
  2809.1439    0            0           0         
  2817.5746    0            0           0         
  2841.4244    0            0           0         
  2795.6614    0            0           0         
  2825.8895    0            0           0         
  2817.5971    0            0           0         
  2814.1662    0            0           0         
  2825.9177    0            0           0         
  2806.6355    0            0           0         
  2839.3895    0            0           0         
  2851.6409    0            0           0         
  2813.4352    0            0           0         
  2805.1887    0            0           0         
  2808.6433    0            0           0         
  2840.5029    0            0           0         
  2820.0006    0            0           0         
  2816.617     0            0           0         
  2818.7307    0            0           0         
  2788.6996    0            0           0         
  2809.7581    0            0           0         
  2800.099     0            0           0         
  2838.7475    0            0           0         
  2819.0999    0            0           0         
  2825.8078    0            0           0         
  2817.2447    0            0           0         
  2797.2928    0            0           0         
  2822.0023    0            0           0         
  2799.7901    0            0           0         
  2852.7443    0            0           0         
  2807.73      0            0           0         
  2818.7172    0            0           0         
  2816.5495    0            0           0         
  2837.71      0            0           0         
  2809.9014    0            0           0         
  2842.8081    0            0           0         
  2795.6716    0            0           0         
  2795.3121    0            0           0         
  2816.5631    0            0           0         
  2835.2035    0            0           0         
  2839.8371    0            0           0         
  2796.1349    0            0           0         
  2795.6219    0            0           0         
  2838.6183    0            0           0         
  2797.2294    0            0           0         
  2801.5954    0            0           0         
  2836.8211    0            0           0         
  2829.2233    0            0           0         
  2817.6241    0            0           0         
  2780.1317    0            0           0         
  2822.6712    0            0           0         
  2809.5895    0            0           0         
  2814.9611    0            0           0         
  2783.7854    0            0           0         
  2807.4615    0            0           0         
  2850.957     0            0           0         
  2852.0634    0            0           0         
  2795.6571    0            0           0         
  2822.8596    0            0           0         
  2829.8972    0            0           0         
  2835.0978    0            0           0         
  2834.4302    0            0           0         
  2788.0409    0            0           0         
  2799.3922    0            0           0         
  2800.9681    0            0           0         
  2806.0174    0            0           0         
  2793.3129    0            0           0         
  2800.3171    0            0           0         
  2784.6313    0            0           0         
  2840.0328    0            0           0         
  2836.1774    0            0           0         
  2796.0644    0            0           0         
  2813.7829    0            0           0         
  2778.6143    0            0           0         
  2840.0716    0            0           0         
  2758.4469    0            0           0         
  2830.203     0            0           0         
  2811.4381    0            0           0         
  2819.4563    0            0           0         
  2829.1363    0            0           0         
  2780.4586    0            0           0         
  2846.9659    0            0           0         
  2794.3304    0            0           0         
  2783.239     0            0           0         
  2815.0875    0            0           0         
  2819.3066    0            0           0         
  2829.8443    0            0           0         
  2786.7827    0            0           0         
  2791.8433    0            0           0         
  2816.5793    0            0           0         
  2820.6048    0            0           0         
  2807.661     0            0           0         
  2798.7381    0            0           0         
  2805.7897    0            0           0         
  2834.0984    0            0           0         
  2824.7164    0            0           0         
  2788.4373    0            0           0         
  2814.8088    0            0           0         
  2780.5811    0            0           0         
  2807.363     0            0           0         
  2862.732     0            0           0         
  2780.6342    0            0           0         
  2815.8382    0            0           0         
  2847.1561    0            0           0         
  2843.0081    0            0           0         
  2776.8796    0            0           0         
  2817.5379    0            0           0         
  2802.5958    0            0           0         
  2792.7439    0            0           0         
  2808.9434    0            0           0         
  2852.286     0            0           0         
  2802.7459    0            0           0         
  2798.303     0            0           0         
  2832.3257    0            0           0         
  2800.8451    0            0           0         
  2770.3568    0            0           0         
  2798.0495    0            0           0         
  2793.3454    0            0           0         
  2784.6803    0            0           0         
  2793.7198    0            0           0         
  2786.6461    0            0           0         
  2808.0524    0            0           0         
  2796.1791    0            0           0         
  2839.5192    0            0           0         
  2776.0066    0            0           0         
  2787.7971    0            0           0         
  2790.6646    0            0           0         
  2792.4878    0            0           0         
  2802.8023    0            0           0         
  2827.2937    0            0           0         
  2821.3645    0            0           0         
  2821.9811    0            0           0         
  2811.0579    0            0           0         
  2819.2851    0            0           0         
  2814.1035    0            0           0         
  2780.9744    0            0           0         
  2803.9046    0            0           0         
  2793.3563    0            0           0         
  2797.2425    0            0           0         
  2834.0556    0            0           0         
  2795.1713    0            0           0         
  2810.8488    0            0           0         
  2801.7935    0            0           0         
  2813.1855    0            0           0         
  2796.559     0            0           0         
  2784.4219    0            0           0         
  2783.5353    0            0           0         
  2792.7828    0            0           0         
  2785.8866    0            0           0         
  2791.9079    0            0           0         
  2828.0502    0            0           0         
  2791.7168    0            0           0         
  2797.6155    0            0           0         
  2802.9989    0            0           0         
  2828.9577    0            0           0         
  2830.9455    0            0           0         
  2815.7639    0            0           0         
  2796.0791    0            0           0         
  2794.2536    0            0           0         
  2804.7202    0            0           0         
  2792.4448    0            0           0         
  2821.6922    0            0           0         
  2802.4003    0            0           0         
  2795.7264    0            0           0         
  2794.1346    0            0           0         
  2776.5313    0            0           0         
  2816.035     0            0           0         
  2773.7219    0            0           0         
  2808.6968    0            0           0         
  2803.9541    0            0           0         
  2786.8484    0            0           0         
  2803.6543    0            0           0         
  2794.0971    0            0           0         
  2745.144     0            0           0         
  2808.5259    0            0           0         
  2817.5993    0            0           0         
  2766.6846    0            0           0         
  2784.79      0            0           0         
  2765.5927    0            0           0         
  2795.5371    0            0           0         
  2805.3547    0            0           0         
  2832.2289    0            0           0         
  2811.4773    0            0           0         
  2808.9448    0            0           0         
  2801.9854    0            0           0         
  2801.2445    0            0           0         
  2798.2296    0            0           0         
  2817.4584    0            0           0         
  2789.5663    0            0           0         
  2795.1521    0            0           0         
  2759.462     0            0           0         
  2772.8196    0            0           0         
  2800.8732    0            0           0         
  2840.7657    0            0           0         
  2767.266     0            0           0         
  2771.9596    0            0           0         
  2764.8004    0            0           0         
  2759.0991    0            0           0         
  2799.2365    0            0           0         
  2828.9631    0            0           0         
  2775.2987    0            0           0         
  2773.5739    0            0           0         
  2822.3415    0            0           0         
  2805.9439    0            0           0         
  2802.8088    0            0           0         
  2797.552     0            0           0         
  2801.271     0            0           0         
  2788.4884    0            0           0         
  2789.6881    0            0           0         
  2768.4993    0            0           0         
  2797.5318    0            0           0         
  2789.7285    0            0           0         
  2797.8793    0            0           0         
  2793.4404    0            0           0         
  2810.3126    0            0           0         
  2775.304     0            0           0         
  2777.7684    0            0           0         
  2808.9101    0            0           0         
  2774.4123    0            0           0         
  2787.1631    0            0           0         
  2821.1685    0            0           0         
  2747.4239    0            0           0         
  2782.5531    0            0           0         
  2798.7377    0            0           0         
  2791.6017    0            0           0         
  2787.2901    0            0           0         
  2780.6022    0            0           0         
  2790.9075    0            0           0         
  2766.5368    0            0           0         
  2784.8508    0            0           0         
  2778.4316    0            0           0         
  2773.3355    0            0           0         
  2807.5793    0            0           0         
  2764.996     0            0           0         
  2810.414     0            0           0         
  2792.4346    0            0           0         
  2783.9417    0            0           0         
  2775.9135    0            0           0         
  2782.8373    0            0           0         
  2765.451     0            0           0         
  2790.0493    0            0           0         
  2786.7683    0            0           0         
  2771.7519    0            0           0         
  2759.1161    0            0           0         
  2760.1748    0            0           0         
  2786.0651    0            0           0         
  2775.3168    0            0           0         
  2797.1759    0            0           0         
  2791.6264    0            0           0         
  2778.0534    0            0           0         
  2770.6666    0            0           0         
  2789.6927    0            0           0         
  2789.962     0            0           0         
  2789.0333    0            0           0         
  2718.3029    0            0           0         
  2785.2722    0            0           0         
  2785.2367    0            0           0         
  2770.3702    0            0           0         
  2765.4526    0            0           0         
  2778.9477    0            0           0         
  2768.616     0            0           0         
  2770.9337    0            0           0         
  2768.9762    0            0           0         
  2761.6932    0            0           0         
  2780.1969    0            0           0         
  2756.9946    0            0           0         
  2764.147     0            0           0         
  2738.7124    0            0           0         
  2770.2497    0            0           0         
  2746.9244    0            0           0         
  2766.7378    0            0           0         
  2781.6324    0            0           0         
  2738.5876    0            0           0         
  2761.7613    0            0           0         
  2744.2441    0            0           0         
  2814.062     0            0           0         
  2797.8999    0            0           0         
  2794.5313    0            0           0         
  2751.1162    0            0           0         
  2775.9932    0            0           0         
  2775.0696    0            0           0         
  2762.2793    0            0           0         
  2809.9979    0            0           0         
  2761.6343    0            0           0         
  2748.6151    0            0           0         
  2773.3835    0            0           0         
  2751.6122    0            0           0
[truncated: 150,378 more chars]
